# Supplementary material for: ProbeST: a custom probe design pipeline for dual host–pathogen Spatial Transcriptomics
Source: BMC Genomics. 2026 Jun 25;27:561. doi: 10.1186/s12864-026-13077-z (PMC13295851; doi:10.1186/s12864-026-13077-z)
Supplement: Supplementary file 3 — Supplementary Material 3. [file 12864_2026_13077_MOESM3_ESM.xlsx]

## Sheet: TableS4
Additional File 7, Table S4: S. Tm UMI count correlation to RNA-seq TPM data. RNA-seq data from https://doi.org/10.1371/journal.ppat.1009280
Locus_tag	Gene_name	Gene_type	Location	EBSS_rep1	EBSS_rep2	WTM_rep1	WTM_rep2	Average TPM	Sum TPM	Sum UMI	Log(sums)	log(UMIs)		Gene category
SL1344_0848	grxA	CDS	chromosome	1014.46	960.281	1508.66	1696.51	1294.98	5179.91	5	3.71432	0.69897		Cytosol
SL1344_1027	pipB	CDS	chromosome	805.35	1152.06	270.243	184.587	603.059	2412.24	32	3.38242	1.50515		Vacuole
SL1344_1161	sifA	CDS	chromosome	175.762	256.366	64.646	51.453	137.057	548.227	4	2.73896	0.60206		Vacuole
SL1344_1268	infC	CDS	chromosome	5110.37	3631.59	4143.08	4097.56	4245.65	16982.6	178	4.23	2.25042		Housekeeping
SL1344_1311	lpp	CDS	chromosome	25588.1	23954.5	32054.9	35916.1	29378.4	117514	340	5.07009	2.53148		Housekeeping
SL1344_1340	ssaG	CDS	chromosome	1448.88	1726.09	632.491	471.435	1069.72	4278.89	6	3.63133	0.778151		Vacuole
SL1344_1825	znuA	CDS	chromosome	569.723	870.076	196.429	179.812	454.01	1816.04	12	3.25913	1.07918		Vacuole
SL1344_2183	fruB	CDS	chromosome	132.443	122.399	186.958	194.848	159.162	636.648	10	2.8039	1		Cytosol
SL1344_2852	prgJ	CDS	chromosome	550.393	317.463	749.604	650.291	566.938	2267.75	116	3.3556	2.06446		Cytosol
SL1344_2863	sipC	CDS	chromosome	721.066	316.455	1056.9	814.358	727.196	2908.78	764	3.46371	2.88309		Cytosol
SL1344_3729	mgtC	CDS	chromosome	132.819	163.583	81.987	100.597	119.746	478.986	2	2.68032	0.30103		Vacuole
SL1344_3753	uhpT	CDS	chromosome	151.614	103.561	200.359	168.884	156.105	624.418	1	2.79548	0		Cytosol
SL1344_4255	phoN	CDS	chromosome	1449.39	2350.05	738.845	655.235	1298.38	5193.52	152	3.71546	2.18184		Vacuole
SL1344_4266	groES	CDS	chromosome	3483.15	2425.67	3325.19	3598.26	3208.07	12832.3	47	4.1083	1.6721		Housekeeping
SL1344_2762	iroN	CDS	chromosome	1326.48	973.949	1841.51	1754.91	1474.21	5896.85	87	3.77062	1.93952		Cytosol
SL1344_2841	sitA	CDS	chromosome	1690.86	1204.7	2063.84	1955.26	1728.66	6914.65	57	3.83977	1.75587		Cytosol
SL1344_1334	sseC	CDS	chromosome	2196.99	3016.99	786.63	608.236	1652.21	6608.84	38	3.82013	1.57978		Vacuole
SL1344_4483	yjjZ/STM4552	CDS	chromosome	2086.41	1595.79	3022.22	3221.08	2481.37	9925.49	21	3.99675	1.32222		Cytosol
SL1344_1198	zinT/STM1263	CDS	chromosome	290.771	444.062	90.897	72.608	224.585	898.338	1	2.95344	0		Vacuole
											Correlation
											0.683576
											Spearman	0.683
											Pearson	0.676

## Sheet: TableS7
Additional File 7, Table S7: Pearson correlation in the RNA-seq data of the significantly colocalizing S. Tm cytosolic gene pairs identified in the DualST data. RNA-seq data from https://doi.org/10.1371/journal.ppat.1009280
gene/sRNA	EEP	MEP	LEP	ESP	LSP		MEP	NaCl shock	Bile shock	Low Fe2+ shock	Anaerobic shock		Anaerobic growth	Oxygen shock		InSPI2	Peroxide shock	Nitric oxide shock		NonSPI2	InSPI2		ESP	Macrophage		Common gene name	SL1344 Locus ID	4-74 ID	LT2 ID	Type	Product (EMBL DB)	GENE PAIR with significant colocalization	PEARSON CORR	Notes
iroN	1	1	1	1	2.38		1	1	3.83	72.76	1		1	1		1	6.2	0.97		1	1.04		1	29.67		iroN	SL1344_2762	STM474_2912	STM2777	CDS	TonB-dependent outer membrane siderophore receptor protein	iroN-sitA	0.583228	sitA and iroN were among the genes shown to be up-regulated by "low Fe2+ shock" in vitro
sitA	1	0.72	0.51	0.51	16.19		1	3.63	11.42	44.76	0.7		1	1.97		1	61.01	1.46		1	0.61		1	114.73		sitA	SL1344_2841	STM474_3000	STM2861	CDS	Iron transport protein, periplasmic-binding protein
sipC	1	1.05	24.23	97.72	0.83		1	0.59	1.04	0.73	0.59		1	2.96		1	2.02	3.71		1	0.09		1	0.01		sipC	SL1344_2863	STM474_3023	STM2884	CDS	pathogenicity island 1 Type III secretion system effector protein-involved in bacterial entry by actin bundling and part of the Translocon	sitA-sipC	-0.14268
																																sipC-iroN	-0.10734
																																sipC-prgJ	0.938457
SL1344_4483	1	0.57	0.31	0.31	21.29		1	1.58	3.21	96.25	0.54		1	1		1	17.43	1.19		1	0.58		1	33.78		yjjZ	SL1344_4483	STM474_4756	STM4552	CDS	conserved hypothetical protein	sitA-prgJ	-0.184538
prgJ	1	0.68	23.36	35.9	0.39		1	0.62	1.28	0.81	0.97		1	3.94		1	0.94	2.39		1	0.12		1	0.02		prgJ	SL1344_2852	STM474_3011	STM2872	CDS	type III secretion system apparatus	iroN-prgJ	-0.131589
grxA	1	1.2	0.89	0.69	0.04		1	0.93	1.48	1.39	0.97		1	0.55		1	2.95	1.39		1	0.58		1	0.66		grxA	SL1344_0848	STM474_0898	STM0872	CDS	glutaredoxin 1	sipC-yjjZ	-0.128675
																																iroN-fruB	0.347616
																																sipC-grxA	-0.147583
																																fruB-prgJ	-0.282022
																																sitA-yjjZ	0.58447
																																grxA-yjjZ	0.14374
																																yjjZ-prgJ	-0.159554
																																iroN-grxA	0.136265
																																grxA-prgJ	-0.15787
																																sitA-fruB	0.814629
																																sipC-uhpT	#DIV/0!
fruB	1	0.16	0.16	0.16	0.16		1	1	1	1	1		1	1		1	1	1		1	0.78		1	5.66		fruB	SL1344_2183	STM474_2297	STM2206	CDS	pts system, fructose-specific IIA/FPR component
uhpT	1	1	1	1	1		1	1	1	1	1		1	1		1	1	1		1	1		1	1		uhpT	SL1344_3753	STM474_3961	STM3787	CDS	hexosephosphate transport protein

## Sheet: TableS8
Additional File 7, Table S8: Pearson correlation in the RNA-seq data of the significantly colocalizing S. Tm vacuolar gene pairs identified in the DualST data. RNA-seq data from https://doi.org/10.1371/journal.ppat.1009280
gene/sRNA	EEP	MEP	LEP	ESP	LSP		MEP	NaCl shock	Bile shock	Low Fe2+ shock	Anaerobic shock		Anaerobic growth	Oxygen shock		InSPI2	Peroxide shock	Nitric oxide shock		NonSPI2	InSPI2		ESP	Macrophage		Common gene name	SL1344 Locus ID	4-74 ID	LT2 ID	Type	Product (EMBL DB)		GENE PAIR with significant colocalization	PEARSON CORR
sseC	1	1	1	3.47	1		1	1.02	1	1	1		1	1.24		1	0.12	0.14		1	95.52		1	61.31		sseC	SL1344_1334	STM474_1406	STM1400	CDS	Type III secretion system apparatus protein		sseC-znuA	0.421179
znuA	1	0.82	0.92	0.56	0.2		1	0.83	1.32	0.89	0.65		1	2		1	0.31	0.44		1	0.52		1	6		znuA	SL1344_1825	STM474_1923	STM1891	CDS	high-affinity zinc uptake system periplasmic binding protein		pipB-znuA	0.254311
pipB	1	1	1	2.98	1		1	1	1	1	1		1	1		1	0.06	0.06		1	89.37		1	37.1		pipB	SL1344_1027	STM474_1080	STM1088	CDS	Type III secretion system effector protein, homologous to pipB2, required for colonisation in chicks and for inducing the inflammatory response in the bovine ligated ileal loop model of infection		sseC-sifA	0.936441
sifA	1	0.85	0.71	1.02	12.61		1	4.78	0.83	1.7	0.83		1	2.04		1	0.03	0.11		1	34.8		1	17.04		sifA	SL1344_1161	STM474_1221	STM1224	CDS	Type III secretion system effector protein-necessary for Sif formation and maintaining the SCV. Has GAP activity		znuA-phoN	0.904802
phoN	1	0.98	1.14	1.83	0.31		1	5.75	2.16	1.18	0.74		1	2.44		1	0.07	0.05		1	14.69		1	51.17		phoN	SL1344_4255	STM474_4514	STM4319	CDS	nonspecific acid phosphatase precursor		pipB-phoN	0.566195
																																	sseC-pipB	0.982346
																																	ssec_phoN	0.70918
