# Supplementary material for: ProbeST: a custom probe design pipeline for dual host–pathogen Spatial Transcriptomics
Source: BMC Genomics. 2026 Jun 25;27:561. doi: 10.1186/s12864-026-13077-z (PMC13295851; doi:10.1186/s12864-026-13077-z)
Supplement: Supplementary file 4 — Supplementary Material 4. [file 12864_2026_13077_MOESM4_ESM.xlsx]

## Sheet: TableS5
Additional file 8, Table S5. Metrics summary of the S. Tm genes detected with the custom probe set, across all conditions.
STm_gene	STm_gene_name	Total UMI across all spots and conditions	Avg_UMI_all_spots	Avg_UMI_bacterial-positive_spots	Detection_rate (Fraction of spots expressing the gene)
SL1344-2863	sipC	764	0.0696508	1.407	0.0495031
SL1344-3753	uhpT	1	9.1166e-05	1	9.1166e-05
SL1344-2762	iroN	87	0.00793144	1.11538	0.00711095
SL1344-0848	grxA	5	0.00045583	1	0.00045583
SL1344-2841	sitA	57	0.00519646	1.01786	0.0051053
SL1344-4483	yjjZ	21	0.00191449	1	0.00191449
SL1344-2183	fruB	10	0.00091166	1.11111	0.000820494
SL1344-2852	prgJ	116	0.0105753	1.27473	0.00829611
SL1344-1340	ssaG	6	0.000546996	1	0.000546996
SL1344-1198	zinT	1	9.1166e-05	1	9.1166e-05
SL1344-1334	sseC	38	0.00346431	1.05556	0.00328198
SL1344-1027	pipB	32	0.00291731	1.03226	0.00282615
SL1344-3729	mgtC	2	0.000182332	1	0.000182332
SL1344-1161	sifA	4	0.000364664	1	0.000364664
SL1344-1825	znuA	12	0.00109399	1	0.00109399
SL1344-4255	phoN	152	0.0138572	1.15152	0.0120339
SL1344-1268	infC	178	0.0162276	1.29927	0.0124897
SL1344-4266	groES	47	0.0042848	1.11905	0.00382897
SL1344-1311	lpp	340	0.0309964	1.41667	0.0218798
