# Supplementary material for: ProbeST: a custom probe design pipeline for dual host–pathogen Spatial Transcriptomics
Source: BMC Genomics. 2026 Jun 25;27:561. doi: 10.1186/s12864-026-13077-z (PMC13295851; doi:10.1186/s12864-026-13077-z)
Supplement: Supplementary file 6 — Supplementary Material 6. [file 12864_2026_13077_MOESM6_ESM.xlsx]

## Sheet: TableS9_WT_infected_vs_WT
Additional file 10, Table S9: Differentially Expressed (DE) mouse genes of WT+ vs WT enteroids, with adjusted p-value < 0.05, using wilcoxon test
	p_val	avg_log2FC	pct.1	pct.2	p_val_adj
Muc3	1.65357e-252	-0.912617	0.964	0.999	3.17204e-248
Ugt2b34	1.06273e-228	-0.892663	0.865	1	2.03863e-224
Atp2b1	1.06584e-151	-0.689119	0.93	0.998	2.04461e-147
Ace2	3.82582e-151	-1.13604	0.4	0.772	7.33906e-147
Pik3c2a	1.9023e-135	-0.77362	0.734	0.952	3.64918e-131
Krt8	5.25578e-125	-0.344868	1	1	1.00822e-120
Zfp706	2.18252e-119	-1.11174	0.403	0.723	4.18673e-115
Ero1l	3.51164e-117	-0.625395	0.952	0.992	6.73638e-113
Atp5k	1.28705e-107	-0.61694	0.813	0.974	2.46895e-103
Dsg2	2.68238e-106	-0.476386	0.977	1	5.14562e-102
Hprt	2.11755e-99	-0.762988	0.631	0.853	4.06209e-95
Mpp1	5.73186e-98	-0.442232	0.984	1	1.09954e-93
Mapk6	9.17223e-93	-0.510499	0.891	0.985	1.75951e-88
Slc16a3	5.42938e-91	-0.659912	0.781	0.912	1.04152e-86
Rock2	7.07835e-91	-0.611791	0.811	0.946	1.35784e-86
Rnf186	2.24934e-89	-1.37718	0.313	0.576	4.31491e-85
Apoa1	1.19134e-85	0.28142	1	1	2.28535e-81
Gm1123	1.59816e-84	-0.651043	0.656	0.871	3.06576e-80
Rab5a	1.27345e-82	-1.14131	0.265	0.54	2.44286e-78
Wapl	2.50354e-82	-0.550093	0.802	0.948	4.80254e-78
Lnpep	1.25912e-80	-0.932116	0.34	0.622	2.41536e-76
Ubxn2a	2.70809e-80	-1.07626	0.266	0.54	5.19493e-76
Cmip	1.75016e-78	-0.930911	0.381	0.647	3.35734e-74
P4hb	5.58699e-77	-0.311039	1	1	1.07175e-72
Nfyb	7.75733e-76	-0.790539	0.472	0.731	1.48809e-71
Brk1	7.68819e-75	-0.597935	0.726	0.893	1.47483e-70
Tmem59	3.13712e-74	-0.464445	0.904	0.982	6.01795e-70
Zbtb18	2.60664e-73	-0.563563	0.758	0.907	5.00032e-69
Arhgap32	4.53356e-71	-1.30276	0.172	0.407	8.69673e-67
Gprin3	2.37795e-70	-1.06301	0.241	0.491	4.56163e-66
Rbp2	5.93872e-69	0.382246	0.998	1	1.13922e-64
Foxp1	4.37356e-68	-1.23351	0.188	0.422	8.38981e-64
Perp	2.99941e-67	-1.18081	0.174	0.407	5.75377e-63
Areg	6.14174e-67	-0.410006	0.999	0.999	1.17817e-62
Gnaq	4.34007e-66	-1.12875	0.212	0.448	8.32556e-62
Stk17b	1.80284e-65	-0.347158	0.984	0.995	3.45839e-61
Srsf5	7.31215e-65	-0.38506	0.954	0.994	1.40269e-60
Rheb	1.7394e-64	-0.458684	0.839	0.962	3.33669e-60
Aldob	7.09523e-64	0.2308	1	1	1.36108e-59
S100a11	1.18658e-62	-0.321055	1	1	2.27621e-58
Ifit1bl2	3.89357e-62	-1.05792	0.256	0.49	7.46903e-58
Ppa1	6.95212e-62	0.436183	0.994	0.985	1.33362e-57
Eif6	8.54687e-62	-0.234099	1	1	1.63955e-57
Phyh	6.16794e-61	-0.984495	0.24	0.473	1.1832e-56
Acox1	1.52566e-60	0.34364	0.998	0.997	2.92667e-56
Krcc1	1.73777e-60	-0.922446	0.277	0.514	3.33356e-56
Csnk1a1	2.12028e-60	-0.24367	1	1	4.06733e-56
Cyp3a13	2.25306e-60	0.256941	1	1	4.32205e-56
St3gal4	3.32198e-60	0.149549	1	1	6.37255e-56
Slc6a8	4.09421e-58	0.293737	1	1	7.85392e-54
Apoa4	7.10642e-56	0.510803	0.968	0.944	1.36323e-51
4833439L19Rik	9.14495e-56	-0.611771	0.561	0.755	1.75428e-51
Prdx6	5.62402e-55	0.372113	1	1	1.07886e-50
Scd2	1.52003e-54	-0.2792	1	1	2.91588e-50
Gsta4	3.40178e-54	0.248401	1	1	6.52563e-50
D5Ertd579e	3.40954e-54	-0.613134	0.518	0.737	6.54051e-50
Gnai3	4.209e-54	-0.398814	0.893	0.969	8.07413e-50
Nacc1	6.58915e-54	-0.869197	0.273	0.498	1.264e-49
Vdac3	1.04942e-53	-0.485822	0.745	0.884	2.01311e-49
Eef2	1.25524e-53	-0.201421	1	1	2.40793e-49
Idh1	3.63425e-53	-0.432853	0.87	0.959	6.97159e-49
Ncoa6	4.20828e-53	-0.705889	0.414	0.637	8.07275e-49
Erbb3	5.57774e-53	0.320758	0.998	0.997	1.06998e-48
Cpne3	8.30063e-53	-0.891956	0.278	0.497	1.59231e-48
Hadha	2.47136e-52	-0.466201	0.704	0.866	4.74082e-48
AW549877	4.6016e-52	-0.765546	0.326	0.555	8.82725e-48
Egln3	5.63627e-52	-0.295197	0.999	0.998	1.08121e-47
Dhx9	1.08182e-51	-0.755105	0.332	0.561	2.07525e-47
Tank	5.36781e-51	-0.786514	0.328	0.55	1.02971e-46
F2rl1	6.24647e-51	-0.762845	0.383	0.598	1.19826e-46
Hnrnpul1	2.53841e-50	-0.402919	0.86	0.956	4.86943e-46
Ccni	2.54957e-50	-0.438855	0.838	0.935	4.89084e-46
Phlda1	2.81684e-50	-0.495382	0.849	0.917	5.40355e-46
Ola1	1.25694e-49	-1.24304	0.123	0.301	2.41119e-45
Hist1h1c	2.21727e-49	0.294439	1	1	4.25339e-45
Pfkp	5.53948e-49	-0.364369	0.962	0.973	1.06264e-44
Cyp1a1	1.37404e-48	0.616578	0.801	0.657	2.63582e-44
Rac1	1.48025e-48	-0.516644	0.77	0.877	2.83956e-44
Mtm1	1.49755e-48	-0.485453	0.707	0.854	2.87275e-44
Tsc22d3	1.98139e-48	0.34119	0.996	0.995	3.8009e-44
Abcc2	4.58798e-48	-0.574354	0.579	0.755	8.80113e-44
Adm	4.39807e-47	-0.958257	0.725	0.785	8.43682e-43
Myadm	6.72133e-47	-0.295774	0.997	0.998	1.28935e-42
Clk1	1.00444e-46	-0.580191	0.536	0.726	1.92682e-42
Mdm4	7.17285e-46	-0.963091	0.169	0.359	1.37597e-41
Sfr1	9.21838e-46	-0.756452	0.303	0.511	1.76836e-41
Ythdf3	2.39928e-45	-0.669023	0.424	0.627	4.60253e-41
Ube2d2a	6.7347e-45	-1.02564	0.182	0.365	1.29192e-40
Hspa4	6.78173e-45	-0.748688	0.337	0.538	1.30094e-40
Phgr1	1.34152e-44	-0.366157	0.982	0.978	2.57343e-40
Junb	5.18473e-44	-0.380052	0.983	0.981	9.94587e-40
C77080	6.41938e-44	-0.228086	0.999	1	1.23143e-39
Glud1	6.70021e-44	0.37323	0.992	0.968	1.2853e-39
Golph3	8.86085e-44	-0.352782	0.915	0.963	1.69978e-39
Tmco1	1.24179e-43	-0.527444	0.636	0.789	2.38212e-39
Arl5b	1.63099e-43	-1.02345	0.179	0.357	3.12873e-39
Btc	3.29807e-43	-0.549258	0.68	0.809	6.32669e-39
Ppp1r10	5.35547e-43	0.420016	0.892	0.696	1.02734e-38
Fam135a	7.20539e-43	-0.689387	0.352	0.555	1.38221e-38
Zcrb1	8.15479e-43	-1.14714	0.142	0.308	1.56433e-38
Dusp1	1.02723e-42	-0.698002	0.416	0.604	1.97054e-38
Sec24d	5.83694e-42	-0.848764	0.209	0.396	1.1197e-37
Elf3	9.1623e-42	-0.217956	1	1	1.7576e-37
Lrrc19	4.16207e-41	-0.96348	0.166	0.339	7.98409e-37
Cdc37l1	5.29524e-41	-0.475201	0.618	0.79	1.01579e-36
Malrd1	8.93997e-41	-0.676378	0.372	0.57	1.71495e-36
Vegfa	1.83479e-40	-0.532929	0.879	0.88	3.51967e-36
Hyal1	2.26346e-40	-1.27269	0.108	0.257	4.342e-36
Ceacam1	3.37162e-40	-0.319109	0.981	0.998	6.46778e-36
Dnajc1	6.44302e-40	-0.841254	0.231	0.413	1.23596e-35
Mettl9	6.69006e-40	-0.449016	0.686	0.822	1.28335e-35
Ptms	1.62134e-39	-0.37163	0.983	0.995	3.11022e-35
Tjp3	2.26733e-39	0.265192	1	0.995	4.34942e-35
Plgrkt	2.48172e-39	-0.42234	0.849	0.921	4.76069e-35
Ptk2	3.50166e-39	-0.566654	0.451	0.651	6.71723e-35
Ep400	3.90185e-39	-0.583576	0.456	0.64	7.48491e-35
Ppp4r1	6.62204e-39	-0.560101	0.503	0.684	1.27031e-34
Lmo7	1.16349e-38	-0.265865	0.993	0.991	2.23193e-34
Stag2	1.55601e-38	-0.374314	0.829	0.915	2.9849e-34
Tspan3	1.72398e-38	-0.300524	0.925	0.978	3.30712e-34
Clec2d	8.05209e-38	0.261007	0.996	0.988	1.54463e-33
Fxr1	1.00315e-37	-0.509714	0.565	0.731	1.92434e-33
Gdf15	1.19856e-37	-0.84429	0.789	0.832	2.2992e-33
Suox	1.4211e-37	0.258696	0.993	0.996	2.7261e-33
Sf3b1	1.42994e-37	-0.353724	0.813	0.917	2.74305e-33
A1cf	1.7972e-37	-0.546256	0.491	0.676	3.44757e-33
Bhlhe40	4.2369e-37	-0.277302	0.995	0.996	8.12765e-33
Rabgap1	6.1948e-37	-0.778669	0.243	0.421	1.18835e-32
Rflnb	7.33746e-37	-0.615565	0.381	0.574	1.40755e-32
Antxr2	8.74173e-37	-0.635149	0.356	0.549	1.67693e-32
Lrrc41	1.48856e-36	-0.569157	0.4	0.598	2.8555e-32
Npepps	5.12222e-36	-0.283064	0.937	0.985	9.82595e-32
Carmil1	8.50393e-36	-0.371162	0.795	0.884	1.63131e-31
Kctd11	1.03096e-35	-0.837024	0.356	0.519	1.97768e-31
Xbp1	1.12534e-35	-0.346351	0.847	0.93	2.15875e-31
Atg4b	1.50195e-35	-0.682624	0.286	0.47	2.8812e-31
Dynll1	1.51682e-35	-0.331497	0.992	0.996	2.90971e-31
Fgfbp1	1.6223e-35	-0.290407	0.994	0.979	3.11205e-31
Efna1	3.10259e-35	-0.349355	0.964	0.973	5.95171e-31
Calr	3.62874e-35	-0.207603	0.999	1	6.96101e-31
Gclc	6.09804e-35	0.334766	0.977	0.955	1.16979e-30
Tmem245	7.60241e-35	-0.511032	0.492	0.669	1.45837e-30
Slc38a1	7.96227e-35	-0.610928	0.709	0.803	1.5274e-30
Apoc3	1.22439e-34	0.348124	0.973	0.966	2.34875e-30
Eif4g2	1.39327e-34	-0.373639	0.958	0.989	2.67271e-30
Tmem123	1.70646e-34	-0.823113	0.209	0.371	3.2735e-30
Tnfrsf12a	2.74282e-34	-0.336422	0.908	0.944	5.26154e-30
Impa2	3.173e-34	-0.785953	0.237	0.407	6.08676e-30
Snx6	3.48898e-34	-0.498141	0.581	0.739	6.6929e-30
Smdt1	3.58883e-34	-0.224908	0.998	0.998	6.88445e-30
Eif2ak2	6.16745e-34	-0.644477	0.376	0.548	1.1831e-29
Anxa4	1.02876e-33	0.158925	1	1	1.97348e-29
Sarnp	1.29638e-33	-1.41813	0.064	0.178	2.48684e-29
Adss	1.88002e-33	-0.406733	0.768	0.867	3.60644e-29
Dnajb9	1.98235e-33	-0.549028	0.399	0.583	3.80275e-29
Slc11a2	3.32968e-33	-0.470486	0.769	0.836	6.38732e-29
Dbi	3.40456e-33	0.144079	1	1	6.53096e-29
Pparg	3.91713e-33	-0.631225	0.383	0.555	7.51424e-29
Sept7	6.69e-33	-0.480084	0.517	0.699	1.28334e-28
Slc2a1	7.03045e-33	-0.421688	0.977	0.971	1.34865e-28
Arrdc3	1.18383e-32	0.320362	0.977	0.982	2.27095e-28
Gpbp1	1.62223e-32	-0.471778	0.579	0.73	3.11193e-28
Med13	3.161e-32	-0.288669	0.911	0.967	6.06374e-28
AI661453	9.19328e-32	-0.469968	0.771	0.817	1.76355e-27
Reep6	1.74162e-31	-0.369058	0.839	0.921	3.34095e-27
Shtn1	2.01771e-31	-0.556775	0.458	0.622	3.87057e-27
Cox7b	3.3957e-31	-0.226029	0.989	1	6.51398e-27
Serpine1	3.70549e-31	-1.44488	0.063	0.171	7.10825e-27
Abraxas2	5.3684e-31	-0.779348	0.222	0.378	1.02982e-26
Kdelr1	8.77979e-31	-0.530716	0.49	0.649	1.68423e-26
Ralb	1.15493e-30	-0.208893	0.999	1	2.2155e-26
Hist1h2bc	1.2913e-30	0.202594	1	1	2.4771e-26
Dnajb4	1.43628e-30	-0.678009	0.256	0.419	2.75521e-26
Trip12	1.61428e-30	-0.374824	0.77	0.851	3.09667e-26
Prr15	1.64735e-30	-0.27331	0.979	0.99	3.16011e-26
Efl1	4.55785e-30	-0.395436	0.684	0.804	8.74333e-26
Clca3b	7.04108e-30	-0.821306	0.23	0.383	1.35069e-25
Serpinb5	9.95034e-30	-0.675466	0.343	0.504	1.90877e-25
Igsf9	1.24268e-29	0.326206	0.976	0.958	2.38384e-25
Chmp1b	1.28205e-29	-0.277926	0.965	0.97	2.45936e-25
Fgd4	1.3709e-29	-1.51486	0.051	0.149	2.6298e-25
Wsb1	1.41948e-29	-0.257412	0.952	0.972	2.72298e-25
Avl9	2.84642e-29	-0.5735	0.337	0.505	5.46028e-25
Ssx2ip	3.76111e-29	-0.619906	0.32	0.481	7.21493e-25
Armc8	5.06205e-29	-0.501525	0.402	0.579	9.71053e-25
Eef1g	5.34179e-29	-0.308728	0.909	0.945	1.02472e-24
Syne2	6.885e-29	-0.546621	0.347	0.517	1.32075e-24
Plekhg2	8.87365e-29	0.334088	0.954	0.947	1.70223e-24
Brd8	9.41675e-29	-0.689216	0.219	0.372	1.80641e-24
Cwc15	1.24628e-28	-0.478181	0.488	0.657	2.39074e-24
Cubn	1.49865e-28	-0.385444	0.778	0.866	2.87486e-24
B2m	1.71694e-28	-0.242051	1	0.997	3.29361e-24
B4galt6	2.26967e-28	-0.22555	0.973	0.992	4.35392e-24
Calm2	3.17946e-28	-0.142354	1	1	6.09916e-24
Mgam	3.82542e-28	-0.257492	0.999	1	7.33831e-24
Cyp2c68	4.09768e-28	-0.726281	0.186	0.331	7.86058e-24
Rbm33	6.42873e-28	-0.566726	0.389	0.547	1.23322e-23
Myl12a	6.43602e-28	-0.211699	0.994	0.997	1.23462e-23
Tpt1	6.63389e-28	-0.163308	1	1	1.27258e-23
Ier3	8.7957e-28	-0.489586	0.573	0.703	1.68728e-23
Tcim	9.00869e-28	-0.246708	0.995	0.988	1.72814e-23
Phf14	9.29462e-28	-0.886673	0.157	0.288	1.78299e-23
Trim24	1.02575e-27	-0.585594	0.33	0.492	1.96769e-23
Parg	1.49504e-27	-0.828948	0.18	0.317	2.86794e-23
Psca	1.8788e-27	0.411687	0.905	0.879	3.6041e-23
Ubc	1.96141e-27	-0.170447	1	1	3.76258e-23
Bach1	1.99175e-27	-0.235759	0.973	0.991	3.82077e-23
Cers4	2.3298e-27	0.370587	0.939	0.923	4.46925e-23
Ttc14	2.4913e-27	-1.02494	0.105	0.222	4.77906e-23
Gnl3l	3.38595e-27	-0.674064	0.238	0.389	6.49526e-23
Psma3	3.5048e-27	-0.391288	0.751	0.832	6.72326e-23
Sec14l1	3.55366e-27	-0.574134	0.372	0.524	6.81699e-23
Eif3f	4.01982e-27	-0.234315	0.997	0.999	7.71122e-23
Arhgap27	4.84583e-27	-0.299322	0.987	0.972	9.29576e-23
Med6	5.45138e-27	-0.619796	0.281	0.435	1.04574e-22
Rock1	6.29668e-27	-0.500807	0.373	0.539	1.20789e-22
Sec61b	6.83905e-27	-0.346597	0.817	0.88	1.31194e-22
Kansl1	9.71876e-27	-0.678529	0.272	0.42	1.86435e-22
Hspa1a	1.12942e-26	-1.12108	0.121	0.238	2.16657e-22
Cobl	1.34752e-26	0.206024	1	1	2.58496e-22
Kctd13	1.60638e-26	-0.748001	0.173	0.31	3.08152e-22
Efna3	3.00061e-26	-0.57247	0.385	0.531	5.75606e-22
Cdadc1	3.95776e-26	-0.808917	0.182	0.316	7.59217e-22
Mmgt1	4.30586e-26	-0.857299	0.143	0.269	8.25994e-22
Ephx2	4.45431e-26	0.308819	0.946	0.916	8.54471e-22
Clptm1	4.54086e-26	-0.357281	0.732	0.831	8.71073e-22
Taf13	5.2734e-26	-0.726873	0.224	0.363	1.0116e-21
Enpep	8.50307e-26	0.168769	0.998	1	1.63114e-21
Slc6a6	9.30697e-26	0.233862	0.996	0.987	1.78536e-21
Fnbp4	9.4374e-26	-0.534319	0.365	0.523	1.81038e-21
Epn3	1.01795e-25	0.374189	0.895	0.809	1.95273e-21
Mfsd13a	1.03927e-25	-0.505612	0.408	0.565	1.99362e-21
Nsa2	1.08041e-25	-0.282914	0.868	0.915	2.07255e-21
Ehmt1	1.13143e-25	-0.61231	0.273	0.42	2.17042e-21
Arc	1.35476e-25	0.525079	0.673	0.568	2.59884e-21
Pkdcc	1.46177e-25	-0.596349	0.397	0.536	2.80412e-21
Sucla2	1.83194e-25	-0.443069	0.504	0.651	3.51421e-21
Atf1	1.91997e-25	-0.613672	0.282	0.433	3.68308e-21
Lpcat4	1.93223e-25	-0.254714	0.939	0.957	3.70659e-21
Slc35f5	1.97809e-25	-0.30565	0.818	0.888	3.79457e-21
Acss2	2.23939e-25	-0.2893	0.969	0.976	4.29582e-21
Hk2	2.36133e-25	-0.486156	0.642	0.736	4.52975e-21
Cox7a2	2.99842e-25	-0.246473	0.985	0.994	5.75187e-21
Camk2n1	2.99898e-25	-0.516541	0.555	0.663	5.75295e-21
Wipf3	3.70739e-25	-0.707725	0.221	0.361	7.11188e-21
Fhdc1	4.11018e-25	-0.546062	0.372	0.528	7.88457e-21
Prxl2b	4.16245e-25	0.141884	1	1	7.98483e-21
Rnf19a	4.56451e-25	-0.579833	0.298	0.449	8.7561e-21
Akr1c19	4.73961e-25	0.246239	0.98	0.927	9.092e-21
2210016L21Rik	5.12675e-25	-0.540047	0.389	0.538	9.83465e-21
Sowaha	5.32723e-25	0.382103	0.861	0.778	1.02192e-20
Dtnb	5.9913e-25	-0.996831	0.119	0.232	1.14931e-20
Hipk2	6.30819e-25	-0.378274	0.692	0.788	1.2101e-20
Fkbp5	6.54145e-25	0.196785	1	1	1.25485e-20
Dhx40	7.95445e-25	-0.523788	0.35	0.507	1.5259e-20
Zfp407	8.67126e-25	-0.630404	0.246	0.389	1.66341e-20
Ezh1	9.45287e-25	-0.534493	0.319	0.473	1.81334e-20
Dync1li1	1.18847e-24	-0.483475	0.448	0.595	2.27985e-20
Ugt1a1	1.32208e-24	0.257676	0.98	0.963	2.53614e-20
Cldn3	1.44435e-24	0.152973	1	1	2.77069e-20
Zbtb7a	1.84863e-24	-0.268873	0.916	0.942	3.54623e-20
Socs3	2.09332e-24	-0.766564	0.422	0.542	4.01562e-20
Grasp	2.28819e-24	-0.593462	0.265	0.412	4.38943e-20
Anxa7	3.18384e-24	-0.226517	0.967	0.983	6.10756e-20
Bmp3	3.4718e-24	0.390469	0.868	0.801	6.65995e-20
Cyp4f13	3.56142e-24	0.322621	0.956	0.921	6.83186e-20
Tjp1	3.84687e-24	-0.184197	0.995	0.997	7.37945e-20
Ptpn4	4.16255e-24	-0.843682	0.141	0.259	7.98502e-20
Igsf23	4.73166e-24	-0.25062	0.988	0.988	9.07673e-20
Cops9	5.25925e-24	-0.26008	0.918	0.963	1.00888e-19
Htt	6.47117e-24	-0.635149	0.24	0.379	1.24137e-19
Clasp2	8.49678e-24	-0.712995	0.2	0.331	1.62994e-19
Rasa2	1.15808e-23	-0.392033	0.527	0.671	2.22155e-19
Samd9l	1.52233e-23	-0.526517	0.37	0.516	2.92029e-19
Zfp958	1.55955e-23	-0.930334	0.124	0.236	2.99168e-19
Ddhd2	1.65398e-23	0.469344	0.698	0.59	3.17282e-19
Ppp1r16a	1.88011e-23	0.294985	0.963	0.966	3.60661e-19
Slc25a48	1.9094e-23	-0.370889	0.733	0.812	3.66281e-19
Acsl4	3.56279e-23	-0.63704	0.238	0.373	6.8345e-19
Tmbim1	4.45472e-23	-0.299276	0.924	0.939	8.54548e-19
Osbpl8	4.83326e-23	-0.95495	0.11	0.217	9.27164e-19
Avpi1	5.11738e-23	-0.521782	0.436	0.568	9.81668e-19
Nsd1	5.40936e-23	-0.41429	0.523	0.662	1.03768e-18
Ly6a	6.49946e-23	-1.09563	0.081	0.177	1.24679e-18
Abhd3	7.22901e-23	-0.473162	0.343	0.494	1.38674e-18
Copa	7.29639e-23	-0.181827	0.986	0.998	1.39967e-18
Rp9	9.8352e-23	-0.477111	0.408	0.559	1.88669e-18
Snapc1	1.14904e-22	-0.857121	0.138	0.251	2.20421e-18
Gsdme	1.15368e-22	0.160013	0.996	0.992	2.21311e-18
Tagln2	1.16412e-22	-0.143751	1	1	2.23313e-18
Mgat4b	1.17301e-22	-0.297797	0.835	0.892	2.25019e-18
Capza2	1.48452e-22	-0.19754	0.995	0.997	2.84775e-18
Mphosph6	1.60102e-22	-0.584889	0.291	0.428	3.07123e-18
Oasl1	1.80161e-22	-0.404365	0.885	0.892	3.45603e-18
Mst1r	1.86893e-22	-0.594366	0.273	0.409	3.58517e-18
Ppil4	1.96433e-22	-0.626203	0.208	0.342	3.76817e-18
B4galnt1	1.99269e-22	0.186719	1	1	3.82258e-18
Ankrd12	2.07212e-22	-0.604299	0.233	0.367	3.97495e-18
Cox6c	2.17734e-22	-0.248183	0.981	0.989	4.1768e-18
Herpud1	2.48168e-22	0.278308	0.986	0.981	4.7606e-18
Ankrd37	2.52656e-22	-0.379164	0.795	0.858	4.8467e-18
Sat1	2.75135e-22	-0.351142	0.724	0.804	5.27791e-18
Mboat1	2.86711e-22	-1.38031	0.046	0.125	5.49998e-18
Pvr	3.23884e-22	-0.628855	0.249	0.38	6.21307e-18
Nectin3	3.80335e-22	-0.393409	0.662	0.76	7.29596e-18
F3	3.93778e-22	-0.227034	0.956	0.966	7.55384e-18
Oasl2	3.99791e-22	-1.41466	0.137	0.242	7.6692e-18
Snx13	5.51706e-22	-0.518336	0.371	0.513	1.05834e-17
Ets2	6.34075e-22	-0.261146	0.952	0.963	1.21635e-17
Fcgbp	6.49039e-22	-0.324197	0.983	0.976	1.24505e-17
Fndc10	7.54869e-22	-0.613614	0.286	0.416	1.44806e-17
Slc25a25	9.63558e-22	-0.487106	0.498	0.62	1.84839e-17
Cops6	9.70058e-22	-0.301468	0.769	0.852	1.86086e-17
Elmo1	9.96006e-22	-1.06105	0.092	0.189	1.91064e-17
Etv3	1.02007e-21	-0.423957	0.573	0.692	1.95681e-17
Hnrnpa3	1.0687e-21	-0.400351	0.493	0.64	2.05009e-17
Txn1	1.12934e-21	0.105803	1	1	2.16642e-17
Tsku	1.19887e-21	0.509658	0.609	0.478	2.29979e-17
Tmem183a	1.3394e-21	-0.398145	0.616	0.729	2.56938e-17
Bcl3	1.45639e-21	-0.561933	0.305	0.44	2.7938e-17
Psmd8	1.55453e-21	-0.305573	0.762	0.833	2.98206e-17
Ostc	1.57062e-21	-0.345663	0.59	0.728	3.01293e-17
Brox	1.58918e-21	-0.380522	0.513	0.653	3.04853e-17
Cdk6	1.63372e-21	-0.419547	0.565	0.683	3.13396e-17
Tent5a	1.6934e-21	0.337382	0.897	0.848	3.24846e-17
Nln	2.15149e-21	-0.787581	0.16	0.274	4.12721e-17
Cdr2	2.20125e-21	0.360398	0.844	0.767	4.22265e-17
Pold4	2.57909e-21	0.21077	0.994	0.993	4.94746e-17
Lmtk2	2.58023e-21	-0.435332	0.465	0.608	4.94966e-17
Tab3	2.74608e-21	-0.734997	0.178	0.296	5.2678e-17
Gfpt1	2.81213e-21	-0.254936	0.983	0.983	5.3945e-17
Cd55	3.07326e-21	-0.381081	0.648	0.744	5.89543e-17
Slc12a2	3.09756e-21	-0.555859	0.288	0.423	5.94205e-17
Hnrnpk	3.37253e-21	-0.389326	0.639	0.745	6.46952e-17
Rbbp7	3.74681e-21	-0.374871	0.546	0.681	7.1875e-17
Tgfbi	3.94451e-21	-0.609004	0.27	0.402	7.56675e-17
Kctd9	4.06501e-21	-0.520609	0.36	0.495	7.79791e-17
Serp1	4.48448e-21	-0.150117	0.999	0.999	8.60257e-17
Cct7	5.56201e-21	-0.635838	0.216	0.341	1.06696e-16
Rnf167	5.61211e-21	-0.517438	0.35	0.486	1.07657e-16
Tmem171	6.1645e-21	-1.18963	0.066	0.151	1.18254e-16
Tm6sf2	7.13342e-21	-0.375172	0.625	0.731	1.3684e-16
Tmem167b	7.23193e-21	-1.01201	0.085	0.177	1.3873e-16
Eps8l3	7.26068e-21	-0.233966	0.985	0.979	1.39282e-16
Sowahb	7.31475e-21	-0.438417	0.461	0.601	1.40319e-16
Eif4ebp3	7.31985e-21	0.399437	0.815	0.75	1.40417e-16
Pik3r1	7.6565e-21	-0.352234	0.59	0.713	1.46875e-16
Smarca5	8.56305e-21	-1.17184	0.078	0.167	1.64265e-16
Slc25a37	9.69009e-21	0.283908	0.953	0.908	1.85885e-16
Rab25	1.01315e-20	-0.39715	0.589	0.694	1.94353e-16
Clec2h	1.06623e-20	0.182951	0.994	0.991	2.04534e-16
Slc51b	1.69638e-20	-0.329002	0.874	0.908	3.25416e-16
Acsl1	1.9519e-20	-0.469341	0.331	0.469	3.74433e-16
Insr	2.37866e-20	-0.481765	0.307	0.441	4.56298e-16
Xpo7	2.68697e-20	-0.437435	0.413	0.55	5.15441e-16
Cd82	2.76179e-20	0.170244	1	1	5.29795e-16
Rbm47	2.9722e-20	-0.121115	1	1	5.70157e-16
Vma21	3.12104e-20	-1.14046	0.064	0.146	5.98709e-16
Maip1	3.44491e-20	-0.618643	0.211	0.333	6.60837e-16
Btbd1	3.45056e-20	-0.882341	0.105	0.203	6.61921e-16
Mapk4	3.95962e-20	-0.502738	0.359	0.491	7.59574e-16
Trim15	4.13306e-20	-0.390466	0.665	0.748	7.92845e-16
Arl1	4.40322e-20	-0.433744	0.454	0.585	8.44669e-16
Hccs	4.58225e-20	-0.427026	0.448	0.579	8.79014e-16
Slc52a3	4.74701e-20	-0.48382	0.437	0.566	9.10618e-16
Mink1	5.15123e-20	-0.36095	0.602	0.708	9.88161e-16
Smagp	7.47484e-20	-0.387128	0.661	0.745	1.4339e-15
Nrd1	8.1844e-20	-0.428085	0.433	0.573	1.57001e-15
Appbp2	8.7685e-20	-0.375385	0.553	0.69	1.68206e-15
Nub1	1.04199e-19	-0.410682	0.409	0.553	1.99885e-15
Arfip1	1.18623e-19	-0.542226	0.289	0.416	2.27554e-15
Selenok	1.22639e-19	-0.252473	0.908	0.946	2.35259e-15
Morc3	1.56935e-19	-0.625485	0.225	0.344	3.01048e-15
Sash1	1.62177e-19	-0.471216	0.38	0.511	3.11105e-15
Net1	1.75457e-19	-0.222487	0.982	0.986	3.36579e-15
Akip1	1.79722e-19	-0.528388	0.257	0.385	3.44761e-15
Cftr	2.08004e-19	-0.529722	0.281	0.411	3.99013e-15
Lipa	2.23982e-19	-0.427642	0.472	0.606	4.29665e-15
Ereg	2.30518e-19	-0.494202	0.319	0.45	4.42202e-15
Slc39a14	2.39251e-19	-0.25495	0.943	0.958	4.58956e-15
Zfp84	2.60345e-19	-0.952513	0.103	0.195	4.99421e-15
Hnf4g	2.66625e-19	-0.156599	0.996	1	5.11467e-15
Ugdh	3.20872e-19	0.199703	0.998	0.993	6.15528e-15
Bmpr1a	3.85887e-19	-0.307589	0.695	0.787	7.40246e-15
Slc16a1	4.34139e-19	-0.57871	0.291	0.418	8.3281e-15
Tob1	5.01687e-19	-0.164184	0.998	0.998	9.62385e-15
Pdss1	5.17873e-19	-0.480157	0.287	0.419	9.93436e-15
Tle5	5.28774e-19	-0.120687	1	1	1.01435e-14
Pcbp1	5.61454e-19	-0.164165	0.996	0.998	1.07704e-14
Trim8	5.80709e-19	-0.426801	0.464	0.589	1.11397e-14
Vamp4	5.93667e-19	-0.459204	0.36	0.491	1.13883e-14
Ugp2	6.64661e-19	-0.239984	0.855	0.91	1.27502e-14
Aldh16a1	6.71273e-19	-0.652333	0.216	0.329	1.2877e-14
Dennd4c	6.74283e-19	-0.684909	0.168	0.277	1.29348e-14
Alkbh5	7.25041e-19	-0.286771	0.864	0.903	1.39085e-14
Rev3l	7.26113e-19	-0.979889	0.095	0.184	1.3929e-14
Nus1	7.38655e-19	-0.226397	0.948	0.969	1.41696e-14
Atp11b	8.18528e-19	-0.32969	0.611	0.724	1.57018e-14
Syt7	8.47564e-19	-0.338219	0.71	0.777	1.62588e-14
Apol7a	8.54845e-19	-0.68385	0.197	0.31	1.63985e-14
Slc30a10	1.02919e-18	-0.191547	0.988	0.989	1.97429e-14
Cldn4	1.09096e-18	-0.262036	0.847	0.889	2.09279e-14
Acvr1b	1.26279e-18	-0.436284	0.411	0.538	2.42242e-14
Wdr1	1.3093e-18	-0.136716	1	1	2.51162e-14
Pik3ca	1.36206e-18	-0.468576	0.351	0.48	2.61284e-14
Vps37b	1.41712e-18	-0.360562	0.733	0.792	2.71846e-14
Prdm10	1.47059e-18	-0.92609	0.096	0.185	2.82104e-14
Stk4	1.63654e-18	-0.450839	0.335	0.468	3.13938e-14
Tmem237	1.66266e-18	-0.482312	0.439	0.56	3.18949e-14
Smim15	1.7848e-18	-0.330905	0.613	0.73	3.42378e-14
Chp2	1.83152e-18	0.292823	0.881	0.8	3.5134e-14
Gtf2a2	1.86264e-18	-0.473236	0.316	0.447	3.5731e-14
Alpk1	1.92114e-18	-1.00379	0.088	0.173	3.68532e-14
Vps26c	2.1145e-18	-0.460701	0.345	0.475	4.05625e-14
Patj	2.26132e-18	0.202023	0.992	0.982	4.33788e-14
Atp8a2	2.63312e-18	-0.523968	0.264	0.384	5.05111e-14
Ppp2r2a	2.65129e-18	-0.882242	0.098	0.188	5.08597e-14
Fam13a	2.67824e-18	-0.427283	0.393	0.528	5.13768e-14
Hyou1	2.70877e-18	-0.266481	0.659	0.774	5.19623e-14
Ipo7	3.10868e-18	-1.10198	0.064	0.141	5.96337e-14
2200002D01Rik	3.20589e-18	-0.137048	0.999	0.998	6.14987e-14
Dsp	3.34816e-18	0.111576	1	1	6.42278e-14
Rnf11	3.45203e-18	-0.346213	0.592	0.701	6.62202e-14
Hs6st1	3.5904e-18	-0.318525	0.87	0.861	6.88747e-14
Ckmt1	4.00165e-18	0.115065	1	1	7.67637e-14
Nvl	4.12941e-18	-0.497744	0.243	0.365	7.92145e-14
Comt	4.2202e-18	-0.380288	0.575	0.674	8.0956e-14
Cmc1	4.44516e-18	-0.366822	0.623	0.722	8.52715e-14
Traf3ip2	5.05387e-18	-0.393226	0.482	0.608	9.69484e-14
Ccdc43	5.18665e-18	-0.538559	0.262	0.383	9.94955e-14
Duox2	5.23249e-18	-0.830466	0.142	0.239	1.00375e-13
Tubb2a	5.4639e-18	-0.246973	0.954	0.954	1.04814e-13
Ppp2r3a	5.68894e-18	-0.41546	0.374	0.507	1.09131e-13
Tmem102	5.73075e-18	-0.462388	0.374	0.498	1.09933e-13
Fyttd1	6.20351e-18	-0.427675	0.346	0.479	1.19002e-13
Sirt1	6.24992e-18	-0.627813	0.228	0.34	1.19892e-13
Arl6ip1	6.63591e-18	0.182926	0.997	0.994	1.27297e-13
Mon2	7.18001e-18	-0.253353	0.797	0.867	1.37734e-13
Mall	7.26688e-18	-0.587751	0.242	0.356	1.39401e-13
Cebpa	7.53401e-18	0.256624	0.928	0.86	1.44525e-13
Unc5b	9.15566e-18	0.213007	0.973	0.965	1.75633e-13
Nr1d1	1.06935e-17	-0.473026	0.665	0.718	2.05134e-13
Cybrd1	1.07192e-17	-1.01933	0.116	0.206	2.05627e-13
Psme2b	1.28134e-17	-0.603916	0.206	0.317	2.45799e-13
Snx17	1.30049e-17	-0.42662	0.293	0.421	2.49473e-13
Slc25a1	1.3164e-17	-0.158335	0.997	0.996	2.52525e-13
Ahctf1	1.37249e-17	-0.624407	0.173	0.279	2.63285e-13
Ezr	1.37384e-17	0.116507	1	1	2.63544e-13
Rab21	1.42713e-17	-0.355535	0.522	0.642	2.73766e-13
Ipmk	1.4745e-17	-0.263732	0.911	0.927	2.82854e-13
Tiparp	1.53305e-17	-0.399933	0.488	0.611	2.94085e-13
Vezt	1.53816e-17	-0.502593	0.28	0.402	2.95066e-13
Rbbp8	1.58664e-17	-0.562879	0.201	0.313	3.04365e-13
Ncoa4	1.63975e-17	-0.307221	0.984	0.979	3.14553e-13
Tsc22d2	1.71087e-17	-0.401514	0.61	0.7	3.28195e-13
Slc3a2	1.77123e-17	0.190614	0.988	0.981	3.39774e-13
Naip5	1.85152e-17	-0.424089	0.404	0.53	3.55177e-13
Edem1	1.90916e-17	0.175395	0.998	0.997	3.66234e-13
Dcun1d3	1.92045e-17	-0.518523	0.272	0.39	3.68401e-13
Lin54	2.09468e-17	-0.554537	0.221	0.335	4.01822e-13
Mpzl2	2.1952e-17	-0.259603	0.754	0.804	4.21104e-13
Efhd2	2.33055e-17	-0.137357	1	1	4.47069e-13
Ifit1	2.44648e-17	-1.54003	0.112	0.2	4.69307e-13
Atf5	2.57341e-17	-0.467686	0.321	0.444	4.93657e-13
Atp1b3	2.9109e-17	-0.443969	0.456	0.574	5.58398e-13
Ttll12	3.46801e-17	-0.545634	0.199	0.311	6.65269e-13
Hnrnpr	3.53796e-17	-1.47339	0.034	0.094	6.78688e-13
Mrfap1	3.60274e-17	-0.166738	0.985	0.991	6.91113e-13
Tmem236	3.63168e-17	0.171263	0.991	0.986	6.96664e-13
Akr1b7	3.63573e-17	-0.495119	0.229	0.345	6.97443e-13
Zfp623	3.67046e-17	-0.626406	0.178	0.285	7.04104e-13
Fam111a	3.69371e-17	-0.533332	0.374	0.488	7.08564e-13
Med7	3.79913e-17	-0.389463	0.402	0.532	7.28787e-13
Afg3l2	3.80219e-17	-0.295468	0.664	0.753	7.29375e-13
Id1	3.8924e-17	-0.412071	0.697	0.743	7.46678e-13
Tanc1	3.9274e-17	-0.448826	0.333	0.457	7.53393e-13
Rab6a	4.06094e-17	-0.758818	0.125	0.218	7.7901e-13
Zdhhc20	4.16172e-17	-0.60033	0.176	0.281	7.98342e-13
Ascc3	4.38885e-17	-0.468713	0.264	0.384	8.41912e-13
Mal2	4.42104e-17	-0.319334	0.556	0.677	8.48089e-13
Wwp1	4.50023e-17	-0.39195	0.469	0.591	8.63279e-13
Camk2b	4.60582e-17	0.240733	0.927	0.87	8.83534e-13
Zfp35	5.0104e-17	-0.509142	0.245	0.361	9.61144e-13
Hipk1	5.34718e-17	-0.229516	0.824	0.889	1.02575e-12
Dvl2	5.39641e-17	-0.645065	0.182	0.287	1.03519e-12
Dyrk2	5.53138e-17	-0.246559	0.858	0.888	1.06109e-12
Ythdc1	5.53527e-17	-0.338989	0.613	0.71	1.06183e-12
Gls	5.88513e-17	-0.176223	1	0.996	1.12894e-12
Zdhhc21	6.41686e-17	-0.300451	0.767	0.824	1.23095e-12
Ccnk	6.43962e-17	-0.432295	0.371	0.496	1.23531e-12
Crbn	6.65868e-17	-0.598663	0.186	0.292	1.27733e-12
Ndufa6	7.61638e-17	-0.220291	0.937	0.955	1.46105e-12
Frk	8.97204e-17	-0.24004	0.862	0.903	1.72111e-12
Abca8b	9.13919e-17	-0.81821	0.103	0.189	1.75317e-12
Fhod1	1.02479e-16	-0.726815	0.15	0.246	1.96585e-12
Cideb	1.12545e-16	0.170615	0.995	0.994	2.15895e-12
Klc1	1.16443e-16	-0.30811	0.623	0.716	2.23372e-12
Wee1	1.32145e-16	-0.504595	0.274	0.392	2.53495e-12
Sgk2	1.33253e-16	0.304809	0.817	0.74	2.55619e-12
Cyth1	1.35925e-16	-0.383119	0.44	0.572	2.60745e-12
Rbm39	1.36837e-16	-0.252572	0.816	0.878	2.62495e-12
Cstb	1.37507e-16	-0.834054	0.102	0.186	2.6378e-12
Rlf	1.51217e-16	-0.602306	0.205	0.31	2.90079e-12
Pttg1	1.96785e-16	-0.529777	0.263	0.374	3.77494e-12
Cnot2	2.56917e-16	-0.68478	0.153	0.248	4.92845e-12
Uqcrc2	2.63124e-16	-0.254767	0.874	0.92	5.04751e-12
Per1	2.66742e-16	-0.352615	0.61	0.702	5.11692e-12
Senp6	2.86329e-16	-0.337712	0.512	0.641	5.49266e-12
Magohb	2.92654e-16	-0.635282	0.148	0.245	5.61399e-12
Ccnt2	3.09288e-16	-0.336026	0.524	0.65	5.93307e-12
Sorl1	3.10214e-16	-0.504909	0.262	0.375	5.95083e-12
Ttc7	3.48817e-16	0.238993	0.938	0.889	6.69136e-12
Calu	3.49089e-16	-0.284075	0.701	0.786	6.69658e-12
Ppp1r13l	3.52335e-16	-0.496714	0.314	0.427	6.75884e-12
Adnp	3.60499e-16	-0.417223	0.339	0.464	6.91546e-12
Ifrd1	4.08041e-16	-0.267601	0.993	0.983	7.82745e-12
Msi2	4.18033e-16	-0.454782	0.276	0.394	8.01912e-12
Herc4	4.27262e-16	-0.494617	0.289	0.403	8.19617e-12
Msln	4.282e-16	0.267543	0.942	0.919	8.21415e-12
Slc17a5	4.31196e-16	-0.471364	0.277	0.394	8.27163e-12
Ifit1bl1	4.33748e-16	-1.29507	0.188	0.287	8.32059e-12
Clca4b	4.35861e-16	0.125144	1	1	8.36113e-12
Zc3h14	4.47049e-16	-0.5336	0.207	0.315	8.57574e-12
Hilpda	4.95756e-16	-0.822694	0.109	0.194	9.51009e-12
Atf3	5.43029e-16	-0.429044	0.514	0.616	1.04169e-11
Gal3st2	5.64898e-16	0.465638	0.6	0.516	1.08364e-11
Phlda3	5.67853e-16	-0.491088	0.27	0.387	1.08931e-11
Slc22a4	5.87559e-16	-0.285684	0.695	0.768	1.12711e-11
Zbtb6	5.88856e-16	-0.565142	0.203	0.307	1.1296e-11
Prss8	5.91285e-16	-0.422076	0.347	0.47	1.13426e-11
Dram2	5.95106e-16	-0.350092	0.517	0.63	1.14159e-11
Dexi	5.9729e-16	-0.700265	0.149	0.243	1.14578e-11
Rin2	6.05426e-16	-0.398258	0.372	0.496	1.16139e-11
2210016F16Rik	6.12052e-16	0.248456	0.908	0.86	1.1741e-11
Gtpbp8	6.15644e-16	-0.8073	0.103	0.185	1.18099e-11
Plec	6.33446e-16	0.141636	1	1	1.21514e-11
Tnks1bp1	6.80911e-16	-0.315912	0.594	0.696	1.30619e-11
Endod1	7.01468e-16	-0.394056	0.454	0.567	1.34563e-11
Zc3h7a	7.74835e-16	-0.333149	0.545	0.664	1.48637e-11
Nfkb2	7.75235e-16	-0.299636	0.642	0.731	1.48713e-11
Atp6v0c	7.82009e-16	-0.147909	0.997	0.995	1.50013e-11
Grhpr	8.20001e-16	-0.392184	0.393	0.513	1.57301e-11
Slc9a3	8.7515e-16	-0.453108	0.324	0.443	1.6788e-11
Cobll1	9.02016e-16	-0.370646	0.417	0.542	1.73034e-11
Rnf2	9.22988e-16	-0.495308	0.243	0.354	1.77057e-11
Cyp4b1	9.32352e-16	0.227722	0.95	0.936	1.78853e-11
Tmem234	9.5149e-16	-0.519633	0.24	0.349	1.82524e-11
Homer1	9.56521e-16	-0.584977	0.182	0.283	1.83489e-11
Lrrc26	9.97444e-16	-0.412682	0.402	0.517	1.9134e-11
H2-Q10	1.01419e-15	-0.267727	0.862	0.889	1.94552e-11
Samd5	1.06533e-15	-0.338572	0.351	0.485	2.04363e-11
Ccdc90b	1.17601e-15	-0.531424	0.224	0.331	2.25594e-11
Ppard	1.19333e-15	-0.403834	0.418	0.534	2.28916e-11
Tle3	1.22078e-15	-0.393534	0.415	0.533	2.34183e-11
Mtpap	1.229e-15	-0.732155	0.139	0.229	2.35759e-11
Elovl5	1.41042e-15	-0.348091	0.587	0.676	2.7056e-11
Dot1l	1.43461e-15	-0.302188	0.728	0.789	2.75202e-11
Arhgef10l	1.45073e-15	-0.567917	0.227	0.332	2.78294e-11
Map1lc3a	1.49993e-15	-0.29315	0.77	0.826	2.87731e-11
Wdr75	1.50671e-15	-1.11655	0.056	0.123	2.89032e-11
Rapgef6	1.64598e-15	-0.666122	0.167	0.264	3.15748e-11
Shisa5	1.76603e-15	-0.467952	0.37	0.479	3.38777e-11
Phospho2	1.79822e-15	-0.703032	0.129	0.217	3.44953e-11
Xrn1	1.87914e-15	-0.324938	0.407	0.542	3.60475e-11
Cks2	1.91237e-15	-0.703689	0.133	0.222	3.66849e-11
Cdc73	2.01207e-15	-0.454384	0.328	0.443	3.85976e-11
Chkb	2.55244e-15	0.206749	0.981	0.982	4.89634e-11
Ppp1r3b	2.65019e-15	-0.516819	0.262	0.369	5.08385e-11
Ccdc186	2.68915e-15	-0.443126	0.259	0.372	5.15859e-11
Mxd1	2.72733e-15	-0.189628	0.983	0.979	5.23183e-11
Ptp4a1	2.77542e-15	-0.195605	0.998	0.996	5.32409e-11
Pcmtd1	2.80848e-15	-0.466468	0.319	0.432	5.38751e-11
Sox9	3.0563e-15	-0.419199	0.425	0.535	5.86291e-11
Bcl2	3.20928e-15	-0.374041	0.5	0.605	6.15637e-11
Rorc	3.26882e-15	0.24713	0.951	0.916	6.27057e-11
Slc35d1	3.51324e-15	0.265556	0.885	0.841	6.73945e-11
Atrx	3.65503e-15	-0.367333	0.316	0.439	7.01144e-11
Mtdh	3.82699e-15	-0.262353	0.728	0.809	7.34131e-11
Clock	3.86896e-15	-0.359368	0.384	0.513	7.42183e-11
Mpzl3	3.94107e-15	-0.351227	0.411	0.539	7.56016e-11
Kcnk5	3.99888e-15	0.330421	0.77	0.702	7.67105e-11
Ddost	3.99914e-15	-0.221438	0.819	0.873	7.67156e-11
Apoc2	4.04433e-15	-0.695926	0.281	0.386	7.75824e-11
Zfc3h1	4.16577e-15	-0.399549	0.362	0.482	7.9912e-11
Tmem65	4.19336e-15	-0.434855	0.365	0.477	8.04412e-11
Carm1	4.49708e-15	-0.421891	0.337	0.453	8.62675e-11
Abhd2	4.58611e-15	0.120144	1	1	8.79754e-11
Ccl20	4.77849e-15	-0.53841	0.3	0.408	9.16658e-11
Cpd	4.79867e-15	-0.209628	0.866	0.904	9.2053e-11
Pklr	4.99318e-15	0.129864	1	1	9.57841e-11
Rgs2	5.02754e-15	0.671383	0.354	0.26	9.64432e-11
Pbx2	5.44702e-15	-0.417829	0.37	0.484	1.0449e-10
2310033P09Rik	5.49208e-15	-0.547988	0.219	0.322	1.05355e-10
Icosl	6.58091e-15	0.251343	0.894	0.857	1.26242e-10
Uimc1	6.66068e-15	-0.813755	0.107	0.188	1.27772e-10
4930402H24Rik	6.89101e-15	-0.343765	0.55	0.653	1.3219e-10
Nfkbia	6.8946e-15	-0.294779	0.848	0.856	1.32259e-10
Sec63	7.23318e-15	-0.285472	0.669	0.744	1.38754e-10
Ccdc82	7.32159e-15	-0.617904	0.166	0.26	1.4045e-10
Sdc2	7.42178e-15	-0.653947	0.126	0.212	1.42372e-10
Gse1	7.78464e-15	-0.64219	0.147	0.238	1.49333e-10
Baiap2l2	8.00799e-15	-0.146148	0.946	0.959	1.53617e-10
Eaf1	8.13542e-15	-0.312814	0.649	0.727	1.56062e-10
Serf1	8.83999e-15	-0.394397	0.307	0.422	1.69578e-10
Ifi27l2b	8.91467e-15	-0.24239	0.923	0.911	1.7101e-10
Ppp5c	8.92323e-15	-0.314382	0.702	0.755	1.71174e-10
Them6	8.99763e-15	0.299782	0.84	0.785	1.72602e-10
Tc2n	9.22681e-15	-0.333076	0.601	0.692	1.76998e-10
Cdc27	9.23826e-15	-0.655676	0.161	0.254	1.77218e-10
Pdha1	9.48687e-15	-0.145263	0.998	0.996	1.81987e-10
Dusp10	9.70363e-15	-0.391516	0.555	0.654	1.86145e-10
Ddi2	9.76857e-15	0.235187	0.908	0.845	1.8739e-10
Tmem205	1.04308e-14	-0.39546	0.427	0.538	2.00094e-10
Nek6	1.07151e-14	-0.388917	0.446	0.55	2.05547e-10
Dennd2d	1.13671e-14	-0.802488	0.096	0.173	2.18056e-10
Emp2	1.22085e-14	-0.257434	0.771	0.817	2.34195e-10
S100g	1.29375e-14	-0.586135	0.54	0.615	2.4818e-10
Acp6	1.30017e-14	-0.355565	0.491	0.598	2.49412e-10
Acox2	1.34576e-14	0.229036	0.91	0.867	2.58158e-10
Angptl4	1.37519e-14	0.176494	0.985	0.991	2.63803e-10
Rab3ip	1.41675e-14	-0.313603	0.662	0.735	2.71775e-10
Itga3	1.49679e-14	-0.204714	0.957	0.961	2.8713e-10
Gstp2	1.51217e-14	0.197244	0.99	0.98	2.9008e-10
Dock5	1.56702e-14	-0.292959	0.634	0.721	3.00601e-10
Prelid2	1.58169e-14	-0.450608	0.333	0.443	3.03416e-10
Prxl2c	1.60575e-14	-0.720186	0.12	0.203	3.08031e-10
Cggbp1	1.61235e-14	-0.347923	0.525	0.631	3.09297e-10
Acat2	1.61279e-14	-0.177795	0.94	0.949	3.09381e-10
Zfp51	1.83132e-14	-0.62855	0.159	0.25	3.51302e-10
Dcaf1	1.85742e-14	-0.882917	0.085	0.158	3.5631e-10
Zfp553	1.88899e-14	-0.584745	0.157	0.249	3.62364e-10
Galnt7	1.91597e-14	-0.339275	0.42	0.544	3.6754e-10
Hjurp	1.95547e-14	-0.347795	0.36	0.479	3.75117e-10
Abcb1a	2.23723e-14	-0.194693	0.969	0.981	4.29167e-10
Dlk2	2.25904e-14	-0.757944	0.101	0.179	4.33351e-10
Hdhd2	2.56211e-14	-0.506878	0.255	0.359	4.91489e-10
Keap1	2.6129e-14	-0.377422	0.44	0.549	5.01232e-10
Casp4	2.85659e-14	-0.400249	0.399	0.51	5.47979e-10
Zfp955a	3.08738e-14	-1.26592	0.035	0.088	5.92251e-10
Mcts1	3.13788e-14	-0.749128	0.121	0.202	6.01939e-10
Prkag1	3.19909e-14	-0.440399	0.319	0.426	6.13682e-10
1810037I17Rik	3.37186e-14	-0.395626	0.365	0.478	6.46823e-10
Gm3336	3.86231e-14	-0.846785	0.091	0.164	7.40907e-10
Osbpl1a	3.93339e-14	-0.572462	0.163	0.255	7.54542e-10
Serinc3	3.94526e-14	-0.131369	0.998	1	7.56819e-10
Bola3	3.96377e-14	-0.706652	0.119	0.201	7.60371e-10
Naca	4.12878e-14	-0.126374	1	1	7.92023e-10
Ssh3	4.15244e-14	-0.377897	0.362	0.477	7.96562e-10
Cpne2	4.33476e-14	-0.510148	0.201	0.297	8.31536e-10
Rab23	4.34179e-14	-0.977397	0.06	0.123	8.32886e-10
Ppdpf	4.39165e-14	-0.204108	0.88	0.901	8.4245e-10
Pank2	4.44862e-14	-0.435033	0.313	0.421	8.53378e-10
Vps72	4.55098e-14	-0.391377	0.343	0.456	8.73015e-10
Dstn	4.61315e-14	-0.132232	1	1	8.8494e-10
Clk2	4.64296e-14	-0.495943	0.217	0.316	8.90658e-10
Scpep1	4.71368e-14	-0.275116	0.745	0.81	9.04224e-10
Cyb5b	4.7825e-14	-0.121833	1	1	9.17426e-10
Proser2	5.0943e-14	-0.406288	0.316	0.425	9.7724e-10
Nrip1	5.12404e-14	-0.474168	0.219	0.32	9.82945e-10
Rassf7	5.40272e-14	-0.184416	0.949	0.947	1.0364e-09
Lgals3bp	6.50783e-14	-0.318206	0.684	0.743	1.2484e-09
Uhmk1	6.6832e-14	-0.19486	0.872	0.911	1.28204e-09
Map7d1	7.3537e-14	-0.32811	0.506	0.611	1.41066e-09
Csde1	7.45512e-14	-0.21787	0.945	0.95	1.43012e-09
Paqr4	8.5041e-14	-0.186073	0.972	0.975	1.63134e-09
Zzz3	8.54633e-14	-0.565681	0.151	0.239	1.63944e-09
Cd38	9.58962e-14	-0.354006	0.331	0.446	1.83958e-09
Manbal	9.82261e-14	-0.519353	0.183	0.276	1.88427e-09
Onecut2	1.01237e-13	-0.607734	0.183	0.273	1.94203e-09
Srsf2	1.01728e-13	-0.366537	0.518	0.614	1.95145e-09
Nxt2	1.11475e-13	-0.852172	0.081	0.15	2.13843e-09
Pnrc1	1.16571e-13	-0.321923	0.665	0.733	2.23618e-09
Rc3h2	1.23301e-13	-0.501127	0.196	0.292	2.36529e-09
1700016C15Rik	1.38221e-13	-0.295571	0.578	0.68	2.65149e-09
Cetn3	1.39275e-13	-0.465632	0.241	0.344	2.67171e-09
Lamc2	1.43209e-13	-0.337689	0.638	0.718	2.74719e-09
Dynlt1f	1.4417e-13	-0.345775	0.537	0.637	2.76561e-09
Rsad2	1.44965e-13	-3.38361	0.015	0.054	2.78086e-09
Otud3	1.47792e-13	-0.370192	0.361	0.471	2.83509e-09
Ccnl1	1.48116e-13	-0.253161	0.889	0.898	2.84131e-09
Prpsap2	1.48382e-13	-0.671265	0.149	0.233	2.84642e-09
Ash2l	1.53877e-13	0.331201	0.691	0.598	2.95182e-09
Cd24a	1.55971e-13	-0.369882	0.901	0.862	2.99199e-09
1700037H04Rik	1.58282e-13	-0.405742	0.325	0.432	3.03632e-09
Scd1	1.58994e-13	-0.255847	0.782	0.814	3.04999e-09
Lrrc8d	1.60991e-13	-0.308569	0.437	0.555	3.0883e-09
Gm38394	1.71909e-13	-0.305067	0.445	0.564	3.29774e-09
Tcerg1	1.80746e-13	-0.420053	0.269	0.375	3.46724e-09
Aldh3a2	1.81163e-13	0.237095	0.926	0.885	3.47526e-09
Ccdc68	1.86946e-13	-0.673469	0.135	0.216	3.58619e-09
Smad4	1.89144e-13	-0.372233	0.415	0.524	3.62835e-09
Epb41l2	1.89834e-13	-0.318854	0.418	0.533	3.64159e-09
Kras	1.92056e-13	-0.302034	0.728	0.779	3.6842e-09
Ihh	1.95173e-13	0.151506	0.995	0.994	3.744e-09
Zfp868	1.99237e-13	-0.790575	0.096	0.169	3.82196e-09
Fkbp1a	2.00424e-13	-0.277567	0.732	0.787	3.84474e-09
Ctsl	2.06079e-13	-0.260607	0.754	0.815	3.95321e-09
Mplkip	2.09653e-13	-0.476014	0.233	0.332	4.02178e-09
Degs2	2.21765e-13	-0.199688	0.957	0.968	4.25412e-09
Ndrg1	2.25163e-13	-0.207429	0.983	0.989	4.31931e-09
Tspan7	2.26155e-13	0.184913	0.995	0.986	4.33834e-09
Plbd1	2.31833e-13	-0.54884	0.138	0.223	4.44726e-09
Hif3a	2.51637e-13	-0.458922	0.305	0.407	4.82715e-09
Vamp3	2.54239e-13	-0.444172	0.291	0.394	4.87706e-09
Ube2q1	2.55626e-13	-0.163972	0.939	0.954	4.90368e-09
Plk3	2.64051e-13	-0.227287	0.91	0.918	5.0653e-09
Nck2	2.77966e-13	-0.491095	0.236	0.334	5.33222e-09
Maff	2.85258e-13	-0.242493	0.839	0.87	5.47211e-09
Eif1	3.00305e-13	-0.21401	0.904	0.914	5.76075e-09
Itm2b	3.06355e-13	-0.181048	0.987	0.982	5.8768e-09
Whamm	3.11882e-13	-0.398444	0.345	0.45	5.98284e-09
Dusp4	3.21654e-13	-0.303375	0.654	0.73	6.17029e-09
Zdhhc13	3.30843e-13	-0.349687	0.356	0.47	6.34655e-09
Pex2	3.3169e-13	-0.360036	0.423	0.528	6.3628e-09
Itgb6	3.31855e-13	-0.402736	0.344	0.449	6.36597e-09
Prkx	3.38432e-13	-0.342318	0.552	0.653	6.49214e-09
Smarcd2	3.4203e-13	-0.290445	0.546	0.654	6.56116e-09
Tlr3	3.47331e-13	-0.649718	0.117	0.196	6.66285e-09
Phospho1	3.98099e-13	-0.212832	0.868	0.91	7.63673e-09
Raf1	4.02918e-13	-0.43248	0.324	0.425	7.72918e-09
Ms4a10	4.59652e-13	0.154617	0.978	0.944	8.81751e-09
Nckap1	4.73985e-13	-0.17735	0.964	0.969	9.09245e-09
Parp10	4.79808e-13	-0.382081	0.377	0.487	9.20416e-09
Egln1	4.8291e-13	-0.242388	0.837	0.87	9.26366e-09
Samhd1	4.90698e-13	-0.904973	0.078	0.144	9.41305e-09
Arl5a	5.20763e-13	-0.278276	0.681	0.76	9.9898e-09
Plcd3	5.34892e-13	-0.761248	0.088	0.158	1.02608e-08
Sema7a	5.38438e-13	-0.469885	0.278	0.378	1.03289e-08
Opa1	5.40203e-13	-0.581178	0.183	0.271	1.03627e-08
Sbk1	5.42765e-13	-0.513607	0.182	0.274	1.04119e-08
Adh5	5.50195e-13	-0.299702	0.596	0.68	1.05544e-08
Unc5cl	5.67745e-13	-0.433508	0.208	0.304	1.0891e-08
Tceal9	5.76681e-13	-0.411663	0.263	0.366	1.10625e-08
Cyp27a1	5.81699e-13	0.35344	0.771	0.732	1.11587e-08
Pdk1	5.86642e-13	-0.330705	0.482	0.59	1.12536e-08
Bcl2l15	6.05753e-13	-0.419764	0.285	0.387	1.16202e-08
H2-T22	6.16618e-13	-0.390664	0.348	0.454	1.18286e-08
Scaf11	6.30053e-13	-0.300041	0.594	0.691	1.20863e-08
Acot9	6.38625e-13	-0.63338	0.131	0.211	1.22507e-08
Ppp3r1	6.86395e-13	-0.335637	0.479	0.583	1.31671e-08
Bicral	6.88377e-13	-0.45037	0.243	0.34	1.32051e-08
Klhdc3	7.04929e-13	-0.2456	0.834	0.853	1.35227e-08
Ube2i	7.14893e-13	0.300634	0.748	0.664	1.37138e-08
Slc27a4	7.18615e-13	0.163295	0.982	0.971	1.37852e-08
Spopl	7.19389e-13	-0.571529	0.184	0.272	1.38e-08
Pet100	7.41466e-13	0.261137	0.821	0.762	1.42235e-08
Irf2bp2	7.48285e-13	-0.195262	0.97	0.972	1.43543e-08
Chmp3	7.53192e-13	0.136724	0.999	0.995	1.44485e-08
Ttyh3	7.84669e-13	-0.667481	0.138	0.218	1.50523e-08
Yme1l1	8.01629e-13	-0.230788	0.797	0.832	1.53776e-08
Fam136a	8.4793e-13	-0.412105	0.262	0.363	1.62659e-08
Pde12	8.51937e-13	-0.496085	0.19	0.282	1.63427e-08
Hsp90aa1	8.84105e-13	-0.159464	0.987	0.992	1.69598e-08
Dusp8	8.84689e-13	-0.381891	0.372	0.477	1.6971e-08
Mbnl2	8.86976e-13	-0.187545	0.874	0.904	1.70149e-08
Lactb	8.96879e-13	-0.370872	0.335	0.444	1.72048e-08
Epb41l1	9.05729e-13	-0.500679	0.292	0.388	1.73746e-08
Asb3	9.19007e-13	-0.853458	0.069	0.132	1.76293e-08
Elf1	9.32016e-13	-0.362747	0.344	0.451	1.78789e-08
Top1	9.53139e-13	-0.178232	0.93	0.943	1.82841e-08
Arhgef37	9.60048e-13	-0.436694	0.244	0.343	1.84166e-08
Slf2	1.00626e-12	-0.886537	0.075	0.139	1.93032e-08
Lpin1	1.02106e-12	-0.486988	0.215	0.307	1.9587e-08
Fbxo25	1.02255e-12	0.187614	0.972	0.953	1.96156e-08
Gpcpd1	1.03817e-12	0.260838	0.884	0.841	1.99152e-08
Golga3	1.06207e-12	-0.499387	0.23	0.323	2.03736e-08
Smox	1.08057e-12	-0.281288	0.629	0.711	2.07286e-08
Gm11437	1.08722e-12	-0.391552	0.185	0.279	2.08562e-08
Tmem41b	1.11054e-12	-0.308525	0.433	0.546	2.13035e-08
Abcc3	1.11675e-12	0.223298	0.944	0.928	2.14226e-08
Sema6d	1.14123e-12	-0.314495	0.378	0.489	2.18922e-08
Macrod1	1.16426e-12	-0.461681	0.258	0.356	2.2334e-08
Ubap2	1.18196e-12	-0.604638	0.162	0.245	2.26735e-08
Wtip	1.22636e-12	0.23036	0.892	0.838	2.35252e-08
Ston2	1.28402e-12	-0.407216	0.273	0.373	2.46314e-08
Mrtfa	1.29215e-12	-0.359951	0.351	0.459	2.47873e-08
Kbtbd2	1.33661e-12	-0.644301	0.126	0.203	2.56403e-08
Trp53i13	1.35262e-12	-0.361088	0.366	0.471	2.59473e-08
Clca3a2	1.35435e-12	-1.21671	0.039	0.089	2.59805e-08
Cops7b	1.35932e-12	-0.4581	0.219	0.312	2.60758e-08
Aoc1	1.36838e-12	-0.555276	0.228	0.317	2.62496e-08
Wdfy3	1.47157e-12	-0.996474	0.052	0.108	2.82292e-08
Brd2	1.50912e-12	0.144106	0.993	0.985	2.89495e-08
Ddx47	1.52147e-12	-0.332839	0.397	0.505	2.91864e-08
Ankle2	1.57301e-12	-0.44782	0.227	0.322	3.0175e-08
Helz2	1.60876e-12	-0.350217	0.395	0.509	3.08609e-08
Dhps	1.61823e-12	-0.403563	0.287	0.388	3.10426e-08
Dido1	1.66367e-12	0.211548	0.939	0.923	3.19142e-08
Zc3hav1	1.70401e-12	-0.345075	0.443	0.55	3.26881e-08
Akap9	1.72385e-12	0.244618	0.906	0.882	3.30687e-08
Usp34	1.73299e-12	-0.223168	0.751	0.812	3.32439e-08
Smc6	1.78761e-12	-0.410006	0.276	0.375	3.42917e-08
Smurf2	2.02397e-12	-0.303353	0.486	0.597	3.88258e-08
Flnb	2.05023e-12	-0.113836	0.999	1	3.93295e-08
Kremen1	2.11948e-12	-0.47134	0.212	0.305	4.0658e-08
Tmed7	2.18231e-12	-0.180956	0.92	0.946	4.18632e-08
Ifit3	2.19362e-12	-1.6311	0.032	0.078	4.20802e-08
Acnat1	2.36953e-12	0.213752	0.923	0.888	4.54547e-08
Tnk1	2.41941e-12	-0.336903	0.455	0.556	4.64115e-08
Vwa5a	2.42916e-12	-0.42147	0.27	0.368	4.65986e-08
Fdx1	2.46521e-12	-0.374826	0.325	0.429	4.72902e-08
Bst2	2.47071e-12	-0.710732	0.138	0.215	4.73956e-08
Rngtt	2.52901e-12	-0.546755	0.157	0.241	4.8514e-08
Lamb3	2.572e-12	0.146898	0.991	0.989	4.93388e-08
Plekhg3	2.65323e-12	-0.335465	0.485	0.588	5.08968e-08
Atp8a1	2.65493e-12	-0.520876	0.187	0.275	5.09294e-08
Satb2	2.71171e-12	0.274631	0.776	0.694	5.20187e-08
Zmym2	2.72364e-12	-0.345518	0.385	0.492	5.22476e-08
1700123O20Rik	2.72532e-12	-0.379906	0.288	0.388	5.22799e-08
Tet2	2.8251e-12	-0.408684	0.265	0.365	5.41939e-08
Micu2	3.15786e-12	0.237209	0.877	0.823	6.05773e-08
Eif3c	3.28183e-12	-0.151555	0.967	0.981	6.29553e-08
Gpr160	3.32453e-12	-0.401682	0.262	0.361	6.37745e-08
Zc3h15	3.4805e-12	-0.348378	0.314	0.419	6.67665e-08
Cbl	3.57362e-12	-0.696913	0.101	0.171	6.85528e-08
Jmjd6	3.62108e-12	-0.296682	0.491	0.598	6.94632e-08
Vps37a	3.66485e-12	-0.363227	0.344	0.446	7.03029e-08
Rassf1	3.69913e-12	-0.240563	0.785	0.824	7.09603e-08
Dcun1d4	3.73045e-12	-0.2857	0.445	0.563	7.15613e-08
Ipo5	3.76773e-12	-0.509142	0.184	0.271	7.22763e-08
Pcbp2	3.81595e-12	-0.108421	1	1	7.32013e-08
Tgif1	4.03405e-12	-0.288166	0.433	0.544	7.73852e-08
Hist2h3c1	4.21525e-12	-1.15384	0.037	0.085	8.08612e-08
Usp16	4.27584e-12	-0.486667	0.197	0.286	8.20234e-08
Ppp3cb	4.32491e-12	-0.37748	0.308	0.41	8.29648e-08
Krtcap3	4.35954e-12	-0.329867	0.4	0.509	8.3629e-08
Elob	4.64939e-12	-1.13941	0.038	0.086	8.91892e-08
Gm37240	4.65093e-12	-0.358885	0.35	0.453	8.92188e-08
Mapk8ip3	4.78589e-12	-0.299584	0.497	0.602	9.18077e-08
Gata6	5.00856e-12	0.227035	0.896	0.853	9.60791e-08
Abhd14b	5.02282e-12	-0.653753	0.141	0.218	9.63528e-08
Elp5	5.04239e-12	-0.323762	0.364	0.472	9.67281e-08
Kdm7a	5.54857e-12	-0.325132	0.458	0.557	1.06438e-07
Recql5	5.67175e-12	-0.670354	0.115	0.188	1.08801e-07
Gprc5a	5.67667e-12	-0.242347	0.897	0.897	1.08896e-07
Prdx3	5.72149e-12	-0.396033	0.34	0.44	1.09755e-07
Eps15	5.81176e-12	-0.270407	0.478	0.593	1.11487e-07
Mast2	6.17061e-12	-0.300454	0.558	0.649	1.18371e-07
Pnpla8	6.29891e-12	-0.29185	0.452	0.564	1.20832e-07
Gng5	6.3917e-12	-0.649363	0.107	0.178	1.22612e-07
Fbxo44	6.46004e-12	-0.560452	0.151	0.23	1.23923e-07
Plscr3	6.57003e-12	-0.400833	0.258	0.354	1.26033e-07
Ulk3	6.69918e-12	-0.3246	0.456	0.557	1.2851e-07
Csnk2a1	6.72586e-12	-0.233627	0.757	0.808	1.29022e-07
Prpf39	6.88448e-12	-0.388514	0.32	0.42	1.32065e-07
Drap1	7.07826e-12	-0.173307	0.925	0.942	1.35782e-07
Pcnp	7.14603e-12	-0.288302	0.479	0.587	1.37082e-07
Ndufb1-ps	7.25104e-12	-0.18848	0.789	0.856	1.39097e-07
Pfdn4	7.51239e-12	-0.471355	0.228	0.319	1.4411e-07
Zfp120	7.60488e-12	-0.71803	0.103	0.172	1.45884e-07
Fem1c	7.62523e-12	-0.443052	0.236	0.33	1.46275e-07
Cirbp	7.68397e-12	0.241681	0.883	0.843	1.47402e-07
Thoc1	7.80127e-12	-1.38361	0.029	0.072	1.49652e-07
Atmin	7.85453e-12	-0.475069	0.201	0.289	1.50673e-07
Cox6b2	7.93082e-12	-1.46161	0.019	0.056	1.52137e-07
Ocm	8.06044e-12	-0.366986	0.369	0.466	1.54623e-07
Fbxl4	8.23203e-12	-0.606964	0.122	0.196	1.57915e-07
Ptprk	8.26494e-12	-0.378107	0.265	0.361	1.58546e-07
Rabep1	8.45561e-12	-0.234396	0.708	0.783	1.62204e-07
Ddr1	8.54113e-12	-0.20535	0.891	0.907	1.63845e-07
Tpd52	8.55719e-12	-0.127957	0.989	0.991	1.64153e-07
Bsdc1	8.66309e-12	-0.36609	0.359	0.461	1.66184e-07
Abce1	8.74624e-12	-0.404964	0.259	0.356	1.67779e-07
Strbp	8.88697e-12	-0.33467	0.395	0.493	1.70479e-07
Plbd2	9.17323e-12	-0.348167	0.341	0.445	1.7597e-07
Ccnd3	9.27279e-12	-0.347481	0.347	0.449	1.7788e-07
Psmd1	9.3933e-12	-0.326029	0.385	0.493	1.80192e-07
Prkd2	9.53929e-12	-0.371874	0.305	0.404	1.82992e-07
Sult1d1	9.85603e-12	0.153256	1	1	1.89068e-07
Siae	1.0014e-11	-0.367843	0.333	0.433	1.92098e-07
Gpsm1	1.00254e-11	-0.469993	0.184	0.27	1.92318e-07
Fgf15	1.01353e-11	-0.285659	0.37	0.477	1.94425e-07
Ndufaf8	1.03249e-11	0.265093	0.831	0.798	1.98062e-07
Zfand5	1.04359e-11	-0.244511	0.744	0.795	2.00191e-07
Hnrnpl	1.05899e-11	-0.194339	0.939	0.939	2.03147e-07
Prkar2a	1.11801e-11	-0.213326	0.85	0.875	2.14467e-07
Pno1	1.12291e-11	-0.39747	0.254	0.349	2.15408e-07
Tmem8	1.18941e-11	0.188882	0.938	0.912	2.28165e-07
Arpc4	1.20377e-11	-0.16057	0.987	0.99	2.30919e-07
Shld3	1.28381e-11	-1.54588	0.021	0.059	2.46273e-07
Lrp5	1.35815e-11	-0.39233	0.368	0.466	2.60535e-07
Lipe	1.36262e-11	-0.364475	0.415	0.512	2.61391e-07
Plcb3	1.3702e-11	-0.118324	0.994	0.995	2.62845e-07
Fgfr3	1.37723e-11	-0.542809	0.123	0.197	2.64194e-07
P4ha2	1.40643e-11	-0.427733	0.329	0.423	2.69796e-07
Arhgef2	1.42318e-11	0.360139	0.653	0.589	2.73009e-07
Cyp51	1.42919e-11	-0.14359	1	1	2.74162e-07
Hpgd	1.44788e-11	0.174187	0.999	0.999	2.77747e-07
Ly6g2	1.45165e-11	0.169931	0.987	0.978	2.7847e-07
Gmnn	1.45972e-11	-0.448845	0.226	0.315	2.80018e-07
Nedd9	1.46663e-11	-0.573053	0.155	0.233	2.81345e-07
Ski	1.46821e-11	0.193701	0.98	0.964	2.81646e-07
Acsl3	1.4999e-11	-0.247975	0.756	0.797	2.87727e-07
Rad23b	1.50856e-11	-0.207742	0.732	0.802	2.89387e-07
Tfeb	1.51599e-11	-0.518375	0.155	0.235	2.90812e-07
Hic2	1.55493e-11	-0.51074	0.195	0.28	2.98282e-07
Xpo1	1.64528e-11	-0.302489	0.473	0.576	3.15614e-07
Arl2bp	1.66869e-11	-0.671791	0.12	0.191	3.20104e-07
Faim	1.74739e-11	-0.612914	0.124	0.197	3.35201e-07
Npc2	1.77041e-11	-0.172816	0.992	0.987	3.39619e-07
Zbtb4	1.78511e-11	-0.627897	0.12	0.192	3.42438e-07
Exoc3l4	1.81453e-11	-0.506536	0.198	0.282	3.48082e-07
Bnip3l	1.82807e-11	-0.289379	0.412	0.518	3.50679e-07
Selenbp1	1.8317e-11	0.227751	0.937	0.895	3.51375e-07
Anxa5	1.87249e-11	-0.232364	0.862	0.866	3.59199e-07
Naa80	1.95351e-11	-0.363269	0.346	0.445	3.74743e-07
Per2	1.96787e-11	-0.232782	0.906	0.911	3.77497e-07
Ankmy2	2.01159e-11	-0.36208	0.345	0.445	3.85883e-07
9130008F23Rik	2.03624e-11	-0.292629	0.544	0.634	3.90611e-07
Dedd2	2.04466e-11	-0.26572	0.421	0.53	3.92227e-07
Lgmn	2.05871e-11	-0.32419	0.378	0.481	3.94922e-07
Ufl1	2.06617e-11	-0.354048	0.299	0.4	3.96354e-07
Fbxo9	2.11143e-11	0.297304	0.672	0.592	4.05036e-07
Chpt1	2.2357e-11	-0.335321	0.372	0.471	4.28874e-07
Thoc5	2.25407e-11	-0.321439	0.352	0.46	4.32398e-07
Tm4sf1	2.25863e-11	-0.474249	0.255	0.348	4.33274e-07
Gbe1	2.4057e-11	-0.36174	0.289	0.387	4.61486e-07
Kitl	2.44193e-11	-0.283979	0.72	0.775	4.68435e-07
Epha2	2.49814e-11	-0.19443	0.971	0.968	4.79218e-07
Smcr8	2.54664e-11	-0.349828	0.326	0.428	4.88523e-07
Lrrc8b	2.5496e-11	-0.26652	0.561	0.651	4.89089e-07
Irgq	2.6297e-11	-0.331432	0.323	0.422	5.04456e-07
Mknk2	2.63644e-11	-0.157111	0.98	0.984	5.05748e-07
Wasl	2.64836e-11	-0.207318	0.871	0.89	5.08034e-07
Mcu	2.77768e-11	0.113959	1	1	5.32842e-07
Snrpb	2.89593e-11	-0.534028	0.162	0.241	5.55527e-07
Iws1	3.01209e-11	-0.376299	0.311	0.404	5.7781e-07
Ehd4	3.01372e-11	-0.296268	0.439	0.549	5.78122e-07
Trex2	3.03374e-11	-0.54705	0.176	0.256	5.81962e-07
Cyp20a1	3.15992e-11	-0.515226	0.168	0.248	6.06168e-07
Dyrk1a	3.16646e-11	-0.192628	0.875	0.901	6.07421e-07
Apaf1	3.17089e-11	-0.290065	0.452	0.555	6.08272e-07
Ebp	3.1741e-11	-0.235802	0.476	0.592	6.08888e-07
Cd14	3.18067e-11	-0.428255	0.194	0.28	6.10148e-07
Akr1c13	3.48483e-11	0.150591	0.985	0.96	6.68495e-07
Commd3	3.60952e-11	-0.30861	0.45	0.548	6.92414e-07
Plcg1	3.62314e-11	-0.667173	0.111	0.179	6.95026e-07
Asb7	3.6906e-11	-0.567459	0.116	0.187	7.07968e-07
Mfsd2a	3.71086e-11	-0.770577	0.079	0.14	7.11853e-07
Dusp16	3.7448e-11	-0.31982	0.481	0.578	7.18365e-07
Ank	3.79938e-11	-0.295355	0.377	0.483	7.28836e-07
Maf	3.88229e-11	-0.170537	0.934	0.949	7.44739e-07
Yif1a	3.92054e-11	-0.317974	0.399	0.498	7.52077e-07
Suz12	4.06567e-11	-0.280114	0.375	0.488	7.79918e-07
Smurf1	4.23552e-11	-0.293385	0.398	0.505	8.125e-07
Pex13	4.24398e-11	-0.346345	0.295	0.393	8.14123e-07
Lamc1	4.30513e-11	-0.24363	0.412	0.532	8.25854e-07
Nrbp2	4.31527e-11	-0.520603	0.138	0.213	8.27798e-07
Amd1	4.38409e-11	-0.723097	0.095	0.159	8.41e-07
Gipc2	4.58552e-11	0.117572	1	0.999	8.79641e-07
Tmem191c	4.64016e-11	-0.543907	0.15	0.227	8.90122e-07
Git1	4.66529e-11	-0.160865	0.954	0.96	8.94943e-07
Ehd1	4.70609e-11	-0.213231	0.892	0.903	9.02769e-07
Jrkl	4.9687e-11	-0.258876	0.454	0.565	9.53147e-07
Ndst1	4.98219e-11	-0.406592	0.272	0.364	9.55733e-07
Sf3b4	5.03882e-11	-0.495012	0.192	0.274	9.66596e-07
Trim27	5.22556e-11	-0.3734	0.267	0.36	1.00242e-06
Aftph	5.35833e-11	-0.215245	0.766	0.814	1.02789e-06
Bicra	5.4608e-11	-0.315158	0.498	0.586	1.04755e-06
Gfm1	5.4698e-11	-0.431653	0.223	0.31	1.04927e-06
Bst1	5.53527e-11	-0.30183	0.52	0.615	1.06183e-06
Ccdc12	5.56426e-11	-0.269209	0.442	0.547	1.06739e-06
Mgat4c	5.58104e-11	-0.238634	0.446	0.558	1.07061e-06
Nipsnap3b	5.64336e-11	-0.173291	0.911	0.922	1.08257e-06
Msl2	5.64968e-11	-0.294787	0.397	0.506	1.08378e-06
Usp6nl	5.71949e-11	-0.299143	0.356	0.462	1.09717e-06
Rmdn3	5.74198e-11	-0.385477	0.308	0.401	1.10148e-06
Fam126b	5.75623e-11	-0.51389	0.159	0.237	1.10422e-06
Rnf123	5.91342e-11	-0.325194	0.348	0.449	1.13437e-06
Edc3	6.06179e-11	0.261217	0.751	0.681	1.16283e-06
Zfp512	6.13732e-11	-0.354756	0.257	0.349	1.17732e-06
Mfsd6	6.15824e-11	-0.295791	0.367	0.474	1.18133e-06
2510002D24Rik	6.22045e-11	-0.348388	0.345	0.444	1.19327e-06
Ddx60	6.42095e-11	-0.814487	0.138	0.208	1.23173e-06
Plcd1	6.44726e-11	-0.2871	0.444	0.548	1.23678e-06
Gorasp1	6.50671e-11	-0.482126	0.19	0.272	1.24818e-06
Pcm1	6.64287e-11	-0.429039	0.221	0.307	1.2743e-06
Taf2	6.77305e-11	-0.475873	0.177	0.257	1.29927e-06
Gfm2	6.88671e-11	-0.434091	0.222	0.309	1.32108e-06
Zdhhc9	6.95806e-11	-0.335196	0.369	0.468	1.33476e-06
Zfp800	7.01444e-11	-0.449415	0.236	0.323	1.34558e-06
Hcn2	7.03871e-11	-0.313958	0.387	0.484	1.35024e-06
Ptpn9	7.09323e-11	-0.500478	0.177	0.256	1.36069e-06
1600012H06Rik	7.14114e-11	-0.339371	0.336	0.433	1.36989e-06
Hars	7.29523e-11	-0.403718	0.287	0.379	1.39944e-06
Ubxn1	7.33605e-11	-0.152765	0.973	0.965	1.40728e-06
Zfp91	7.34467e-11	-0.177436	0.876	0.899	1.40893e-06
Magoh	7.38137e-11	-0.430405	0.218	0.302	1.41597e-06
Rhbdd1	7.97737e-11	-0.392354	0.27	0.362	1.5303e-06
Gpam	8.11273e-11	-0.258489	0.319	0.424	1.55627e-06
Pgghg	8.1751e-11	-0.658316	0.108	0.174	1.56823e-06
Ofd1	8.21089e-11	-0.720222	0.092	0.154	1.57509e-06
Lrrc58	8.25348e-11	-0.282908	0.501	0.597	1.58327e-06
Cers2	8.30677e-11	-0.200702	0.801	0.847	1.59349e-06
Kcnj8	8.3611e-11	-0.711415	0.093	0.155	1.60391e-06
Inpp5a	8.47101e-11	-0.16772	0.954	0.955	1.62499e-06
Gm49336	8.57748e-11	-0.281765	0.519	0.611	1.64542e-06
Lgalsl	8.66091e-11	0.186955	0.945	0.911	1.66142e-06
Mthfd2l	8.67902e-11	-0.610854	0.11	0.177	1.6649e-06
Igf2r	8.6799e-11	0.185519	0.946	0.91	1.66507e-06
Me2	8.83998e-11	-0.191364	0.93	0.946	1.69577e-06
Rragc	8.93973e-11	-0.258609	0.613	0.701	1.71491e-06
Csrnp1	8.96012e-11	-0.393794	0.23	0.317	1.71882e-06
Rce1	8.98445e-11	-0.30806	0.397	0.497	1.72349e-06
Ahsa2	9.23316e-11	-0.487237	0.167	0.246	1.7712e-06
Nr3c2	9.23482e-11	-0.3017	0.533	0.627	1.77152e-06
Gmfb	9.44213e-11	-0.278226	0.56	0.645	1.81128e-06
Smc4	9.75673e-11	-0.297229	0.308	0.403	1.87163e-06
Baiap2l1	9.87298e-11	0.135937	0.996	0.996	1.89393e-06
Siah2	1.00013e-10	-0.378666	0.309	0.402	1.91855e-06
Hmgcr	1.00963e-10	-0.118852	0.993	0.993	1.93677e-06
Oas3	1.02836e-10	-1.20972	0.04	0.086	1.9727e-06
Tubgcp3	1.04015e-10	-0.410143	0.222	0.307	1.99532e-06
Kifc3	1.04935e-10	-0.296557	0.423	0.528	2.01296e-06
Lrig2	1.09178e-10	-0.413299	0.214	0.299	2.09435e-06
Kdm4c	1.12324e-10	-0.41055	0.268	0.356	2.15471e-06
Bsg	1.13825e-10	-0.126177	1	1	2.1835e-06
Usp32	1.14337e-10	-0.481084	0.196	0.278	2.19333e-06
Pard6b	1.15859e-10	-0.133101	0.986	0.985	2.22253e-06
Itgb4	1.16455e-10	0.125183	0.999	0.995	2.23396e-06
Rnf103	1.17895e-10	0.17848	0.962	0.951	2.26159e-06
Zfp36l2	1.19535e-10	-0.260514	0.776	0.811	2.29304e-06
Prorp	1.21079e-10	-0.782707	0.071	0.128	2.32266e-06
Il10rb	1.24988e-10	0.213003	0.919	0.896	2.39765e-06
Derl1	1.26553e-10	0.164298	0.979	0.975	2.42766e-06
Manea	1.2687e-10	-0.729502	0.085	0.145	2.43375e-06
Shisa2	1.29583e-10	-0.598943	0.122	0.191	2.48578e-06
Kpna4	1.29738e-10	-0.380655	0.322	0.413	2.48876e-06
Mkln1	1.33969e-10	-0.254921	0.565	0.653	2.56994e-06
Ap3s1	1.35982e-10	-0.513778	0.169	0.246	2.60854e-06
Atp6v0a1	1.36435e-10	-0.147562	0.941	0.955	2.61724e-06
Arhgap42	1.37464e-10	-0.447756	0.203	0.287	2.63698e-06
Fbxl3	1.3777e-10	0.195671	0.939	0.889	2.64284e-06
Ssh1	1.44908e-10	-0.324554	0.372	0.47	2.77977e-06
Papss2	1.46058e-10	-0.368771	0.311	0.404	2.80184e-06
Ubr5	1.46401e-10	-0.253353	0.474	0.581	2.80841e-06
Itpkc	1.51926e-10	-0.359289	0.333	0.428	2.91441e-06
Zfp526	1.52992e-10	-0.803325	0.075	0.132	2.93484e-06
Nampt	1.53759e-10	-0.201652	0.823	0.87	2.94956e-06
Ube2v1	1.6126e-10	-0.2355	0.567	0.663	3.09345e-06
Ccnt1	1.66882e-10	-0.269101	0.442	0.546	3.20129e-06
Aldh1b1	1.67124e-10	0.146103	0.992	0.983	3.20594e-06
Atxn10	1.68442e-10	-0.431369	0.191	0.273	3.23121e-06
Scand1	1.70011e-10	-0.229357	0.867	0.875	3.26132e-06
Kif21b	1.70017e-10	-0.183279	0.967	0.966	3.26144e-06
H2-Q6	1.71344e-10	-0.602408	0.081	0.141	3.28689e-06
Raet1e	1.7851e-10	-0.615912	0.11	0.176	3.42435e-06
Rasgef1b	1.80127e-10	-0.350936	0.396	0.493	3.45538e-06
Frat2	1.80947e-10	0.339198	0.611	0.549	3.4711e-06
Card14	1.81634e-10	-0.275576	0.531	0.62	3.48428e-06
Hsd17b11	1.87326e-10	0.173523	0.957	0.947	3.59347e-06
Golga5	1.87918e-10	-0.37185	0.266	0.355	3.60484e-06
Hexdc	1.883e-10	-0.67518	0.086	0.145	3.61217e-06
Fnip1	1.88344e-10	-0.284133	0.412	0.516	3.61301e-06
Snx14	1.89024e-10	-0.349259	0.314	0.41	3.62605e-06
Arhgef26	1.91557e-10	-0.309729	0.368	0.468	3.67463e-06
Nlrp9b	1.93124e-10	-0.474006	0.163	0.239	3.70469e-06
Pygo2	1.93715e-10	-0.283412	0.344	0.444	3.71604e-06
Hes1	1.953e-10	-0.298261	0.535	0.614	3.74645e-06
Rab8b	1.98562e-10	-0.480375	0.18	0.258	3.80901e-06
Klhl28	2.05738e-10	-0.429707	0.238	0.322	3.94668e-06
Mgme1	2.08187e-10	-0.837154	0.061	0.114	3.99366e-06
Rbm6	2.14358e-10	-0.339769	0.37	0.464	4.11202e-06
Wbp11	2.15325e-10	-0.381155	0.319	0.408	4.13058e-06
Trdmt1	2.21439e-10	-0.447921	0.253	0.338	4.24786e-06
Cyp2j6	2.27519e-10	0.113795	0.998	0.991	4.36449e-06
Tmem222	2.30538e-10	-0.293945	0.319	0.42	4.42241e-06
Micu1	2.43078e-10	0.126802	0.999	0.999	4.66296e-06
Pramef8	2.44654e-10	-0.410894	0.268	0.356	4.69321e-06
Ppp1r12a	2.47947e-10	-0.139499	0.945	0.96	4.75637e-06
Pnp2	2.5179e-10	-0.425508	0.252	0.337	4.83009e-06
Tango2	2.52702e-10	0.203955	0.912	0.869	4.84759e-06
Ndufs5	2.59058e-10	-0.479345	0.212	0.292	4.96951e-06
Rbpj	2.66359e-10	-0.479694	0.178	0.255	5.10957e-06
Clint1	2.70082e-10	0.106256	1	1	5.18097e-06
Rnf43	2.71691e-10	-0.294101	0.264	0.359	5.21185e-06
Rnft1	2.72049e-10	-0.314861	0.418	0.511	5.21871e-06
Vps13b	2.72196e-10	-0.325975	0.273	0.365	5.22155e-06
Galnt3	2.75663e-10	-0.227132	0.634	0.711	5.28804e-06
Tomm34	2.75732e-10	0.222226	0.769	0.677	5.28936e-06
Rhot1	2.77054e-10	-0.303579	0.346	0.446	5.31472e-06
Ankrd28	2.82421e-10	-0.283799	0.393	0.492	5.41769e-06
Leprot	2.88288e-10	0.296335	0.739	0.678	5.53023e-06
Ccdc159	2.89342e-10	-0.754978	0.08	0.137	5.55044e-06
Pmvk	3.01744e-10	-0.16304	1	0.993	5.78835e-06
Rdh11	3.02828e-10	-0.170125	0.901	0.92	5.80915e-06
Lmbrd2	3.04661e-10	-0.240066	0.468	0.579	5.84432e-06
Ly6g	3.1152e-10	-0.594178	0.144	0.215	5.97589e-06
Kif13b	3.14768e-10	-0.201242	0.85	0.883	6.0382e-06
Ankhd1	3.15215e-10	-0.379111	0.316	0.407	6.04677e-06
Usp18	3.26387e-10	-1.62151	0.049	0.096	6.26108e-06
Pnp	3.28582e-10	-0.108664	0.997	0.996	6.30319e-06
Bcar3	3.31783e-10	0.155173	0.973	0.969	6.3646e-06
Becn1	3.34388e-10	0.225734	0.903	0.88	6.41457e-06
Ccdc88c	3.39167e-10	-0.336929	0.325	0.42	6.50623e-06
Efna4	3.40754e-10	-0.432133	0.209	0.29	6.53669e-06
Lrba	3.42058e-10	-0.233442	0.641	0.714	6.56171e-06
Tap1	3.4972e-10	-0.482285	0.212	0.295	6.70868e-06
Ebpl	3.55117e-10	-0.488759	0.218	0.298	6.81221e-06
Duoxa2	3.59524e-10	-0.796878	0.082	0.139	6.89675e-06
Agap1	3.65959e-10	-0.190167	0.803	0.856	7.0202e-06
Plekha2	3.66987e-10	-0.572319	0.134	0.203	7.03991e-06
Nfe2l2	3.67574e-10	0.149138	0.994	0.988	7.05118e-06
Bmt2	3.7884e-10	-0.239339	0.492	0.592	7.26728e-06
Rpn1	3.87504e-10	-0.131431	0.965	0.983	7.43349e-06
Gadd45b	3.91517e-10	-0.278253	0.903	0.898	7.51046e-06
Gab2	4.02077e-10	-0.68668	0.099	0.16	7.71305e-06
B4galt7	4.05418e-10	-0.382422	0.229	0.313	7.77713e-06
Fnip2	4.24246e-10	-0.252701	0.402	0.507	8.13832e-06
Tmem243	4.27603e-10	-0.388151	0.326	0.415	8.20271e-06
Atl2	4.40651e-10	-0.188766	0.777	0.827	8.45301e-06
Lama5	4.42617e-10	-0.412676	0.207	0.289	8.49072e-06
Ercc6l2	4.67514e-10	-0.576256	0.116	0.182	8.96832e-06
Hes6	4.77409e-10	-0.303391	0.869	0.87	9.15815e-06
Hace1	4.77783e-10	-0.321846	0.295	0.389	9.1653e-06
Strn4	4.85473e-10	-0.3053	0.339	0.434	9.31282e-06
Gpbp1l1	5.00771e-10	-0.507543	0.182	0.258	9.60629e-06
Rasa1	5.06176e-10	-0.559333	0.122	0.189	9.70998e-06
Uaca	5.10788e-10	-0.235014	0.371	0.479	9.79845e-06
Pcgf3	5.16302e-10	-0.257913	0.535	0.631	9.90421e-06
Sec61a1	5.18271e-10	-0.183858	0.795	0.836	9.942e-06
Klf9	5.18473e-10	-0.299432	0.36	0.454	9.94587e-06
Chd7	5.2864e-10	-0.276617	0.391	0.492	1.01409e-05
Ralgapa1	5.31826e-10	-0.307185	0.401	0.496	1.0202e-05
Zfp326	5.31977e-10	-0.34737	0.351	0.439	1.02049e-05
Nptn	5.32825e-10	-0.148948	0.928	0.938	1.02212e-05
Sertad3	5.39843e-10	-0.344802	0.332	0.424	1.03558e-05
Hsd17b2	5.64893e-10	-0.220398	0.825	0.836	1.08364e-05
Cnih4	5.79263e-10	-0.201969	0.779	0.818	1.1112e-05
Msantd4	5.85797e-10	-0.417306	0.265	0.348	1.12373e-05
Fam129b	5.88624e-10	-0.272391	0.312	0.41	1.12916e-05
Osbpl5	5.93769e-10	-0.261576	0.437	0.533	1.13903e-05
Ugcg	6.08381e-10	-0.163632	0.984	0.985	1.16706e-05
Gpr146	6.28977e-10	-0.557877	0.113	0.178	1.20657e-05
Akirin1	6.3346e-10	-1.25366	0.026	0.063	1.21517e-05
Slc44a3	6.38101e-10	-0.257323	0.443	0.545	1.22407e-05
Casp9	6.5721e-10	-0.401304	0.201	0.281	1.26073e-05
Trio	6.58724e-10	-0.262194	0.447	0.55	1.26363e-05
Slc35b3	6.717e-10	-0.371985	0.259	0.345	1.28852e-05
Tmem87a	6.75929e-10	-0.289064	0.383	0.484	1.29663e-05
Mlxipl	6.83024e-10	0.201117	0.891	0.852	1.31025e-05
Uggt1	6.96351e-10	-0.291653	0.4	0.495	1.33581e-05
Atp6ap1	6.98625e-10	-0.15286	0.936	0.941	1.34017e-05
Glo1	7.03662e-10	-0.390018	0.306	0.392	1.34983e-05
Phf13	7.22725e-10	-0.290013	0.399	0.499	1.3864e-05
Dnaja1	7.29945e-10	-0.215046	0.797	0.828	1.40025e-05
Triobp	7.31976e-10	-0.426087	0.215	0.294	1.40415e-05
Tmem63b	7.33984e-10	-0.363345	0.285	0.371	1.408e-05
Tmsb4x	7.39084e-10	-0.127342	1	1	1.41778e-05
Creb5	7.43549e-10	-0.90383	0.057	0.106	1.42635e-05
Slc35a3	7.44443e-10	-0.212755	0.745	0.795	1.42806e-05
Ahdc1	7.63957e-10	-0.283282	0.439	0.529	1.4655e-05
Slc16a10	7.76938e-10	0.158033	0.61	0.494	1.4904e-05
Pabpn1	7.90911e-10	-0.109749	0.992	0.992	1.51721e-05
Apob	7.94021e-10	0.150755	0.993	0.99	1.52317e-05
Heca	7.9839e-10	-0.30942	0.302	0.397	1.53155e-05
Fam241b	8.25906e-10	-0.330958	0.272	0.361	1.58434e-05
Gpr39	8.31517e-10	-0.271845	0.453	0.549	1.5951e-05
Nkiras2	8.38144e-10	0.187175	0.951	0.927	1.60781e-05
Fam214b	8.4593e-10	-0.245674	0.614	0.692	1.62275e-05
Brwd3	8.56474e-10	-0.504439	0.148	0.218	1.64297e-05
Wasf2	8.78219e-10	0.130801	0.997	0.993	1.68469e-05
Spink4	8.79875e-10	-0.504139	0.198	0.275	1.68787e-05
Mpst	8.82251e-10	-0.316242	0.439	0.528	1.69242e-05
Akap7	8.92596e-10	0.281977	0.688	0.621	1.71227e-05
Ctsz	9.07921e-10	0.121022	1	1	1.74167e-05
Ppp1r13b	9.18753e-10	-0.254202	0.526	0.626	1.76244e-05
Casp8	9.54567e-10	-0.116151	0.994	0.993	1.83115e-05
Arrdc4	9.57611e-10	0.182347	0.865	0.811	1.83699e-05
Kcnq1	9.90923e-10	-0.287282	0.462	0.549	1.90089e-05
Hdac5	1.00701e-09	-0.279126	0.349	0.447	1.93174e-05
Mbd3	1.02594e-09	-0.229209	0.309	0.406	1.96807e-05
Eif4a2	1.04438e-09	-0.177818	0.934	0.949	2.00343e-05
Sectm1b	1.07147e-09	-0.35884	0.404	0.489	2.05539e-05
Hkdc1	1.07709e-09	-0.222335	0.907	0.911	2.06618e-05
Slain2	1.08978e-09	-0.270057	0.493	0.583	2.09053e-05
Agl	1.1089e-09	-0.355767	0.267	0.354	2.12721e-05
Hacd1	1.16045e-09	-0.491829	0.16	0.231	2.22609e-05
Tmem50b	1.17493e-09	0.234796	0.747	0.668	2.25388e-05
Cyp2c55	1.17505e-09	-0.181987	0.923	0.949	2.2541e-05
Clip1	1.18074e-09	-0.294596	0.413	0.511	2.26501e-05
Nyap1	1.18094e-09	-0.393136	0.312	0.396	2.26539e-05
Phldb3	1.18837e-09	-0.35287	0.279	0.368	2.27965e-05
Hunk	1.21052e-09	-0.723097	0.093	0.151	2.32215e-05
Zfp54	1.21445e-09	-0.571594	0.113	0.176	2.32968e-05
Dnajc2	1.21607e-09	-0.289594	0.312	0.405	2.33279e-05
Ddx3y	1.21667e-09	-0.338001	0.35	0.439	2.33394e-05
Akt2	1.21887e-09	-0.315611	0.3	0.39	2.33816e-05
Rhod	1.28771e-09	-0.19346	0.864	0.879	2.47021e-05
Dusp6	1.33637e-09	-0.154468	0.967	0.963	2.56356e-05
Tnfrsf14	1.35026e-09	-0.448404	0.208	0.285	2.59021e-05
Coq5	1.37352e-09	-0.289609	0.369	0.468	2.63483e-05
Grk5	1.3914e-09	-0.630431	0.109	0.17	2.66912e-05
Ythdf2	1.40797e-09	-0.324946	0.218	0.302	2.7009e-05
Prodh	1.42323e-09	-0.365995	0.279	0.365	2.73018e-05
Trim36	1.42416e-09	-0.548241	0.169	0.24	2.73197e-05
Raly	1.4346e-09	-0.195993	0.939	0.946	2.752e-05
Hnrnpm	1.43475e-09	0.164956	0.92	0.866	2.75229e-05
Pdlim2	1.4546e-09	-0.196534	0.85	0.855	2.79037e-05
G6pc3	1.45516e-09	-0.344032	0.214	0.298	2.79143e-05
Dag1	1.46763e-09	-0.2343	0.657	0.719	2.81536e-05
Ankrd9	1.50985e-09	-0.296686	0.418	0.507	2.89635e-05
Fchsd2	1.51011e-09	0.257098	0.756	0.688	2.89684e-05
Fmr1	1.52404e-09	0.174727	0.886	0.832	2.92356e-05
Pdk3	1.54385e-09	-0.664985	0.098	0.157	2.96157e-05
Csnk1e	1.5565e-09	-0.267974	0.367	0.463	2.98583e-05
Ndufa7	1.57062e-09	-0.264067	0.354	0.45	3.01291e-05
Rbks	1.58028e-09	-0.593012	0.117	0.179	3.03145e-05
Ppp1r12c	1.61717e-09	-0.308547	0.313	0.405	3.10222e-05
Tbc1d23	1.63087e-09	-0.269807	0.369	0.466	3.12849e-05
Arfgef1	1.64364e-09	-0.15067	0.934	0.951	3.153e-05
Sptlc2	1.67096e-09	0.138292	0.991	0.991	3.2054e-05
Zfp790	1.68887e-09	-0.977065	0.048	0.092	3.23977e-05
Tmem170b	1.72976e-09	-0.325401	0.303	0.393	3.3182e-05
Dis3l2	1.73035e-09	-0.557147	0.13	0.195	3.31932e-05
Maml1	1.73372e-09	-0.405671	0.182	0.259	3.32579e-05
Ghr	1.74872e-09	-0.47356	0.201	0.276	3.35456e-05
Etl4	1.76235e-09	-0.272651	0.621	0.681	3.38071e-05
Ripk4	1.78293e-09	-0.356454	0.287	0.373	3.4202e-05
Rbm27	1.82897e-09	-0.411495	0.187	0.264	3.50851e-05
Naa15	1.83469e-09	-0.27346	0.41	0.512	3.51948e-05
Bscl2	1.83607e-09	-0.279829	0.323	0.415	3.52214e-05
Ugt1a2	1.84303e-09	-1.0192	0.037	0.077	3.53548e-05
Fermt1	1.85501e-09	-0.370825	0.241	0.324	3.55846e-05
Pdcd7	1.85832e-09	-0.559029	0.121	0.185	3.56481e-05
Gatd3a	1.86687e-09	-0.346266	0.262	0.348	3.58122e-05
Gapvd1	1.87306e-09	-0.255374	0.382	0.482	3.59309e-05
Rnf24	1.89517e-09	-0.620199	0.106	0.166	3.6355e-05
Tnfrsf23	1.91722e-09	-0.38141	0.304	0.386	3.67781e-05
Riok1	1.95374e-09	-0.363487	0.222	0.302	3.74786e-05
Ndrg2	1.9678e-09	-0.591523	0.102	0.162	3.77484e-05
Ggt6	1.99582e-09	0.210041	0.812	0.755	3.82858e-05
Nipal2	2.01977e-09	-0.333747	0.283	0.367	3.87453e-05
Pgs1	2.04722e-09	-0.216283	0.676	0.736	3.92718e-05
Palld	2.05328e-09	-0.304413	0.366	0.458	3.9388e-05
Spin1	2.06179e-09	-0.400289	0.282	0.361	3.95513e-05
2310022B05Rik	2.06555e-09	-0.279014	0.397	0.491	3.96234e-05
Snapc3	2.06643e-09	-0.521737	0.136	0.201	3.96404e-05
Plod2	2.26364e-09	-0.520132	0.15	0.218	4.34234e-05
Efr3a	2.30938e-09	-0.258815	0.487	0.58	4.43009e-05
Itln1	2.31703e-09	-0.893738	0.079	0.132	4.44477e-05
Mark4	2.32062e-09	-0.284075	0.346	0.438	4.45165e-05
Cdc25a	2.36425e-09	-0.277542	0.407	0.5	4.53534e-05
Ppil2	2.39222e-09	-0.387598	0.224	0.304	4.58899e-05
Sipa1l3	2.44751e-09	0.179748	0.926	0.89	4.69506e-05
Epha4	2.47994e-09	-0.402439	0.162	0.235	4.75728e-05
Bcor	2.50279e-09	-0.265276	0.308	0.401	4.80109e-05
Tmcc3	2.50709e-09	-0.202097	0.738	0.794	4.80935e-05
Iqgap2	2.52509e-09	-0.262317	0.442	0.533	4.84388e-05
Tbx3	2.54677e-09	-0.201951	0.893	0.89	4.88547e-05
Pnisr	2.57736e-09	-0.266855	0.369	0.468	4.94414e-05
Immp2l	2.66505e-09	-0.294596	0.308	0.4	5.11237e-05
Oaf	2.74938e-09	-0.489468	0.163	0.233	5.27414e-05
Plin2	2.75261e-09	-0.337222	0.325	0.412	5.28033e-05
Zfp397	2.81516e-09	-0.360724	0.227	0.307	5.40032e-05
Nup205	2.81552e-09	-0.419016	0.197	0.272	5.40102e-05
Ggt7	2.84155e-09	-1.08322	0.027	0.063	5.45095e-05
Fas	2.8654e-09	-0.43118	0.192	0.266	5.49669e-05
Tlcd1	2.95631e-09	-0.375224	0.263	0.345	5.67109e-05
Dctn4	2.97107e-09	-0.263491	0.377	0.473	5.69941e-05
Klc4	2.97732e-09	0.141245	0.989	0.984	5.71139e-05
Rcn2	3.00889e-09	-0.574211	0.129	0.193	5.77195e-05
Ppp2cb	3.02109e-09	-0.254409	0.55	0.631	5.79535e-05
Pla2g12b	3.04316e-09	0.182532	0.944	0.938	5.8377e-05
Plat	3.04636e-09	-0.311889	0.397	0.485	5.84383e-05
Arih2	3.08327e-09	-0.341332	0.291	0.376	5.91463e-05
Yaf2	3.178e-09	-0.389047	0.238	0.316	6.09636e-05
Ankrd52	3.19437e-09	-0.354685	0.278	0.361	6.12776e-05
Sp3	3.216e-09	-0.242539	0.501	0.593	6.16925e-05
Eid3	3.22299e-09	-0.274721	0.742	0.772	6.18267e-05
Lims1	3.23335e-09	-0.239221	0.395	0.498	6.20254e-05
Ptger4	3.28485e-09	-0.282355	0.581	0.658	6.30133e-05
Large1	3.46129e-09	-0.419793	0.186	0.26	6.63979e-05
Mep1b	3.52512e-09	-0.110478	0.998	0.999	6.76224e-05
Clp1	3.56641e-09	-0.508891	0.143	0.209	6.84145e-05
Mast4	3.5925e-09	-0.337101	0.233	0.316	6.89148e-05
Rab11a	3.63951e-09	-0.137728	0.971	0.975	6.98167e-05
Inpp5e	3.69993e-09	-0.366719	0.262	0.345	7.09757e-05
Gramd1b	3.70916e-09	0.18474	0.919	0.899	7.11528e-05
Osbpl6	3.80424e-09	-0.276096	0.323	0.417	7.29767e-05
Prickle3	3.82835e-09	-0.473809	0.131	0.197	7.34392e-05
Stk11	3.87745e-09	-0.203182	0.73	0.77	7.43811e-05
Wbp1l	3.92366e-09	-0.276486	0.44	0.529	7.52675e-05
Rad51d	3.94154e-09	-0.406178	0.2	0.275	7.56106e-05
Dnajc10	3.94982e-09	-0.245329	0.451	0.555	7.57694e-05
Ago3	3.98222e-09	-0.639116	0.092	0.148	7.63909e-05
B3glct	3.98817e-09	-0.413798	0.267	0.346	7.65052e-05
Mkrn2	4.11553e-09	-0.263807	0.408	0.504	7.89482e-05
Gdpd3	4.13018e-09	-0.496596	0.128	0.192	7.92293e-05
Csk	4.19613e-09	0.16071	0.959	0.926	8.04944e-05
Morf4l2	4.22133e-09	-0.200057	0.747	0.799	8.09777e-05
Fbxo38	4.2316e-09	-0.269225	0.406	0.5	8.11749e-05
Cldn2	4.28628e-09	-0.130468	0.663	0.731	8.22236e-05
Il1rn	4.34224e-09	-0.164614	0.997	0.992	8.32972e-05
Mfap3	4.35212e-09	-0.270952	0.437	0.53	8.34867e-05
Tnfaip2	4.38001e-09	-0.738466	0.088	0.142	8.40217e-05
Slc25a46	4.43049e-09	-0.299486	0.39	0.482	8.49901e-05
6030458C11Rik	4.43186e-09	-0.474313	0.196	0.268	8.50164e-05
Ugt1a5	4.49221e-09	0.460413	0.414	0.348	8.61741e-05
Pcid2	4.54374e-09	-0.71467	0.081	0.134	8.71626e-05
Zfp445	4.57439e-09	-0.388526	0.199	0.274	8.77504e-05
Elavl1	4.5826e-09	-0.255951	0.447	0.54	8.7908e-05
Tmem179b	4.58863e-09	-0.481738	0.145	0.212	8.80237e-05
Tom1	4.70037e-09	-0.385567	0.243	0.321	9.01672e-05
Hspa9	4.82895e-09	-0.126073	0.955	0.964	9.26337e-05
Pgap2	4.85763e-09	-0.283937	0.347	0.44	9.31839e-05
Chml	4.86109e-09	-0.448534	0.209	0.282	9.32503e-05
Zfx	4.90986e-09	-0.270469	0.402	0.494	9.41858e-05
Echdc2	4.95069e-09	-0.452502	0.192	0.264	9.49691e-05
Mios	4.99171e-09	-0.501294	0.165	0.234	9.5756e-05
Dock7	5.01717e-09	-0.211945	0.395	0.5	9.62443e-05
Stau1	5.01982e-09	-0.37861	0.196	0.271	9.62953e-05
Ssrp1	5.0794e-09	-0.302987	0.389	0.479	9.74381e-05
Cep162	5.0998e-09	-0.603441	0.102	0.159	9.78294e-05
Aldh6a1	5.11585e-09	-0.277206	0.33	0.421	9.81374e-05
Rph3al	5.17187e-09	-0.503723	0.129	0.192	9.92121e-05
Echs1	5.18278e-09	-0.138681	0.965	0.971	9.94213e-05
Zfp664	5.18533e-09	-0.30457	0.406	0.501	9.94702e-05
Sgpl1	5.19073e-09	0.162863	0.956	0.937	9.95738e-05
Heph	5.19164e-09	0.107834	0.999	1	9.95913e-05
Slc22a23	5.23347e-09	0.167392	0.952	0.937	0.000100394
Gstp1	5.3058e-09	-0.14981	0.98	0.98	0.000101781
Rad23a	5.33624e-09	-0.242355	0.637	0.706	0.000102365
Tbc1d9	5.34719e-09	-0.278704	0.482	0.565	0.000102575
Rnpep	5.36186e-09	-0.271566	0.469	0.558	0.000102857
9930021J03Rik	5.36891e-09	-0.763883	0.061	0.108	0.000102992
Smndc1	5.40353e-09	-0.274907	0.391	0.48	0.000103656
Glyr1	5.50382e-09	-0.231472	0.713	0.771	0.00010558
Rpn2	5.52143e-09	-0.164409	0.912	0.915	0.000105918
Cdkn2b	5.53361e-09	-0.119711	0.985	0.978	0.000106151
Erf	5.63036e-09	-0.317214	0.283	0.366	0.000108007
Card19	5.63609e-09	-0.213859	0.749	0.787	0.000108117
Enpp1	5.78071e-09	-0.61594	0.091	0.147	0.000110891
Trim56	5.79311e-09	-0.381426	0.22	0.297	0.000111129
Syap1	5.83524e-09	-0.345794	0.236	0.317	0.000111937
Epm2aip1	5.87011e-09	-0.279915	0.408	0.499	0.000112606
Cog3	5.92472e-09	-0.302419	0.307	0.395	0.000113654
Wdr11	5.93887e-09	-0.271628	0.313	0.401	0.000113925
Pex6	6.081e-09	-0.264253	0.594	0.66	0.000116652
Zfyve16	6.1196e-09	-0.281752	0.228	0.31	0.000117392
Aida	6.21152e-09	-0.455177	0.177	0.248	0.000119156
Trappc2	6.25414e-09	-0.589941	0.129	0.19	0.000119973
Zfp292	6.3933e-09	-0.460779	0.181	0.251	0.000122643
Sik1	6.52379e-09	-0.672072	0.086	0.14	0.000125146
Pfkl	6.52472e-09	-0.204512	0.748	0.793	0.000125164
Stap2	6.5429e-09	0.164898	0.968	0.947	0.000125513
Unc13a	6.61019e-09	-0.549034	0.115	0.175	0.000126803
Arhgap29	6.62295e-09	-0.421656	0.186	0.259	0.000127048
Gata5	6.76016e-09	-0.455583	0.183	0.253	0.00012968
Orc4	6.76023e-09	-0.260448	0.429	0.522	0.000129682
Trappc4	6.94172e-09	-0.280749	0.377	0.468	0.000133163
Fcf1	6.9592e-09	-0.34723	0.299	0.382	0.000133498
Cnksr3	6.99543e-09	0.263097	0.741	0.69	0.000134193
Dxo	7.00464e-09	-0.356158	0.278	0.358	0.00013437
Ssr1	7.02035e-09	-0.204589	0.476	0.581	0.000134671
Sgms2	7.07883e-09	-0.297864	0.425	0.512	0.000135793
Arhgef12	7.18829e-09	-0.261678	0.369	0.458	0.000137893
Cisd3	7.2082e-09	-0.165607	0.96	0.965	0.000138275
Adcy6	7.21663e-09	-0.306281	0.312	0.399	0.000138437
Ppid	7.21769e-09	-0.610404	0.118	0.178	0.000138457
Bbip1	7.25382e-09	-0.277704	0.379	0.47	0.00013915
Stk10	7.29905e-09	-0.260114	0.379	0.47	0.000140018
Usp38	7.32551e-09	-0.302219	0.405	0.495	0.000140525
Atl3	7.46514e-09	-0.232609	0.423	0.52	0.000143204
Nnt	7.46673e-09	-0.651965	0.085	0.139	0.000143234
Vldlr	7.48348e-09	-0.177265	0.913	0.928	0.000143556
Ap2m1	7.48803e-09	-0.232429	0.536	0.622	0.000143643
Selenow	7.65134e-09	-0.162427	0.963	0.978	0.000146776
Arpc5l	7.80768e-09	-0.242865	0.457	0.553	0.000149775
Ankra2	7.83441e-09	-0.779487	0.059	0.105	0.000150287
Ndufa11	7.89808e-09	-0.254083	0.408	0.5	0.000151509
Sgsh	7.92782e-09	-0.392346	0.178	0.25	0.000152079
Ogfr	7.9838e-09	-0.315743	0.235	0.315	0.000153153
Dpp4	8.02487e-09	0.107794	1	1	0.000153941
S100a14	8.04423e-09	-0.175409	0.994	0.974	0.000154312
H2-Ke6	8.17622e-09	-0.30407	0.308	0.394	0.000156844
Dmxl1	8.22651e-09	-0.285121	0.347	0.434	0.000157809
Vasp	8.27808e-09	-0.101295	1	0.999	0.000158798
Nid1	8.32837e-09	0.187683	0.918	0.875	0.000159763
Fam122a	8.42066e-09	-0.39581	0.196	0.27	0.000161534
Eif2s2	8.43811e-09	-0.105915	1	1	0.000161868
Nsdhl	8.50762e-09	-0.147969	0.902	0.919	0.000163202
Ergic1	8.5901e-09	-0.27764	0.281	0.369	0.000164784
Scyl2	8.81634e-09	-0.25999	0.444	0.537	0.000169124
Tapbpl	8.81757e-09	-0.593623	0.105	0.163	0.000169148
Leo1	8.95191e-09	-0.278258	0.333	0.422	0.000171725
Gtf2b	8.95193e-09	-0.226677	0.499	0.593	0.000171725
Fbrs	8.98339e-09	-0.203773	0.421	0.524	0.000172328
Psmd6	9.00102e-09	-0.292691	0.385	0.476	0.000172666
Sestd1	9.02439e-09	-0.349999	0.235	0.315	0.000173115
Ctif	9.10323e-09	-0.641749	0.094	0.149	0.000174627
Fubp1	9.12589e-09	-0.183453	0.71	0.758	0.000175062
2010315B03Rik	9.34515e-09	-0.357616	0.196	0.271	0.000179268
Lnx1	9.38764e-09	-0.262786	0.494	0.579	0.000180083
Rab17	9.63171e-09	-0.219409	0.662	0.73	0.000184765
Sra1	9.69333e-09	0.153042	0.969	0.953	0.000185947
Cul5	9.69613e-09	-0.46175	0.199	0.269	0.000186001
Gcdh	9.69959e-09	-0.522856	0.119	0.179	0.000186067
Taf1	9.81256e-09	-0.31574	0.309	0.395	0.000188234
Plpp5	9.89407e-09	-0.276385	0.316	0.405	0.000189798
1700024B05Rik	1.00212e-08	-0.704117	0.081	0.133	0.000192237
Anapc5	1.00532e-08	-0.299877	0.3	0.384	0.000192851
Cfdp1	1.03782e-08	-0.279385	0.333	0.421	0.000199085
Fndc3a	1.04862e-08	-0.197609	0.705	0.759	0.000201157
Pim1	1.05611e-08	-0.246235	0.541	0.621	0.000202594
Gadd45g	1.06262e-08	0.284775	0.713	0.669	0.000203843
Glod4	1.06494e-08	-0.252127	0.533	0.611	0.000204287
Fastkd3	1.09285e-08	-0.55585	0.126	0.187	0.000209641
Ubn2	1.09736e-08	-0.295968	0.309	0.393	0.000210507
Aven	1.10566e-08	-0.51155	0.119	0.18	0.000212098
Sgk1	1.11265e-08	0.123094	0.96	0.969	0.000213439
Adgrg7	1.11902e-08	-0.122789	0.973	0.982	0.000214661
Apmap	1.12364e-08	-0.366483	0.261	0.338	0.000215549
Zbtb1	1.15616e-08	-0.421669	0.222	0.295	0.000221786
E2f5	1.17149e-08	-0.289616	0.354	0.441	0.000224728
Drg1	1.17699e-08	-0.237749	0.563	0.646	0.000225783
Cep350	1.17834e-08	-0.209556	0.481	0.579	0.000226041
Ston1	1.18699e-08	-0.321259	0.285	0.369	0.000227701
Anapc4	1.18834e-08	-0.504805	0.128	0.19	0.000227959
Brd4	1.21901e-08	-0.140177	0.917	0.938	0.000233844
Rab7	1.23071e-08	-0.102757	0.994	0.999	0.000236088
Nr1d2	1.24887e-08	-0.282185	0.315	0.4	0.000239571
Rab3a	1.25095e-08	-0.631397	0.084	0.137	0.00023997
2300009A05Rik	1.25976e-08	-0.369688	0.24	0.316	0.00024166
Kdm2a	1.2839e-08	-0.232466	0.43	0.525	0.00024629
Rdm1	1.2853e-08	-0.283874	0.273	0.358	0.000246559
Galt	1.29443e-08	-0.437571	0.207	0.278	0.00024831
Spry1	1.33094e-08	-0.446559	0.208	0.278	0.000255314
Dtx3l	1.33936e-08	-0.437112	0.165	0.232	0.00025693
Chic1	1.34652e-08	-0.27711	0.378	0.467	0.000258303
Plekhh3	1.35586e-08	-0.226121	0.687	0.73	0.000260094
Dbp	1.36464e-08	-0.327568	0.416	0.494	0.000261778
Sepsecs	1.37437e-08	-0.298584	0.301	0.382	0.000263646
Mtus1	1.37589e-08	0.220563	0.845	0.8	0.000263937
Uchl3	1.4897e-08	-0.25128	0.452	0.541	0.000285769
Flad1	1.49943e-08	-0.325776	0.247	0.327	0.000287636
Als2	1.50313e-08	-0.734287	0.077	0.127	0.000288346
Arhgap19	1.50764e-08	-0.594677	0.075	0.125	0.000289211
Tdp2	1.50908e-08	-0.243122	0.928	0.904	0.000289486
Aga	1.51103e-08	-0.404624	0.188	0.259	0.000289862
Uvrag	1.53848e-08	-0.386486	0.242	0.314	0.000295126
Serinc5	1.55861e-08	-0.40986	0.221	0.294	0.000298987
Ggt1	1.55863e-08	-0.356883	0.195	0.269	0.000298993
Api5	1.57197e-08	-0.250665	0.533	0.607	0.000301551
Hmgn5	1.60924e-08	-0.690639	0.075	0.125	0.0003087
Ndufab1	1.63057e-08	-0.227319	0.489	0.578	0.000312792
Trmt6	1.63171e-08	-0.409993	0.203	0.274	0.000313011
Fmn1	1.65671e-08	-0.18421	0.585	0.671	0.000317807
Atf2	1.67106e-08	-0.26052	0.357	0.45	0.00032056
Slc25a24	1.67518e-08	-0.154812	0.919	0.936	0.00032135
Atp13a3	1.67791e-08	-0.215643	0.529	0.61	0.000321873
Ak4	1.68335e-08	-0.38806	0.242	0.317	0.000322917
Rrp1	1.68972e-08	-0.174626	0.79	0.824	0.000324139
Gtpbp6	1.69232e-08	-0.301004	0.326	0.414	0.000324638
Tmed2	1.71875e-08	-0.104509	0.997	0.993	0.000329708
Cebpb	1.72245e-08	-0.247399	0.439	0.527	0.000330418
Mvd	1.76506e-08	-0.12278	0.97	0.974	0.000338592
Uxt	1.80514e-08	-0.410275	0.204	0.275	0.000346279
Irf7	1.81013e-08	-0.388407	0.576	0.646	0.000347237
Mob4	1.81607e-08	-0.236284	0.615	0.68	0.000348376
Tcf24	1.81703e-08	-0.604825	0.091	0.144	0.00034856
Prdm2	1.81798e-08	-0.408494	0.2	0.271	0.000348742
Esrra	1.83366e-08	-0.153361	0.983	0.963	0.000351752
Commd2	1.83694e-08	-0.427445	0.205	0.276	0.000352381
Miga2	1.84175e-08	-0.325666	0.398	0.477	0.000353303
Mllt6	1.84548e-08	-0.277151	0.354	0.44	0.000354019
Usp45	1.85205e-08	-0.580258	0.096	0.151	0.000355278
Slc25a13	1.86242e-08	-0.269152	0.398	0.487	0.000357268
Atp5g1	1.88605e-08	-0.295488	0.31	0.392	0.000361801
Map3k21	1.93227e-08	-0.295995	0.211	0.288	0.000370667
Wwox	1.93434e-08	-0.359472	0.233	0.308	0.000371064
Ces2a	1.95233e-08	0.337003	0.654	0.604	0.000374516
Ifitm2	1.96194e-08	-0.363088	0.238	0.313	0.000376358
Ocrl	1.96613e-08	-0.532119	0.112	0.17	0.000377162
Ybx3	1.96615e-08	-0.159921	0.987	0.986	0.000377166
Lrrc8a	1.96948e-08	-0.191001	0.789	0.812	0.000377805
Phtf2	1.99918e-08	-0.352766	0.301	0.38	0.000383502
Arap2	2.01123e-08	-0.210462	0.531	0.622	0.000385814
Qrsl1	2.02446e-08	-0.641211	0.085	0.136	0.000388353
Map4k4	2.02584e-08	-0.225405	0.547	0.632	0.000388617
Zrsr2	2.03899e-08	-0.269543	0.231	0.31	0.000391139
Pmf1	2.06396e-08	-0.224412	0.335	0.424	0.00039593
Trmt10c	2.06466e-08	-0.524655	0.122	0.181	0.000396064
Tmem223	2.08068e-08	-0.307637	0.266	0.348	0.000399137
Syvn1	2.12213e-08	0.164463	0.954	0.921	0.000407088
Opa3	2.12365e-08	-0.27867	0.288	0.372	0.000407381
Fam83g	2.14897e-08	-0.186173	0.783	0.818	0.000412237
Grsf1	2.15783e-08	-0.240653	0.465	0.557	0.000413936
1810058I24Rik	2.15797e-08	-0.293998	0.377	0.462	0.000413963
Naa30	2.18499e-08	-0.220555	0.552	0.636	0.000419146
Znfx1	2.20824e-08	-0.281819	0.5	0.582	0.000423606
Snapc2	2.22188e-08	-0.527427	0.112	0.17	0.000426223
Gas6	2.23104e-08	-0.280725	0.429	0.513	0.00042798
Zcchc14	2.24845e-08	0.231274	0.731	0.662	0.00043132
Tspan1	2.26168e-08	-0.249136	0.548	0.616	0.000433858
Mief1	2.28598e-08	-0.228467	0.402	0.499	0.00043852
Cnot6l	2.31395e-08	-0.262812	0.367	0.456	0.000443886
Rtkn	2.31453e-08	-0.202753	0.841	0.853	0.000443996
Mocs2	2.35849e-08	-0.236098	0.52	0.597	0.000452428
Gspt1	2.37785e-08	-0.228653	0.464	0.562	0.000456143
Kcne3	2.39246e-08	-0.33234	0.213	0.289	0.000458945
Arsa	2.45944e-08	-0.537367	0.101	0.156	0.000471794
Nbr1	2.47819e-08	0.128993	0.99	0.983	0.00047539
Zfp638	2.4782e-08	-0.278776	0.31	0.394	0.000475392
Ctdspl	2.48276e-08	-0.253232	0.431	0.52	0.000476267
Eef1akmt2	2.50494e-08	-0.484567	0.142	0.205	0.000480523
Pcif1	2.5261e-08	-0.238573	0.369	0.462	0.000484582
Mynn	2.54326e-08	-0.30158	0.275	0.356	0.000487873
Agr2	2.58316e-08	-0.825036	0.055	0.098	0.000495528
Atox1	2.58762e-08	-0.138533	0.944	0.94	0.000496382
Tnfaip3	2.60047e-08	-0.291941	0.35	0.434	0.000498849
Bub3	2.60615e-08	-0.237349	0.391	0.484	0.000499938
Pnpt1	2.61206e-08	-0.45354	0.161	0.226	0.000501071
Gm4707	2.63006e-08	-0.565395	0.109	0.165	0.000504524
Fnbp1	2.64716e-08	-0.754401	0.066	0.112	0.000507804
Nectin2	2.65851e-08	-0.108258	0.957	0.961	0.000509981
Eif3m	2.65963e-08	-0.200524	0.559	0.648	0.000510197
Rnf6	2.67273e-08	-0.229242	0.464	0.554	0.000512711
Vangl1	2.68645e-08	-0.312512	0.252	0.331	0.000515342
Azin1	2.69667e-08	-0.118508	0.966	0.976	0.000517302
Muc3a	2.69739e-08	-0.287711	0.373	0.456	0.00051744
Ap2a1	2.70853e-08	-0.324775	0.28	0.359	0.000519577
Prdx5	2.7299e-08	-0.104803	0.996	0.995	0.000523677
Tns2	2.73813e-08	-0.268735	0.384	0.471	0.000525256
Fbxl14	2.73891e-08	-0.569892	0.104	0.159	0.000525405
Cenpb	2.75379e-08	-0.119069	0.983	0.985	0.00052826
Zbtb21	2.7597e-08	-0.257078	0.348	0.434	0.000529394
Zfp703	2.76079e-08	-0.201687	0.839	0.852	0.000529603
Lonp1	2.78237e-08	-0.25618	0.491	0.578	0.000533743
Sphk2	2.78572e-08	0.158785	0.887	0.837	0.000534384
Chic2	2.8011e-08	-0.251228	0.44	0.529	0.000537335
Ssbp4	2.80536e-08	-0.346555	0.183	0.253	0.000538153
Tmem164	2.82163e-08	-0.240149	0.355	0.446	0.000541274
Vcpip1	2.83122e-08	-0.276939	0.391	0.478	0.000543113
Maged1	2.87874e-08	-0.791269	0.062	0.107	0.000552229
Foxp4	2.8977e-08	-0.27549	0.432	0.513	0.000555866
Mllt3	2.92711e-08	-0.294134	0.324	0.409	0.000561508
Alg9	2.93002e-08	-0.396303	0.201	0.271	0.000562066
Ethe1	2.94785e-08	-0.385993	0.201	0.272	0.000565486
Tmem160	2.95284e-08	-0.260996	0.416	0.501	0.000566443
Lonrf1	2.95781e-08	-0.365359	0.211	0.284	0.000567397
Eif4ebp2	2.97641e-08	-0.12078	0.958	0.976	0.000570965
Tomm22	3.00282e-08	-0.309375	0.349	0.431	0.000576031
Itpk1	3.00802e-08	-0.100245	0.998	1	0.000577028
Capn7	3.02614e-08	-0.379483	0.207	0.279	0.000580504
Commd10	3.04972e-08	-0.263098	0.341	0.428	0.000585028
Aasdhppt	3.0704e-08	-0.379499	0.169	0.237	0.000588994
Tead1	3.10609e-08	-0.297171	0.285	0.366	0.000595842
Tut4	3.12103e-08	-0.365374	0.224	0.298	0.000598708
Ggps1	3.12358e-08	-0.265588	0.31	0.397	0.000599197
Aimp2	3.15492e-08	-0.245743	0.349	0.438	0.000605209
Actr6	3.17324e-08	-0.701268	0.063	0.109	0.000608722
Tor1aip2	3.21082e-08	-0.109008	0.991	0.991	0.000615932
Slc25a20	3.21959e-08	0.173663	0.936	0.921	0.000617614
Csnk1g1	3.25106e-08	-0.272436	0.341	0.427	0.000623651
Srrm2	3.27517e-08	-0.125987	0.972	0.973	0.000628275
Wipf2	3.28402e-08	-0.192893	0.751	0.793	0.000629973
Dlgap4	3.30269e-08	-0.163205	0.937	0.947	0.000633555
Ireb2	3.34305e-08	-0.200788	0.483	0.578	0.000641297
Ube2l6	3.34376e-08	-0.462648	0.169	0.234	0.000641434
Lrp4	3.38704e-08	-0.361047	0.195	0.266	0.000649735
Patl1	3.41396e-08	-0.265231	0.372	0.458	0.000654901
Clcn3	3.4354e-08	0.13719	0.977	0.953	0.000659013
Tarbp2	3.4948e-08	-0.328597	0.247	0.324	0.000670407
Traf3ip1	3.52442e-08	-0.415697	0.157	0.222	0.000676089
Flna	3.81835e-08	-0.268522	0.291	0.372	0.000732474
Cdkn1c	3.83561e-08	-0.547942	0.1	0.154	0.000735786
Lactb2	3.8676e-08	-0.4582	0.164	0.229	0.000741922
Nt5e	3.89683e-08	0.32037	0.49	0.43	0.00074753
Ccdc127	3.89804e-08	-0.574967	0.103	0.157	0.000747761
Tsr1	3.92452e-08	-0.38565	0.232	0.306	0.000752841
Fbxl20	3.94208e-08	-0.366668	0.229	0.302	0.00075621
Commd1	3.9513e-08	-0.261829	0.343	0.431	0.000757977
Elp4	3.96269e-08	-0.519112	0.111	0.167	0.000760162
Nol7	4.00419e-08	-0.192245	0.724	0.776	0.000768124
Ddx20	4.00502e-08	-0.672932	0.072	0.12	0.000768284
Uevld	4.06374e-08	-0.32277	0.247	0.323	0.000779547
Zfp593	4.07031e-08	-0.348941	0.226	0.3	0.000780807
Creg1	4.07804e-08	-0.208036	0.363	0.457	0.00078229
Cep170b	4.09902e-08	-0.160259	0.809	0.841	0.000786314
Psmb10	4.2026e-08	-0.30891	0.299	0.382	0.000806184
Foxq1	4.22599e-08	-0.239907	0.429	0.519	0.000810672
Fgd6	4.23011e-08	-0.239479	0.408	0.497	0.000811461
Tfrc	4.2459e-08	-0.145002	0.792	0.834	0.00081449
Edn1	4.25823e-08	0.322767	0.476	0.403	0.000816857
Usp2	4.27177e-08	-0.709839	0.077	0.125	0.000819454
Bid	4.28121e-08	-0.318113	0.294	0.373	0.000821265
Kcnj2	4.29805e-08	-0.596377	0.098	0.15	0.000824495
Vps53	4.444e-08	0.241667	0.809	0.761	0.000852493
Wdr83os	4.45625e-08	-0.2724	0.402	0.487	0.000854842
L3mbtl3	4.49694e-08	-0.446692	0.18	0.246	0.000862647
Srrm1	4.61648e-08	-0.210356	0.636	0.702	0.000885578
Sigmar1	4.68373e-08	-0.289154	0.275	0.353	0.000898479
Dcaf13	4.70778e-08	-0.30146	0.352	0.431	0.000903094
Tmem184b	4.74239e-08	-0.261408	0.309	0.393	0.000909733
Rybp	4.80892e-08	-0.61172	0.081	0.13	0.000922496
Klhl26	4.80988e-08	-0.343675	0.219	0.292	0.00092268
Zfp995	4.84938e-08	-0.870439	0.049	0.089	0.000930256
Gjb4	4.88784e-08	-0.357807	0.243	0.316	0.000937634
Spry2	4.90187e-08	-0.259913	0.333	0.416	0.000940326
Trim40	4.98461e-08	-0.225006	0.562	0.638	0.000956199
Ppfibp2	5.04284e-08	-0.276591	0.319	0.403	0.000967367
Vcpkmt	5.07325e-08	-0.549915	0.108	0.163	0.000973201
Slc30a7	5.08584e-08	-0.297262	0.258	0.337	0.000975617
Gpc4	5.09171e-08	-0.300897	0.302	0.383	0.000976743
Bivm	5.11017e-08	-0.452801	0.155	0.218	0.000980284
Gnl3	5.15614e-08	-0.542067	0.121	0.178	0.000989102
March9	5.20409e-08	-0.491184	0.128	0.187	0.000998301
Tgfb1	5.22093e-08	-0.597566	0.093	0.145	0.00100153
Wfs1	5.36174e-08	-0.248776	0.464	0.542	0.00102854
Ifih1	5.47123e-08	-0.356769	0.246	0.321	0.00104955
Sec24a	5.48504e-08	-0.153556	0.939	0.934	0.00105219
Fzd7	5.50206e-08	-0.441326	0.159	0.222	0.00105546
Sap30	5.60766e-08	-0.29707	0.301	0.38	0.00107572
Pcgf5	5.61106e-08	-0.228742	0.402	0.494	0.00107637
Nrf1	5.76404e-08	-0.263762	0.327	0.411	0.00110572
Arid5b	5.77281e-08	-0.344556	0.233	0.305	0.0011074
Memo1	5.79995e-08	-0.217482	0.482	0.571	0.0011126
Aldh9a1	5.83273e-08	0.104896	0.997	0.992	0.00111889
Tmem251	5.85383e-08	-0.323525	0.278	0.356	0.00112294
Myl7	5.88013e-08	-0.684171	0.077	0.125	0.00112798
Kdelr3	5.88782e-08	-0.225058	0.437	0.529	0.00112946
Fam102a	5.91619e-08	-0.234707	0.62	0.683	0.0011349
Slc8b1	5.9502e-08	-0.531828	0.125	0.182	0.00114143
Ciao2a	6.18272e-08	-0.173145	0.749	0.784	0.00118603
Ap1m2	6.21684e-08	-0.265645	0.338	0.421	0.00119258
Metap1	6.22541e-08	-0.248681	0.313	0.398	0.00119422
Bco1	6.23455e-08	-0.420738	0.183	0.249	0.00119597
Cdkn2aip	6.27447e-08	-0.320841	0.264	0.34	0.00120363
Gjb3	6.35417e-08	-0.230226	0.422	0.511	0.00121892
Ret	6.41759e-08	-0.536727	0.138	0.196	0.00123109
Pdzd8	6.43304e-08	-0.205772	0.641	0.699	0.00123405
Snx7	6.43835e-08	-0.212961	0.686	0.739	0.00123507
Dll4	6.4442e-08	-0.449053	0.166	0.23	0.00123619
Scamp3	6.63257e-08	-0.229478	0.354	0.443	0.00127233
Zfp866	6.70468e-08	-0.365577	0.204	0.274	0.00128616
Gid4	6.86785e-08	-0.267633	0.258	0.338	0.00131746
Mpp5	6.88773e-08	-0.156087	0.9	0.897	0.00132127
Hsdl2	6.9537e-08	-0.242501	0.344	0.429	0.00133393
Rbm15	7.0198e-08	-0.297378	0.27	0.349	0.00134661
Tpst2	7.0439e-08	-0.216922	0.499	0.582	0.00135123
Aco1	7.07203e-08	-0.194519	0.857	0.868	0.00135663
Foxk1	7.08618e-08	-0.33283	0.245	0.319	0.00135934
Hnrnpdl	7.09411e-08	-0.104522	0.969	0.981	0.00136086
Sowahc	7.15314e-08	-0.199393	0.582	0.658	0.00137219
Ppie	7.1575e-08	-0.284669	0.304	0.384	0.00137302
Ddit4	7.21951e-08	0.140606	0.991	0.995	0.00138492
Myo1b	7.26355e-08	-0.619468	0.079	0.128	0.00139337
Alg6	7.40168e-08	-0.45896	0.138	0.197	0.00141986
Exph5	7.54182e-08	-0.760013	0.063	0.107	0.00144675
Naa50	7.72423e-08	-0.259592	0.576	0.643	0.00148174
Mtmr2	7.80731e-08	-0.640052	0.067	0.112	0.00149768
Grpel2	7.82203e-08	-0.144018	0.893	0.912	0.0015005
Osgep	7.90877e-08	-0.414337	0.177	0.242	0.00151714
Bcl2l13	7.95231e-08	-0.236081	0.482	0.568	0.00152549
Actn1	8.01282e-08	-0.170385	0.68	0.734	0.0015371
Tor4a	8.03756e-08	-0.354144	0.215	0.285	0.00154184
Xrn2	8.08455e-08	-0.223058	0.436	0.525	0.00155086
Glod5	8.10268e-08	-0.178672	0.818	0.848	0.00155434
Usp7	8.24755e-08	-0.23788	0.487	0.575	0.00158213
Sart3	8.30409e-08	-0.287489	0.34	0.422	0.00159297
Jam2	8.36883e-08	-1.32472	0.019	0.046	0.00160539
Atg12	8.38927e-08	-0.331143	0.231	0.303	0.00160931
Tlk2	8.49899e-08	-0.27225	0.323	0.403	0.00163036
Ptgr1	8.5708e-08	0.144213	0.944	0.9	0.00164414
Rbms1	8.60623e-08	-0.412296	0.214	0.282	0.00165093
Ctns	8.70955e-08	-0.30532	0.236	0.31	0.00167075
Timm44	8.78374e-08	-0.289052	0.285	0.364	0.00168499
Txndc17	8.88025e-08	-0.140897	0.95	0.951	0.0017035
Fcho1	8.99978e-08	-0.398669	0.182	0.248	0.00172643
Tmx2	9.04151e-08	-0.211581	0.364	0.455	0.00173443
Cog5	9.04922e-08	-0.322347	0.28	0.353	0.00173591
Pigc	9.0769e-08	-0.271319	0.307	0.389	0.00174122
Ypel5	9.13788e-08	0.21188	0.851	0.824	0.00175292
Glce	9.20432e-08	-0.387286	0.19	0.258	0.00176567
Tpm1	9.21369e-08	-0.121294	0.998	0.999	0.00176746
Piga	9.23774e-08	-0.200307	0.629	0.692	0.00177208
Asah1	9.28076e-08	-0.18508	0.688	0.757	0.00178033
Agfg2	9.36828e-08	-0.250689	0.415	0.497	0.00179712
Prkci	9.37195e-08	-0.323559	0.281	0.357	0.00179782
Ipp	9.37366e-08	-0.495774	0.13	0.187	0.00179815
Srsf3	9.52662e-08	-0.25489	0.65	0.706	0.00182749
Tasp1	9.56082e-08	-0.444525	0.143	0.204	0.00183405
Tmem141	9.80681e-08	-0.589508	0.111	0.164	0.00188124
Dpm3	9.84326e-08	-0.249787	0.32	0.403	0.00188823
Mier1	9.89455e-08	-0.195413	0.437	0.529	0.00189807
Ino80	9.8993e-08	-0.453859	0.151	0.212	0.00189898
Churc1	1.00144e-07	-0.328556	0.303	0.376	0.00192106
Plxnb2	1.00904e-07	0.111296	1	0.998	0.00193565
Bcl9	1.00976e-07	-0.589312	0.101	0.153	0.00193702
Esco1	1.02285e-07	-0.355832	0.268	0.341	0.00196214
Sys1	1.02431e-07	-0.181767	0.824	0.848	0.00196494
Sun1	1.03072e-07	-0.225827	0.452	0.538	0.00197722
Tbcc	1.03649e-07	-0.206796	0.653	0.71	0.00198829
Arpp19	1.04258e-07	-0.138323	0.944	0.959	0.00199998
Hypk	1.04602e-07	-1.68478	0.008	0.029	0.00200657
Vps35	1.05022e-07	-0.218869	0.54	0.622	0.00201463
Bud13	1.069e-07	-0.442764	0.144	0.204	0.00205066
Tmem159	1.07802e-07	-0.422694	0.165	0.228	0.00206797
Usp22	1.09967e-07	-0.26467	0.375	0.454	0.0021095
Fam162a	1.10582e-07	0.106201	1	1	0.0021213
Map4k2	1.10686e-07	-0.502017	0.107	0.16	0.00212329
Mbtd1	1.10796e-07	-0.328328	0.258	0.332	0.0021254
Slc10a5	1.11399e-07	-0.78163	0.05	0.089	0.00213696
H2-Q1	1.1228e-07	-0.129698	0.929	0.954	0.00215387
Mtfmt	1.14768e-07	-0.28716	0.272	0.349	0.0022016
Fam172a	1.15241e-07	-0.530452	0.104	0.156	0.00221067
Pom121	1.16452e-07	-0.298238	0.259	0.335	0.00223391
Blcap	1.16925e-07	-0.234235	0.569	0.638	0.00224296
Tbce	1.1974e-07	-0.264156	0.303	0.382	0.00229697
Prdm9	1.20079e-07	-0.315042	0.278	0.352	0.00230348
Polr3e	1.20606e-07	-0.246715	0.27	0.35	0.00231359
Slc25a28	1.20662e-07	-0.27532	0.697	0.714	0.00231466
Exoc6	1.22005e-07	-0.290363	0.275	0.351	0.00234042
Dync1h1	1.22823e-07	-0.125228	0.95	0.953	0.00235612
Wac	1.22866e-07	-0.189498	0.675	0.736	0.00235694
Akr1c12	1.25161e-07	0.225932	0.725	0.663	0.00240096
Wdr47	1.25599e-07	-0.530452	0.103	0.156	0.00240936
Slc43a2	1.27476e-07	-0.253859	0.586	0.639	0.00244538
Arpc5	1.27712e-07	-0.140062	0.923	0.936	0.00244991
Cwf19l1	1.2842e-07	-0.412443	0.126	0.184	0.00246348
Rnf14	1.28892e-07	-0.219201	0.492	0.577	0.00247253
Hectd1	1.29007e-07	-0.207008	0.698	0.742	0.00247474
C9orf72	1.29643e-07	-0.283295	0.285	0.363	0.00248694
Zfp143	1.33487e-07	-0.250824	0.326	0.411	0.00256069
Nufip1	1.34378e-07	-0.368148	0.197	0.265	0.00257778
Uba3	1.34767e-07	-0.188578	0.548	0.641	0.00258524
Zfp185	1.3523e-07	-0.464861	0.141	0.199	0.00259411
Sesn2	1.35562e-07	-0.358664	0.172	0.236	0.00260048
Ophn1	1.38914e-07	-0.452773	0.139	0.197	0.00266479
Tbc1d22a	1.40162e-07	-0.212434	0.45	0.54	0.00268872
Fgfrl1	1.40818e-07	-0.331143	0.351	0.431	0.00270131
Cnot9	1.41634e-07	-0.340542	0.246	0.317	0.00271696
Il6st	1.44127e-07	-0.423397	0.194	0.259	0.00276478
Svip	1.462e-07	0.196121	0.895	0.873	0.00280455
Fbp2	1.46436e-07	-0.134716	0.866	0.884	0.00280908
Bspry	1.46648e-07	-0.181364	0.754	0.779	0.00281315
Stat2	1.46813e-07	-0.244474	0.486	0.565	0.00281632
Zfand2a	1.48372e-07	-0.171473	0.87	0.873	0.00284621
Zdhhc18	1.48437e-07	-0.2412	0.31	0.391	0.00284747
Psmd5	1.48646e-07	-0.359918	0.182	0.248	0.00285149
Lrrc75a	1.5096e-07	-0.210923	0.411	0.499	0.00289587
Tram1	1.52042e-07	-0.138328	0.924	0.938	0.00291662
Khnyn	1.53473e-07	0.190941	0.896	0.878	0.00294406
Pml	1.53665e-07	-0.258955	0.314	0.395	0.00294775
Usp1	1.54965e-07	-0.303417	0.293	0.372	0.00297269
Atrn	1.55145e-07	-0.195896	0.546	0.625	0.00297614
Med19	1.56709e-07	-0.241876	0.35	0.437	0.00300615
Sdhaf2	1.57074e-07	-0.235664	0.338	0.422	0.00301315
Klf6	1.58203e-07	-0.136955	0.983	0.989	0.00303481
Ptprj	1.58526e-07	-0.108064	0.991	0.993	0.00304099
Calcb	1.60711e-07	-0.509855	0.1	0.152	0.00308293
Trip10	1.61619e-07	-0.193855	0.592	0.661	0.00310033
Mogat2	1.63935e-07	-0.513062	0.116	0.17	0.00314476
Mtmr4	1.68332e-07	-0.265001	0.422	0.497	0.00322911
Dnajc16	1.68401e-07	-0.298722	0.23	0.302	0.00323044
Lysmd4	1.68483e-07	-0.297791	0.236	0.309	0.00323201
Pld3	1.68872e-07	-0.323115	0.293	0.367	0.00323947
Bmf	1.72026e-07	-0.5221	0.102	0.153	0.00329998
Med29	1.75689e-07	-0.395955	0.18	0.244	0.00337024
Nlk	1.76795e-07	-0.396342	0.186	0.25	0.00339145
Sema4b	1.77012e-07	-0.225192	0.506	0.584	0.00339562
Timm17a	1.78095e-07	-0.275535	0.273	0.349	0.00341639
Pxn	1.79332e-07	-0.211259	0.683	0.721	0.00344013
9030025P20Rik	1.82332e-07	-0.564316	0.103	0.154	0.00349767
Cyp2d26	1.82384e-07	-0.118352	0.996	0.996	0.00349868
Unc119b	1.82943e-07	-0.237557	0.356	0.444	0.00350939
Ddx58	1.8391e-07	-0.409853	0.184	0.247	0.00352794
Tpp2	1.84128e-07	-0.25286	0.507	0.581	0.00353212
Src	1.84422e-07	0.116507	0.983	0.972	0.00353776
Odc1	1.85895e-07	-0.400121	0.147	0.207	0.00356603
Capn1	1.8693e-07	0.116543	0.991	0.984	0.00358589
Ggta1	1.88836e-07	-0.976003	0.031	0.064	0.00362244
Rev1	1.91087e-07	-0.318388	0.22	0.29	0.00366562
Sidt2	1.92127e-07	0.128173	0.987	0.988	0.00368557
Pigr	1.92463e-07	-0.216292	0.739	0.743	0.00369201
Tk1	1.94062e-07	-0.328589	0.214	0.283	0.0037227
Vars	1.94656e-07	-0.486213	0.13	0.185	0.00373408
Agpat1	2.02398e-07	-0.15311	0.863	0.875	0.00388259
1700021F05Rik	2.02728e-07	-0.264996	0.394	0.474	0.00388892
Sytl1	2.02977e-07	-0.594871	0.086	0.134	0.0038937
Hcfc2	2.03373e-07	-0.258208	0.314	0.393	0.0039013
Birc6	2.03806e-07	-0.241846	0.473	0.546	0.00390961
Rrp36	2.0504e-07	-0.49103	0.106	0.158	0.00393328
Prpf6	2.05552e-07	-0.243808	0.369	0.453	0.0039431
Emc4	2.07757e-07	-0.197794	0.39	0.482	0.00398541
Ubn1	2.08522e-07	-0.250973	0.352	0.434	0.00400008
6430548M08Rik	2.08594e-07	-0.557361	0.098	0.148	0.00400146
Hk1	2.09844e-07	-0.173213	0.726	0.778	0.00402543
Idh2	2.09978e-07	-0.269909	0.215	0.287	0.004028
Pcsk9	2.12378e-07	-0.206062	0.64	0.694	0.00407405
Pstpip2	2.12417e-07	-0.228546	0.285	0.364	0.00407479
Mical3	2.15047e-07	-0.295409	0.272	0.347	0.00412525
Sec24b	2.15756e-07	-0.33283	0.251	0.321	0.00413884
Nrarp	2.16792e-07	-0.335548	0.173	0.237	0.00415873
Rnf145	2.17103e-07	-0.269293	0.293	0.37	0.00416469
Ermard	2.18112e-07	-0.334261	0.19	0.256	0.00418403
Wars2	2.18325e-07	-0.399249	0.169	0.23	0.00418812
Oxct2b	2.19488e-07	-0.348059	0.226	0.295	0.00421044
Jade3	2.25108e-07	-0.469767	0.14	0.196	0.00431825
Vgll4	2.25766e-07	-0.444109	0.158	0.218	0.00433086
Nudt2	2.26136e-07	-0.210299	0.498	0.581	0.00433797
Gnat1	2.27142e-07	-0.959175	0.032	0.065	0.00435726
Clptm1l	2.2779e-07	-0.199235	0.489	0.575	0.00436969
Bend7	2.28618e-07	-0.548879	0.098	0.148	0.00438558
2410131K14Rik	2.29219e-07	-0.771603	0.058	0.098	0.00439711
Sugp2	2.29591e-07	-0.395843	0.159	0.22	0.00440424
Hscb	2.33305e-07	-0.382446	0.18	0.243	0.00447549
Neurl4	2.34017e-07	-0.301027	0.255	0.329	0.00448914
Atg4c	2.35696e-07	-0.624322	0.081	0.127	0.00452136
Nipbl	2.36759e-07	-0.372849	0.179	0.242	0.00454174
Arhgef11	2.37283e-07	-0.22437	0.414	0.496	0.0045518
Slc1a1	2.41592e-07	-0.333991	0.222	0.29	0.00463445
Ap4e1	2.44263e-07	-0.961281	0.033	0.065	0.0046857
Ube2z	2.48681e-07	-0.202111	0.582	0.657	0.00477045
Axin1	2.49365e-07	-0.243053	0.4	0.483	0.00478357
Uba2	2.5047e-07	0.231072	0.697	0.646	0.00480476
Ampd3	2.51808e-07	-0.181187	0.392	0.486	0.00483043
Ulk1	2.58313e-07	-0.305418	0.229	0.299	0.00495522
Mtmr9	2.58347e-07	-0.238871	0.38	0.462	0.00495587
Slc2a8	2.60947e-07	-0.372859	0.165	0.227	0.00500575
Tbk1	2.64699e-07	-0.166936	0.587	0.673	0.00507773
Yipf6	2.65172e-07	-0.318829	0.238	0.307	0.00508679
Snu13	2.66647e-07	-0.198869	0.387	0.477	0.00511509
Tmf1	2.67247e-07	-0.187386	0.55	0.629	0.00512659
Pan3	2.68931e-07	-0.270614	0.325	0.399	0.00515891
Fam92a	2.71259e-07	-0.46035	0.151	0.208	0.00520356
Dpysl2	2.72262e-07	-0.210366	0.608	0.676	0.0052228
Kmt2e	2.7235e-07	-0.20503	0.611	0.679	0.0052245
Tpk1	2.72688e-07	-0.268689	0.335	0.412	0.00523097
Ppp2r1b	2.73505e-07	-0.626396	0.074	0.119	0.00524665
BC016579	2.73676e-07	-0.42583	0.159	0.218	0.00524993
Itpka	2.73717e-07	-0.550038	0.084	0.131	0.00525072
Zfp410	2.74162e-07	0.228656	0.718	0.668	0.00525926
Nkrf	2.75329e-07	-0.470265	0.126	0.181	0.00528163
Bcl9l	2.78611e-07	-0.217802	0.716	0.745	0.00534459
Tmem33	2.8018e-07	-0.289068	0.316	0.391	0.0053747
Psme3	2.80767e-07	0.142215	0.931	0.911	0.00538595
Btf3l4	2.8118e-07	-0.612698	0.082	0.127	0.00539388
Mcat	2.82149e-07	-0.415208	0.137	0.194	0.00541247
Aup1	2.84658e-07	-0.144747	0.848	0.869	0.00546059
Elac1	2.84799e-07	-0.313825	0.232	0.303	0.0054633
Rcan3	2.89765e-07	-0.362196	0.227	0.294	0.00555857
Selenbp2	2.90162e-07	-0.554626	0.093	0.141	0.00556618
Heatr5b	2.90448e-07	-0.364369	0.169	0.231	0.00557166
Senp7	2.90799e-07	-0.242331	0.287	0.366	0.0055784
Pum2	2.91282e-07	-0.183955	0.609	0.683	0.00558766
Abr	2.9144e-07	-0.159763	0.926	0.929	0.00559068
Lamp2	2.9305e-07	-0.140127	0.969	0.958	0.00562159
Capn5	2.93549e-07	-0.204287	0.418	0.506	0.00563115
Zfp53	2.95075e-07	-0.326477	0.2	0.266	0.00566042
Sytl2	2.98282e-07	-0.760902	0.048	0.085	0.00572194
Hadhb	3.00267e-07	-0.166268	0.594	0.663	0.00576002
Them4	3.01075e-07	-0.274342	0.294	0.371	0.00577551
Srgap3	3.0639e-07	-0.791107	0.052	0.09	0.00587748
Bri3bp	3.0643e-07	-0.200989	0.519	0.595	0.00587825
Sorcs2	3.06675e-07	-0.752665	0.053	0.092	0.00588296
Slc35a2	3.09747e-07	-0.235813	0.328	0.41	0.00594187
Wwp2	3.13831e-07	0.167362	0.92	0.886	0.00602022
Stat6	3.15556e-07	-0.199092	0.612	0.684	0.00605331
March7	3.21574e-07	-0.202156	0.622	0.695	0.00616875
2310030G06Rik	3.2266e-07	-0.246992	0.36	0.438	0.00618958
Pfkfb3	3.22704e-07	-0.216958	0.448	0.533	0.00619043
Eefsec	3.22913e-07	-0.262694	0.278	0.355	0.00619444
Clip2	3.23255e-07	-0.352062	0.203	0.268	0.00620099
Ppfibp1	3.28686e-07	-0.245837	0.395	0.476	0.00630518
Rnd3	3.28959e-07	0.144507	0.81	0.737	0.00631042
Farsb	3.32246e-07	-0.193706	0.363	0.446	0.00637347
Casp2	3.32715e-07	-0.234235	0.49	0.56	0.00638247
Tspyl3	3.32934e-07	-0.453712	0.106	0.157	0.00638667
Impact	3.40474e-07	-0.395822	0.18	0.242	0.00653131
Son	3.40603e-07	-0.134116	0.904	0.917	0.00653379
Zfp629	3.44585e-07	-0.549188	0.098	0.147	0.00661017
Eprs	3.45767e-07	-0.214735	0.58	0.656	0.00663285
Med14	3.46693e-07	-0.276579	0.301	0.377	0.00665062
Trpc4ap	3.47965e-07	-0.182	0.624	0.692	0.00667502
Ppp1r35	3.52515e-07	-0.27345	0.274	0.348	0.00676229
Tnip2	3.578e-07	-0.292977	0.232	0.303	0.00686369
Cblb	3.58497e-07	-0.45811	0.134	0.19	0.00687704
Eif4h	3.59583e-07	-0.105578	0.989	0.986	0.00689788
Tnfrsf1a	3.64063e-07	-0.106247	0.985	0.98	0.00698382
Eif2s3x	3.65336e-07	-0.263304	0.402	0.479	0.00700824
Ctnnal1	3.65927e-07	-0.259283	0.301	0.378	0.00701958
Dnajb5	3.70636e-07	-0.548989	0.08	0.125	0.00710991
Kdm3a	3.76202e-07	-0.181405	0.781	0.802	0.00721669
1700057G04Rik	3.79873e-07	-0.555694	0.158	0.213	0.0072871
Oxld1	3.85524e-07	-0.414975	0.134	0.19	0.0073955
Nxf1	3.85668e-07	-0.295519	0.244	0.315	0.00739827
Igtp	3.87192e-07	-1.75846	0.015	0.038	0.00742751
Cdc25b	3.89885e-07	-0.543089	0.079	0.125	0.00747916
Lsg1	3.91262e-07	-0.299555	0.276	0.346	0.00750557
Laptm4a	3.95581e-07	0.125536	0.974	0.958	0.00758842
3110040N11Rik	3.96282e-07	-0.221609	0.365	0.45	0.00760188
Dusp18	3.97023e-07	-0.324884	0.208	0.273	0.00761608
Zg16	3.99174e-07	-0.301135	0.205	0.271	0.00765735
Slc35a5	3.99729e-07	-0.187351	0.551	0.631	0.00766801
Setd1b	4.00275e-07	-0.228751	0.367	0.449	0.00767847
Letm1	4.00511e-07	-0.269091	0.479	0.553	0.00768299
Prkg2	4.03283e-07	0.173388	0.899	0.868	0.00773619
Atp5f1	4.03923e-07	-0.204557	0.432	0.52	0.00774846
Ran	4.05851e-07	-0.637317	0.096	0.144	0.00778545
Smim5	4.0786e-07	0.173049	0.583	0.504	0.00782398
Cmpk1	4.12127e-07	0.102631	0.996	0.995	0.00790584
Tmem129	4.13628e-07	-0.372972	0.184	0.246	0.00793463
Tor3a	4.16741e-07	-0.539428	0.132	0.186	0.00799433
Sirt3	4.20103e-07	-0.399128	0.176	0.237	0.00805883
Hdhd3	4.20361e-07	0.142285	0.904	0.866	0.00806378
Ubqln2	4.23095e-07	-0.235548	0.414	0.496	0.00811623
Luc7l2	4.2386e-07	-0.195669	0.582	0.652	0.00813091
Vipr1	4.26218e-07	0.130216	0.86	0.792	0.00817614
Acot10	4.31515e-07	-0.547171	0.089	0.136	0.00827775
Rbmx	4.32299e-07	-0.293785	0.332	0.406	0.00829278
Yif1b	4.35867e-07	-0.593938	0.082	0.128	0.00836124
Pten	4.37712e-07	-0.150692	0.943	0.946	0.00839662
Kdm3b	4.40267e-07	-0.340572	0.211	0.275	0.00844563
Dusp5	4.41891e-07	-0.167993	0.57	0.649	0.0084768
Stam	4.46336e-07	-0.233317	0.393	0.476	0.00856206
Plekha1	4.48354e-07	-0.177819	0.625	0.707	0.00860078
Pex11g	4.48899e-07	-0.585134	0.092	0.139	0.00861123
Bet1	4.52932e-07	-0.233399	0.338	0.419	0.0086886
Col4a2	4.53039e-07	0.320097	0.586	0.529	0.00869065
Ugt1a7c	4.58642e-07	-0.666746	0.086	0.131	0.00879813
Crls1	4.62526e-07	-0.311666	0.283	0.354	0.00887263
Rsf1	4.63446e-07	-0.255916	0.343	0.419	0.00889028
Fubp3	4.70239e-07	-0.236401	0.349	0.429	0.0090206
Cop1	4.70643e-07	-0.198661	0.56	0.636	0.00902835
Tifa	4.72347e-07	-0.311601	0.331	0.402	0.00906103
Ldlrap1	4.74158e-07	-0.258059	0.459	0.536	0.00909577
Pkp3	4.78629e-07	-0.207323	0.551	0.62	0.00918154
Pnpo	4.85865e-07	-0.298987	0.312	0.382	0.00932034
Acot13	4.91744e-07	0.1327	0.926	0.891	0.00943312
Ift172	4.92968e-07	-0.529083	0.1	0.149	0.00945661
Wiz	4.93052e-07	-0.244139	0.31	0.389	0.00945821
Apopt1	4.9354e-07	-0.296733	0.251	0.321	0.00946757
Zswim6	4.98839e-07	-0.192638	0.388	0.474	0.00956922
Sulf2	5.00011e-07	-0.204934	0.75	0.769	0.00959172
Dhx36	5.0394e-07	-0.242677	0.337	0.418	0.00966707
Leng8	5.05215e-07	-0.148421	0.925	0.939	0.00969153
Tuft1	5.13585e-07	0.139031	0.945	0.942	0.00985211
Ralgds	5.16481e-07	-0.201674	0.445	0.53	0.00990766
Coa6	5.19596e-07	-0.264589	0.322	0.397	0.00996742
Apbb2	5.22439e-07	-0.176686	0.517	0.599	0.0100219
Krtcap2	5.27029e-07	-0.144114	0.884	0.901	0.01011
Cic	5.28532e-07	-0.299925	0.28	0.349	0.0101388
Pigyl	5.34596e-07	-0.417642	0.139	0.194	0.0102552
Scd4	5.37757e-07	-0.901155	0.038	0.07	0.0103158
Arl6ip6	5.3824e-07	-0.205768	0.395	0.479	0.0103251
Nedd4l	5.43345e-07	-0.171736	0.85	0.863	0.010423
Ext2	5.45304e-07	-0.223852	0.477	0.556	0.0104606
Specc1	5.48195e-07	-0.217134	0.469	0.546	0.010516
Mbd2	5.48821e-07	-0.113693	0.943	0.958	0.010528
L1cam	5.58148e-07	-0.407656	0.17	0.23	0.0107069
Galnt6	5.59916e-07	-0.151023	0.803	0.836	0.0107409
Rhbdf1	5.6699e-07	-0.181454	0.61	0.669	0.0108766
Tox3	5.67303e-07	-0.427733	0.15	0.207	0.0108826
Nt5dc3	5.6807e-07	-0.490622	0.109	0.16	0.0108973
Spop	5.70731e-07	-0.230848	0.464	0.546	0.0109483
Ccdc85c	5.73145e-07	-0.214833	0.382	0.462	0.0109946
E4f1	5.73267e-07	-0.221339	0.42	0.494	0.010997
Slc5a8	5.7397e-07	-0.240722	0.304	0.38	0.0110105
Emc10	5.77796e-07	-0.237047	0.423	0.5	0.0110839
Rap1gap2	5.82645e-07	-0.31602	0.205	0.271	0.0111769
Eef1d	5.86236e-07	-0.124189	0.964	0.967	0.0112458
Pebp1	5.8834e-07	-0.218497	0.525	0.595	0.0112861
Zfp609	5.88405e-07	-0.414125	0.195	0.255	0.0112874
Sema5a	5.88828e-07	-0.268501	0.251	0.322	0.0112955
Omp	5.93024e-07	-0.590263	0.074	0.117	0.011376
Fbxw2	5.94747e-07	-0.383611	0.177	0.236	0.011409
Stoml1	6.02111e-07	-0.422416	0.14	0.195	0.0115503
Ppl	6.0319e-07	0.149755	0.981	0.979	0.011571
Fam117b	6.23023e-07	-0.30843	0.247	0.316	0.0119515
Tomm70a	6.26497e-07	-0.184077	0.716	0.763	0.0120181
Spats2l	6.30757e-07	-0.467134	0.159	0.217	0.0120998
Ankrd50	6.38954e-07	-0.324224	0.213	0.278	0.0122571
Cd164	6.43827e-07	-0.100317	0.984	0.986	0.0123505
Cpq	6.43882e-07	-0.321683	0.287	0.354	0.0123516
Taz	6.44685e-07	-0.173982	0.715	0.758	0.012367
Epsti1	6.48227e-07	-0.19863	0.326	0.41	0.0124349
Nfe2l1	6.5066e-07	-0.137996	0.888	0.903	0.0124816
Pitpnm1	6.53639e-07	-0.224557	0.774	0.773	0.0125388
Npat	6.60054e-07	-0.666257	0.061	0.101	0.0126618
Cyp2j9	6.60605e-07	-0.424983	0.114	0.166	0.0126724
Fndc3b	6.62689e-07	-0.188457	0.425	0.51	0.0127124
Ptp4a1.1	6.6475e-07	-0.182374	0.671	0.743	0.0127519
Ak6	6.65704e-07	-0.205064	0.519	0.594	0.0127702
Marcks	6.68933e-07	-0.11875	0.897	0.912	0.0128321
Mdfic	6.70417e-07	-0.46869	0.126	0.178	0.0128606
1110059E24Rik	6.71861e-07	-0.249415	0.259	0.331	0.0128883
Aim2	6.72925e-07	-0.187725	0.408	0.496	0.0129087
Acox3	6.74041e-07	-0.242301	0.406	0.48	0.0129301
Rad9a	6.75837e-07	-0.344259	0.197	0.259	0.0129646
Ifrd2	6.76655e-07	-0.198527	0.368	0.451	0.0129803
Zfp770	6.77575e-07	-0.860709	0.044	0.079	0.0129979
Phrf1	6.77961e-07	-0.247316	0.316	0.391	0.0130053
N4bp1	6.78936e-07	-0.29429	0.218	0.285	0.013024
Tnks	6.80744e-07	-0.219088	0.4	0.48	0.0130587
Slc40a1	6.80783e-07	-0.209613	0.815	0.824	0.0130595
Zfp975	6.82388e-07	-1.02182	0.03	0.06	0.0130903
[truncated: 253 more rows]

## Sheet: TableS10_GsdmD_vs_WT
Additional file 10, Table S10: Differentially Expressed (DE) mouse genes of GsdmD-/- infected vs WT enteroids, with adjusted p-value < 0.05, using wilcoxon test
	p_val	avg_log2FC	pct.1	pct.2	p_val_adj
Eif2s3y	0	-3.99286	0.092	0.778	0
Uty	0	-5.67704	0.01	0.494	0
Ddx3y	0	-5.40875	0.01	0.439	0
Areg	0	-1.13199	0.973	0.999	0
Krt8	0	-0.688891	1	1	0
Tm4sf20	8.24617e-306	-1.09375	0.96	0.992	1.58186e-301
Ifrd1	4.59242e-294	-1.31705	0.927	0.983	8.80964e-290
Kdm5d	4.10066e-292	-5.66717	0.007	0.408	7.86629e-288
Gsdmd	1.15469e-290	-1.03943	0.887	0.986	2.21504e-286
Hist1h1c	7.80421e-272	0.703354	1	1	1.49708e-267
Tm4sf4	1.09641e-269	-0.760168	0.989	1	2.10325e-265
Il1rn	1.48303e-269	-1.21958	0.976	0.992	2.84489e-265
Hspa5	5.16924e-263	-0.852451	0.998	1	9.91615e-259
Muc3	4.26182e-252	-0.71117	0.998	0.999	8.17545e-248
S100a14	1.0409e-245	-1.12235	0.937	0.974	1.99675e-241
H2-D1	1.60691e-238	0.509212	1	1	3.08253e-234
Anxa2	2.79801e-235	-0.415967	1	1	5.36743e-231
Atp2b1	1.63262e-227	-0.77913	0.995	0.998	3.13185e-223
Mgam	4.47244e-222	-0.818757	0.999	1	8.57947e-218
Ptp4a1	4.22967e-221	-0.876423	0.977	0.996	8.11378e-217
Lgals3	7.49443e-216	-0.822751	1	1	1.43766e-211
Sh3bgrl3	6.72356e-213	0.909566	0.991	0.943	1.28978e-208
Myadm	7.58452e-211	-0.714832	0.995	0.998	1.45494e-206
Pgk1	2.17613e-210	-0.713647	1	1	4.17447e-206
Emp1	3.31163e-210	-0.573758	0.997	1	6.35269e-206
Cyp2d22	3.31007e-207	3.20739	0.467	0.079	6.3497e-203
Gstp2	6.82615e-202	0.72072	0.998	0.98	1.30946e-197
Cdx2	9.4753e-201	0.620208	0.999	0.995	1.81765e-196
Phlda1	8.15323e-197	-1.10394	0.75	0.917	1.56403e-192
Cyp27a1	2.20292e-187	1.20034	0.901	0.732	4.22587e-183
Klf6	2.37932e-186	-0.818145	0.97	0.989	4.56425e-182
Ahnak	1.07654e-185	-0.46583	1	1	2.06513e-181
Serpinb6a	2.81882e-182	-0.554299	1	1	5.40734e-178
Btg1	2.63697e-179	-0.560187	1	1	5.05851e-175
Capza2	6.26876e-179	-0.616479	0.989	0.997	1.20254e-174
Tjp3	2.22984e-178	0.587009	1	0.995	4.27749e-174
Alpi	5.55317e-175	-0.994186	0.958	0.984	1.06526e-170
Mep1a	9.08707e-175	0.707733	0.991	0.964	1.74317e-170
Dsg2	1.56645e-173	-0.560455	0.999	1	3.00492e-169
Epha2	9.34255e-171	-0.877033	0.906	0.968	1.79218e-166
Clca4a	8.23258e-170	-1.4651	0.734	0.866	1.57926e-165
Tsku	8.6689e-170	1.29881	0.796	0.478	1.66295e-165
Ddit4	4.32923e-169	0.70047	0.997	0.995	8.30477e-165
Arf4	8.95692e-169	-0.57384	0.996	0.999	1.71821e-164
Oasl1	1.84605e-168	-1.22237	0.78	0.892	3.54128e-164
Slc10a2	3.29876e-167	-0.504645	0.999	0.999	6.32801e-163
Rras2	1.53762e-165	-0.870384	0.929	0.975	2.94962e-161
Gnb1	2.69794e-164	-0.477405	1	1	5.17546e-160
Wdr1	1.14919e-163	-0.444877	0.999	1	2.20448e-159
Tubb2a	3.61916e-163	-0.865016	0.897	0.954	6.94264e-159
Ralb	3.54843e-161	-0.525313	0.995	1	6.80695e-157
Tnfrsf12a	2.28419e-158	-0.830709	0.837	0.944	4.38176e-154
S100a11	3.66431e-156	-0.518687	1	1	7.02925e-152
Enpep	7.30788e-155	0.580522	1	1	1.40187e-150
Dnajb9	2.79423e-154	-1.62256	0.229	0.583	5.36016e-150
Btc	8.73387e-151	-1.16854	0.567	0.809	1.67542e-146
Txn1	9.28075e-151	0.297853	1	1	1.78033e-146
Tpt1	1.56131e-150	-0.364507	1	1	2.99506e-146
Pfkp	3.22926e-149	-0.678717	0.942	0.973	6.19468e-145
Dusp10	6.04703e-148	-1.53573	0.316	0.654	1.16e-143
Atp1b1	4.84839e-146	0.365818	1	1	9.30066e-142
Prxl2b	4.23731e-145	0.344176	1	1	8.12843e-141
Eif4ebp3	1.05713e-144	0.983504	0.914	0.75	2.02789e-140
Mcl1	3.31425e-143	-0.584885	0.99	0.995	6.35772e-139
Igsf23	2.07747e-142	-0.659732	0.974	0.988	3.9852e-138
2210016F16Rik	1.68105e-141	0.751391	0.978	0.86	3.22475e-137
Adss	2.07627e-141	-0.952697	0.705	0.867	3.98291e-137
Kitl	1.78931e-140	-1.21859	0.516	0.775	3.43244e-136
Tspan8	8.45708e-140	-0.324282	1	1	1.62232e-135
Slc25a24	2.15601e-139	-0.804421	0.864	0.936	4.13588e-135
Mex3c	1.20062e-138	-1.14733	0.567	0.787	2.30315e-134
Cyp51	4.68623e-138	-0.507099	0.999	1	8.98959e-134
Ero1l	1.39034e-137	-0.656508	0.981	0.992	2.66708e-133
Laptm4b	2.108e-137	0.656981	0.994	0.971	4.04378e-133
Rab1a	9.10756e-136	-0.491351	0.995	0.999	1.7471e-131
Ifngr1	4.45689e-135	-0.518048	0.999	0.999	8.54965e-131
Cpe	3.54828e-132	-1.52379	0.234	0.563	6.80667e-128
Arpc2	2.83987e-131	-0.41438	1	1	5.44772e-127
Hist1h1d	3.35384e-131	0.755115	0.964	0.876	6.43368e-127
Anpep	1.40743e-130	1.59618	0.715	0.406	2.69987e-126
Egr1	7.44835e-129	-0.948437	0.785	0.889	1.42882e-124
Vdac2	4.4684e-127	-0.317373	1	1	8.57174e-123
Gpi1	1.61293e-126	0.347069	1	1	3.09409e-122
Pmp22	4.27294e-126	-1.26062	0.743	0.835	8.19678e-122
Plpbp	3.92411e-125	0.912776	0.879	0.698	7.52762e-121
Slc26a6	8.0587e-125	0.470392	1	0.997	1.5459e-120
Angptl4	1.04233e-124	0.569881	0.993	0.991	1.9995e-120
Cap1	1.67087e-124	-0.487542	0.991	0.998	3.20523e-120
Bsg	4.72445e-124	-0.35069	1	1	9.0629e-120
Gadd45g	5.57822e-124	1.03276	0.844	0.669	1.07007e-119
Calr	1.21163e-123	-0.434556	0.995	1	2.32428e-119
Capn1	8.53336e-123	0.519755	0.998	0.984	1.63695e-118
Serp1	1.93116e-122	-0.426286	0.998	0.999	3.70454e-118
Fat1	6.73855e-122	-0.391232	1	1	1.29266e-117
March6	2.07334e-121	0.52885	0.997	0.986	3.97728e-117
Gpr137b	1.49342e-120	-0.938919	0.809	0.893	2.86484e-116
H3f3a	2.63889e-119	-0.453884	1	1	5.06217e-115
Dcxr	5.69783e-119	0.682541	0.977	0.895	1.09301e-114
Bpnt1	2.78271e-118	0.473993	1	0.996	5.33808e-114
Anxa5	5.30324e-118	-0.876047	0.756	0.866	1.01732e-113
Pitpna	7.99996e-118	-0.306817	1	1	1.53463e-113
Vil1	8.47032e-118	-0.248284	1	1	1.62486e-113
Tm4sf1	1.7869e-117	-2.3395	0.088	0.348	3.42781e-113
Fth1	7.39416e-117	-0.322543	1	1	1.41842e-112
Itpk1	1.34101e-115	-0.427762	0.999	1	2.57247e-111
Manf	3.02289e-114	-0.712399	0.872	0.944	5.7988e-110
Plekhb2	4.57736e-114	-0.445607	0.991	0.999	8.78076e-110
Arcn1	4.88992e-114	-0.516198	0.985	0.995	9.38033e-110
Dusp1	1.83843e-113	-1.30456	0.302	0.604	3.52667e-109
Tkt	1.97743e-113	0.234539	1	1	3.79331e-109
Vldlr	1.19192e-112	-0.711157	0.855	0.928	2.28646e-108
Bmp2	1.738e-112	-0.895312	0.903	0.934	3.33401e-108
C130074G19Rik	2.34417e-112	0.673235	0.964	0.911	4.49683e-108
Oaz1	2.46199e-112	0.389721	1	1	4.72284e-108
Serf2	9.24613e-112	0.322411	1	1	1.77369e-107
Ptprj	9.25058e-112	-0.504847	0.981	0.993	1.77454e-107
Pdzk1ip1	1.01906e-111	1.53151	0.59	0.337	1.95487e-107
Vdr	6.668e-111	0.503374	0.995	0.981	1.27912e-106
Prr9	7.13632e-111	-1.72339	0.214	0.506	1.36896e-106
Galnt3	2.12935e-110	-1.0233	0.438	0.711	4.08474e-106
Slc9a2	2.70089e-110	-0.65235	0.916	0.963	5.18112e-106
Cxadr	9.31799e-110	-0.562053	0.962	0.984	1.78747e-105
Actb	7.02932e-109	-0.216133	1	1	1.34843e-104
Gclc	1.482e-108	0.634588	0.988	0.955	2.84292e-104
Hnf4g	3.9967e-108	-0.406387	1	1	7.66686e-104
Odf2l	1.65772e-107	-0.82161	0.723	0.848	3.18001e-103
Ccl20	1.04115e-105	-1.76098	0.14	0.408	1.99724e-101
Cox6c	1.72209e-105	-0.510504	0.98	0.989	3.30349e-101
P4hb	7.22836e-105	-0.355311	1	1	1.38662e-100
Plat	7.45838e-104	-1.39248	0.198	0.485	1.43074e-99
Rab5a	1.38515e-103	-1.29994	0.249	0.54	2.65713e-99
B2m	2.32314e-103	-0.460275	0.997	0.997	4.45649e-99
Slc16a10	2.68778e-103	0.865626	0.786	0.494	5.15596e-99
Ugcg	4.12145e-103	-0.572226	0.971	0.985	7.90618e-99
Etnk1	5.21428e-102	-0.680312	0.829	0.912	1.00026e-97
H2afv	1.98026e-101	0.499961	0.999	0.982	3.79873e-97
Rbp1	2.13332e-101	1.93484	0.481	0.225	4.09235e-97
Prkx	3.25898e-101	-1.11923	0.374	0.653	6.25169e-97
Phf12	7.46418e-101	0.690498	0.93	0.792	1.43185e-96
Lmo7	8.96472e-101	-0.481507	0.983	0.991	1.7197e-96
H1f0	3.10301e-99	-0.385514	1	1	5.9525e-95
Abcc3	8.36671e-99	0.577496	0.973	0.928	1.60499e-94
Pparg	1.93352e-98	-1.19972	0.266	0.555	3.70906e-94
Wasl	5.18131e-98	-0.694648	0.783	0.89	9.9393e-94
Slc15a1	5.59859e-98	0.437804	0.99	0.983	1.07398e-93
Cebpa	6.88931e-98	0.61722	0.972	0.86	1.32158e-93
Ephx1	1.40765e-97	0.902704	0.796	0.588	2.7003e-93
Anxa7	1.47533e-96	-0.490927	0.964	0.983	2.83012e-92
Raph1	2.20503e-96	-0.54288	0.952	0.977	4.2299e-92
Plekhf2	2.44805e-96	-0.581608	0.903	0.941	4.6961e-92
Egln3	4.71711e-96	-0.403109	0.996	0.998	9.04883e-92
Tmem237	1.06077e-95	-1.18126	0.273	0.56	2.03488e-91
Fcgbp	2.6418e-95	-0.68579	0.975	0.976	5.06776e-91
Arl5a	4.69613e-95	-0.878232	0.53	0.76	9.00858e-91
Calu	5.06217e-95	-0.832298	0.583	0.786	9.71076e-91
Pgap1	5.65812e-95	-0.49709	0.967	0.981	1.0854e-90
Ndrg1	7.08792e-95	-0.548433	0.979	0.989	1.35967e-90
Laptm4a	8.24855e-95	0.501672	0.988	0.958	1.58232e-90
Sdcbp	1.45197e-94	-0.423215	0.992	0.997	2.78532e-90
Gprc5a	4.57587e-94	-0.777916	0.845	0.897	8.77789e-90
Sdcbp2	6.58463e-94	-0.557511	0.958	0.976	1.26313e-89
Jpt1	1.30591e-93	-0.441391	0.99	0.993	2.50513e-89
Krt20	1.30648e-93	-0.29398	1	1	2.50623e-89
Gdi2	2.60362e-93	-0.423929	0.992	0.997	4.99452e-89
Tbc1d9	3.78317e-93	-1.17898	0.29	0.565	7.25725e-89
Rorc	2.5938e-92	0.586488	0.979	0.916	4.97569e-88
Fkbp5	6.37798e-92	0.312275	1	1	1.22349e-87
Arpc4	1.41378e-91	-0.455579	0.981	0.99	2.71206e-87
Naaladl1	3.11431e-91	0.387617	1	1	5.97419e-87
Mpp5	6.58688e-91	-0.656985	0.833	0.897	1.26356e-86
Lamc2	1.12499e-90	-0.991034	0.495	0.718	2.15806e-86
Rtn4	2.81771e-90	-0.839023	0.656	0.807	5.40522e-86
Cldn3	6.83402e-90	0.303436	1	1	1.31097e-85
Flrt3	7.00103e-90	-1.03236	0.361	0.633	1.34301e-85
Adgrg7	2.15596e-89	-0.490411	0.956	0.982	4.13578e-85
Pik3c2a	3.44733e-89	-0.562255	0.887	0.952	6.61301e-85
Stom	3.71498e-89	-0.732447	0.764	0.867	7.12645e-85
Sema4g	1.17937e-88	0.519451	0.986	0.913	2.26238e-84
Gjb3	1.97107e-88	-1.15182	0.239	0.511	3.7811e-84
Gfpt1	4.65026e-88	-0.520784	0.972	0.983	8.92059e-84
Itprid2	5.12732e-88	-0.388772	0.994	0.998	9.83573e-84
Slc25a37	6.52224e-88	0.56294	0.975	0.908	1.25116e-83
Chp1	1.18735e-87	0.312352	1	1	2.2777e-83
F2rl1	2.04293e-87	-1.04563	0.33	0.598	3.91895e-83
Pard6b	2.24333e-87	-0.498309	0.961	0.985	4.30337e-83
Sirt7	2.41333e-87	0.573861	0.963	0.912	4.62948e-83
Map1lc3a	4.33444e-87	-0.757718	0.678	0.826	8.31475e-83
Trim15	2.71559e-86	-0.891047	0.54	0.748	5.20931e-82
Nipal1	9.61639e-86	-1.04645	0.383	0.636	1.84471e-81
Prl2c5	1.64569e-85	-1.13212	0.405	0.64	3.15694e-81
Ubxn2a	1.97636e-85	-1.11048	0.273	0.54	3.79124e-81
Gm8909	2.14254e-85	0.611421	0.967	0.926	4.11004e-81
Eif4g2	3.25666e-85	-0.546994	0.977	0.989	6.24724e-81
Abcb1a	7.34088e-85	-0.515544	0.96	0.981	1.4082e-80
Tnfrsf23	3.34943e-84	-1.49066	0.149	0.386	6.4252e-80
Slc5a1	8.18843e-84	-0.406067	1	1	1.57079e-79
Eps8l3	1.61527e-83	-0.497378	0.958	0.979	3.09856e-79
Ghitm	1.69334e-83	-0.429991	0.997	0.998	3.24834e-79
Msmo1	3.30433e-83	-0.269674	1	1	6.3387e-79
Lurap1l	8.21987e-83	-0.506587	0.918	0.954	1.57682e-78
Mxd1	1.27744e-82	-0.485998	0.976	0.979	2.45052e-78
Hsp90aa1	1.8644e-82	-0.432096	0.986	0.992	3.57647e-78
Antxr2	2.11182e-82	-1.07139	0.281	0.549	4.05111e-78
Hook2	2.48049e-82	0.451593	0.996	0.978	4.75832e-78
Ptger4	3.34105e-82	-0.992899	0.413	0.658	6.40914e-78
Anxa1	3.48989e-82	-0.65466	0.938	0.958	6.69465e-78
Myl12a	4.02985e-82	-0.383694	0.992	0.997	7.73046e-78
Csde1	9.20957e-82	-0.533143	0.912	0.95	1.76667e-77
Cystm1	1.2547e-81	-0.254275	1	1	2.40688e-77
Hnrnpa3	1.56955e-81	-0.919233	0.371	0.64	3.01088e-77
Gnai3	4.98414e-81	-0.495831	0.949	0.969	9.56108e-77
Fam162a	9.54547e-81	0.313628	1	1	1.83111e-76
Akr1c13	1.4941e-80	0.45815	0.996	0.96	2.86613e-76
Atf3	2.01505e-80	-1.11038	0.378	0.616	3.86546e-76
Pafah1b1	2.32031e-80	-0.48309	0.959	0.972	4.45105e-76
Anp32a	2.95274e-80	0.496478	0.982	0.935	5.66424e-76
Morf4l2	3.28948e-80	-0.743523	0.631	0.799	6.31021e-76
Acsl3	2.07149e-79	-0.740142	0.653	0.797	3.97374e-75
Gjb4	3.6964e-79	-1.68007	0.105	0.316	7.0908e-75
Cbr1	6.62211e-79	0.497541	0.994	0.944	1.27032e-74
Prom1	7.74738e-79	-0.685878	0.793	0.866	1.48618e-74
Lmtk2	8.31718e-79	-0.942664	0.342	0.608	1.59549e-74
Cltc	1.26259e-78	-0.370088	0.997	0.998	2.42203e-74
Cd63	2.21103e-78	-0.478084	0.929	0.965	4.24141e-74
Rhod	2.35079e-78	-0.629627	0.811	0.879	4.50952e-74
Litaf	3.01895e-78	-0.508525	0.946	0.973	5.79125e-74
Acsl5	5.11899e-78	-0.275254	1	1	9.81977e-74
Golph3	8.11696e-78	-0.472064	0.932	0.963	1.55708e-73
Tc2n	2.64626e-77	-0.846497	0.453	0.692	5.07632e-73
Ccng2	9.22279e-77	-0.51593	0.971	0.98	1.76921e-72
Hsp90b1	1.00169e-76	-0.359444	0.998	0.999	1.92154e-72
Nat8f4	1.01122e-76	-1.23785	0.218	0.461	1.93983e-72
Itgb6	1.08714e-76	-1.15004	0.203	0.449	2.08546e-72
Dock5	1.32595e-76	-0.805764	0.498	0.721	2.54358e-72
Trim14	1.60296e-76	0.505721	0.984	0.917	3.07495e-72
Bhlhe40	3.23335e-76	-0.434909	0.996	0.996	6.20254e-72
Lipa	1.05287e-75	-0.961888	0.35	0.606	2.01971e-71
Ocm	1.13446e-75	-1.20463	0.225	0.466	2.17623e-71
Sorbs2	1.26995e-75	-1.0192	0.395	0.626	2.43614e-71
Sowaha	1.64046e-75	0.630794	0.918	0.778	3.14689e-71
Zfp706	1.87986e-75	-0.839972	0.503	0.723	3.60614e-71
Cd24a	3.15858e-75	-0.759246	0.8	0.862	6.0591e-71
Gcnt3	3.65012e-75	-0.385611	0.983	0.992	7.00202e-71
Dram2	5.30267e-75	-0.88807	0.377	0.63	1.01721e-70
Apob	1.36001e-74	-0.41081	0.972	0.99	2.6089e-70
Ndufa6	1.44241e-74	-0.501312	0.919	0.955	2.76698e-70
Hspa4	3.76505e-74	-0.970414	0.281	0.538	7.2225e-70
Rragc	4.53645e-74	-0.818107	0.471	0.701	8.70227e-70
S100a10	7.2998e-74	-0.2662	0.999	1	1.40032e-69
Syt7	1.27149e-73	-0.756392	0.63	0.777	2.43909e-69
Cox7a2	1.71936e-73	-0.350451	0.987	0.994	3.29825e-69
Spry2	1.75989e-73	-1.20726	0.182	0.416	3.376e-69
Cyp2s1	1.97764e-73	0.529685	0.97	0.936	3.7937e-69
Cbr3	2.77289e-73	0.797003	0.874	0.699	5.31923e-69
Suco	3.164e-73	-0.915538	0.381	0.621	6.0695e-69
Ms4a8a	3.23425e-73	-0.280089	0.998	0.999	6.20425e-69
Sec23a	3.319e-73	-0.478684	0.961	0.977	6.36684e-69
Kras	3.82694e-73	-0.75659	0.621	0.779	7.34121e-69
Trak1	4.02319e-73	0.404537	0.994	0.975	7.71769e-69
Cmpk1	1.17856e-72	0.338794	0.999	0.995	2.26083e-68
Eif6	1.57691e-72	-0.23909	1	1	3.02498e-68
Hist1h1e	2.29702e-72	0.352896	1	0.995	4.40637e-68
Stk17b	4.72546e-72	-0.321992	0.995	0.995	9.06486e-68
Hdlbp	6.4705e-72	-0.297514	0.999	1	1.24124e-67
Ifi27l2b	9.38491e-72	-0.574896	0.879	0.911	1.80031e-67
Ubald2	2.6009e-71	0.321997	1	1	4.9893e-67
Pde9a	2.81501e-71	0.614008	0.909	0.769	5.40003e-67
Hnrnpk	5.93976e-71	-0.769418	0.549	0.745	1.13942e-66
Cyp2d26	1.277e-70	-0.428704	0.984	0.996	2.44967e-66
Eif4ebp1	1.46423e-70	-0.445882	0.944	0.968	2.80883e-66
Fam13a	1.55793e-70	-0.97601	0.278	0.528	2.98857e-66
Prdx6	2.07818e-70	0.341417	1	1	3.98658e-66
Chmp1b	2.7818e-70	-0.431061	0.957	0.97	5.33633e-66
H13	4.88367e-70	-0.484508	0.887	0.936	9.36834e-66
Ski	5.23833e-70	0.451544	0.986	0.964	1.00487e-65
Phldb2	5.6475e-70	-0.886839	0.363	0.609	1.08336e-65
Clca4b	6.93467e-70	-0.344129	0.999	1	1.33028e-65
Rnf186	9.48966e-70	-1.15247	0.359	0.576	1.8204e-65
Gda	1.02394e-69	-0.93927	0.31	0.557	1.96423e-65
Sphk2	1.20945e-69	0.583459	0.933	0.837	2.32009e-65
Tiparp	1.26024e-69	-0.938937	0.369	0.611	2.41751e-65
Clta	4.23753e-69	0.254084	1	1	8.12885e-65
Lnpep	4.3526e-69	-0.803022	0.365	0.622	8.34959e-65
Plekhg3	4.38028e-69	-0.931656	0.345	0.588	8.40268e-65
Nt5c3	7.59247e-69	-0.866691	0.391	0.631	1.45646e-64
Krcc1	8.05431e-69	-0.975022	0.274	0.514	1.54506e-64
Iqgap1	9.18788e-69	-0.504475	0.883	0.928	1.76251e-64
Wwc1	1.11529e-68	-0.310351	0.999	0.998	2.13946e-64
Ywhaz	2.61132e-68	-0.241769	1	1	5.00929e-64
Fos	3.1847e-68	-0.529257	0.94	0.96	6.10921e-64
Apoa4	4.61993e-68	-0.710534	0.918	0.944	8.8624e-64
Acaa1a	7.13292e-68	0.486506	0.97	0.904	1.36831e-63
Rab11a	8.24751e-68	-0.423391	0.958	0.975	1.58212e-63
Dync1li1	9.70204e-68	-0.863039	0.347	0.595	1.86114e-63
Rasa2	1.02226e-67	-0.774692	0.436	0.671	1.961e-63
Dyrk2	1.1134e-67	-0.552569	0.834	0.888	2.13583e-63
Fam83b	1.17189e-67	-0.93294	0.271	0.518	2.24803e-63
Dusp5	1.43242e-67	-0.823248	0.415	0.649	2.74782e-63
Nars	1.98164e-67	-0.341089	0.974	0.991	3.80138e-63
Tfcp2l1	2.30771e-67	-0.660598	0.784	0.849	4.42689e-63
Rhpn2	2.57689e-67	-0.734109	0.699	0.81	4.94325e-63
Ces2c	4.74134e-67	-0.34785	0.998	1	9.09531e-63
Gpcpd1	4.89977e-67	0.603826	0.925	0.841	9.39924e-63
Aldoa	5.14764e-67	-0.235367	1	1	9.87471e-63
S100a13	5.65087e-67	-0.906304	0.301	0.544	1.08401e-62
Sem1	5.89043e-67	0.33057	0.999	0.998	1.12996e-62
Rap1b	1.46106e-66	-0.485063	0.901	0.939	2.80275e-62
Amn	1.47206e-66	0.729066	0.835	0.679	2.82384e-62
Strbp	2.33896e-66	-0.964242	0.254	0.493	4.48683e-62
Snx3	3.33433e-66	-0.294387	1	1	6.39625e-62
Suds3	3.39139e-66	0.535248	0.947	0.869	6.5057e-62
Dusp6	4.16113e-66	-0.4781	0.925	0.963	7.98229e-62
Acox1	5.2039e-66	0.368238	0.996	0.997	9.98264e-62
Herpud1	5.49727e-66	0.432483	0.989	0.981	1.05454e-61
Blnk	6.4143e-66	-0.921275	0.305	0.545	1.23046e-61
Rock1	7.83366e-66	-0.884942	0.291	0.539	1.50273e-61
Clec2e	9.78284e-66	0.398118	0.985	0.98	1.87664e-61
Pim1	1.05626e-65	-0.831031	0.384	0.621	2.02622e-61
Apoc2	1.09204e-65	-1.48038	0.175	0.386	2.09486e-61
Hsd17b12	1.32771e-65	-0.348652	0.997	0.998	2.54694e-61
Plxnb2	2.16992e-65	0.316938	1	0.998	4.16257e-61
Dbndd2	2.66156e-65	-0.409356	0.965	0.976	5.10567e-61
Rdh10	2.70753e-65	-0.54682	0.897	0.93	5.19386e-61
Cdh17	2.84009e-65	-0.206556	1	1	5.44814e-61
Atp6v1d	3.3524e-65	-0.492116	0.876	0.925	6.43091e-61
Sqle	4.17971e-65	-0.326053	1	1	8.01794e-61
Atf5	5.21963e-65	-1.0423	0.216	0.444	1.00128e-60
Cd55	2.0683e-64	-0.723071	0.579	0.744	3.96763e-60
Cyb5a	2.62624e-64	-0.272008	1	1	5.03792e-60
Rab22a	2.66498e-64	-0.549611	0.756	0.864	5.11222e-60
Glud1	2.81543e-64	0.406465	0.995	0.968	5.40083e-60
H2afz	8.65537e-64	0.37628	0.999	0.985	1.66036e-59
Fgfbp1	9.08076e-64	-0.390696	0.987	0.979	1.74196e-59
Ildr1	9.50072e-64	-0.456333	0.937	0.972	1.82252e-59
Cyp4f13	9.50422e-64	0.492497	0.973	0.921	1.82319e-59
Smad4	1.66482e-63	-0.912275	0.29	0.524	3.19363e-59
Retreg1	2.18218e-63	0.572306	0.898	0.782	4.18608e-59
Gpsm1	3.04682e-63	-1.51269	0.09	0.27	5.84472e-59
Gp1bb	3.37064e-63	-0.626534	0.845	0.882	6.4659e-59
Plekha1	4.02349e-63	-0.720811	0.488	0.707	7.71826e-59
Clic1	4.41483e-63	-0.403704	0.982	0.985	8.46897e-59
Ago2	4.58059e-63	-0.409402	0.935	0.962	8.78695e-59
Bri3	4.7451e-63	-0.367467	0.976	0.98	9.10253e-59
Mep1b	1.5277e-62	-0.312011	0.999	0.999	2.93059e-58
Btaf1	3.08927e-62	-1.11084	0.175	0.386	5.92614e-58
Onecut2	3.64945e-62	-1.48098	0.094	0.273	7.00074e-58
Nsdhl	4.4997e-62	-0.461865	0.893	0.919	8.63177e-58
Plcxd2	4.92716e-62	-1.2014	0.143	0.345	9.45176e-58
Rflnb	5.41456e-62	-0.77788	0.323	0.574	1.03867e-57
Eif5	6.07839e-62	-0.333207	0.996	0.999	1.16602e-57
Guca2b	3.68944e-61	-0.429119	0.998	0.997	7.07746e-57
Sprr1a	3.73376e-61	-1.02948	0.439	0.632	7.16247e-57
Tmpo	4.95221e-61	0.498179	0.964	0.915	9.49982e-57
Tmem45b	5.43689e-61	0.285077	1	1	1.04296e-56
Dgat2	6.67814e-61	-0.409154	0.95	0.972	1.28107e-56
Hnrnpa2b1	6.73471e-61	0.284769	1	1	1.29192e-56
Itm2b	6.96021e-61	0.363306	0.992	0.982	1.33518e-56
1700016C15Rik	1.49998e-60	-0.724539	0.459	0.68	2.87741e-56
Sult2b1	2.15525e-60	-0.613557	0.751	0.835	4.13442e-56
Ace	2.91826e-60	0.6277	0.954	0.895	5.5981e-56
Igsf9	3.22051e-60	0.425582	0.992	0.958	6.1779e-56
Ggh	7.78971e-60	-1.02501	0.202	0.417	1.4943e-55
Tsc22d3	7.8885e-60	0.385985	0.994	0.995	1.51325e-55
Eps8l2	1.02803e-59	0.294865	1	1	1.97207e-55
Eif1	2.21666e-59	-0.486347	0.884	0.914	4.25223e-55
Fnip2	2.44839e-59	-0.853599	0.275	0.507	4.69674e-55
Nt5c2	4.13595e-59	-0.646619	0.561	0.743	7.934e-55
Adora1	4.4076e-59	-0.893027	0.265	0.496	8.4551e-55
Atp5b	4.74906e-59	-0.204791	1	1	9.11012e-55
Tbc1d15	5.31425e-59	-0.566334	0.753	0.844	1.01943e-54
Nabp1	5.33137e-59	-0.658154	0.694	0.802	1.02272e-54
Gpr39	6.68848e-59	-0.801408	0.315	0.549	1.28305e-54
Gls	6.6905e-59	-0.373059	0.998	0.996	1.28344e-54
Bcl2l1	8.47611e-59	-0.339045	0.982	0.989	1.62597e-54
Cggbp1	8.92973e-59	-0.759012	0.41	0.631	1.71299e-54
Gml2	9.60729e-59	-0.837276	0.375	0.595	1.84297e-54
Samd5	1.03067e-58	-0.832945	0.255	0.485	1.97714e-54
Gch1	1.26488e-58	-0.454608	0.94	0.957	2.42643e-54
Pvr	1.34878e-58	-1.09906	0.175	0.38	2.58736e-54
Slc13a2	1.4722e-58	0.406886	0.993	0.968	2.82413e-54
Serpinb5	1.62666e-58	-0.989959	0.284	0.504	3.12043e-54
Rheb	1.67629e-58	-0.406112	0.939	0.962	3.21564e-54
Ly6d	1.79312e-58	-0.633086	0.927	0.95	3.43974e-54
Sat1	2.48342e-58	-0.611473	0.672	0.804	4.76395e-54
Cdc42bpg	2.66049e-58	0.57936	0.89	0.779	5.10361e-54
Rap2b	3.05725e-58	-0.801217	0.412	0.63	5.86473e-54
Rab7	3.119e-58	-0.307459	0.995	0.999	5.98317e-54
Arl4a	4.27668e-58	-0.723278	0.45	0.659	8.20395e-54
Acp5	9.42272e-58	0.505116	0.95	0.863	1.80756e-53
Ms4a10	9.71122e-58	0.436665	0.968	0.944	1.8629e-53
Btbd3	1.1752e-57	-0.977118	0.202	0.416	2.25439e-53
Insig1	1.38825e-57	-0.349213	0.998	0.995	2.66309e-53
Capg	1.8434e-57	-0.794186	0.436	0.647	3.53618e-53
Phf3	2.65125e-57	-0.820802	0.3	0.527	5.0859e-53
Ostc	4.21098e-57	-0.666766	0.534	0.728	8.07792e-53
Cant1	4.89606e-57	0.392692	0.988	0.958	9.39212e-53
Dpp4	8.13133e-57	0.271949	0.999	1	1.55983e-52
Tbx3	9.80401e-57	-0.533295	0.863	0.89	1.8807e-52
Arpc5	1.19816e-56	-0.432408	0.903	0.936	2.29842e-52
Dgat1	1.24852e-56	0.490909	0.934	0.852	2.39504e-52
Apobec1	2.31871e-56	-0.880154	0.258	0.48	4.44797e-52
Ppp1r2	2.42576e-56	-1.07022	0.199	0.403	4.65333e-52
Smad3	2.5331e-56	0.624409	0.838	0.708	4.85925e-52
Atp5mpl	2.58659e-56	-0.296521	0.997	0.998	4.96185e-52
Ptbp3	2.83578e-56	-0.271039	0.998	0.999	5.43988e-52
Slc41a3	2.97063e-56	-1.17489	0.167	0.362	5.69856e-52
Net1	5.81422e-56	-0.39298	0.974	0.986	1.11534e-51
Atg9b	6.35851e-56	-0.550938	0.789	0.875	1.21975e-51
Hk2	6.82251e-56	-0.706624	0.569	0.736	1.30876e-51
Atp5j	8.3624e-56	-0.305318	0.99	0.996	1.60416e-51
Dusp8	8.87247e-56	-0.850469	0.252	0.477	1.70201e-51
Kcmf1	9.26462e-56	-0.582079	0.697	0.807	1.77723e-51
Aldh1b1	1.03178e-55	0.400179	0.998	0.983	1.97926e-51
Stap2	1.06899e-55	0.411881	0.98	0.947	2.05065e-51
Hmgcs1	1.17976e-55	-0.328621	1	1	2.26313e-51
Tmem127	1.25054e-55	-0.573735	0.697	0.81	2.39891e-51
Uba3	2.04023e-55	-0.701291	0.419	0.641	3.91378e-51
Etv3	2.07862e-55	-0.704433	0.497	0.692	3.98741e-51
Bax	2.19277e-55	0.305675	0.999	0.995	4.2064e-51
Uqcrc1	2.21044e-55	0.267132	1	1	4.24028e-51
Otud7b	2.2731e-55	-0.702486	0.387	0.614	4.36049e-51
Fgf15	2.34446e-55	-0.884648	0.263	0.477	4.49737e-51
Surf4	2.37648e-55	-0.456723	0.839	0.899	4.5588e-51
Riok3	3.57604e-55	-0.38343	0.945	0.971	6.85991e-51
Selenos	3.88313e-55	-0.752151	0.343	0.572	7.44901e-51
4833439L19Rik	5.04155e-55	-0.62459	0.6	0.755	9.6712e-51
Lsm4	7.68518e-55	0.566678	0.907	0.781	1.47425e-50
Ppp1r13l	1.06083e-54	-0.971335	0.22	0.427	2.035e-50
Gml	1.08681e-54	-0.577054	0.824	0.881	2.08482e-50
Abl2	1.15587e-54	-0.803582	0.432	0.63	2.2173e-50
Trex2	1.16464e-54	-1.4345	0.092	0.256	2.23414e-50
Apoa1	1.31462e-54	0.270614	1	1	2.52183e-50
Lrp10	1.47353e-54	-0.328585	0.981	0.989	2.82667e-50
Fam102b	2.01523e-54	-0.647645	0.557	0.73	3.86581e-50
Ugdh	2.71105e-54	0.366256	0.998	0.993	5.20061e-50
Cyhr1	2.71508e-54	0.489756	0.938	0.842	5.20835e-50
Zc3hav1	3.38865e-54	-0.779759	0.321	0.55	6.50045e-50
Abcg5	4.52897e-54	0.325744	0.995	0.979	8.68792e-50
Tax1bp3	5.50398e-54	-0.441374	0.889	0.922	1.05583e-49
Cog3	7.12586e-54	-0.942304	0.191	0.395	1.36695e-49
Ephx2	7.53205e-54	0.493055	0.951	0.916	1.44487e-49
Copa	1.04975e-53	-0.283568	0.994	0.998	2.01373e-49
Efhd2	1.47481e-53	-0.245832	1	1	2.82912e-49
Utp14b	2.59487e-53	-0.70398	0.416	0.635	4.97773e-49
Grpel2	2.97246e-53	-0.436155	0.861	0.912	5.70207e-49
Scyl2	3.32715e-53	-0.793425	0.316	0.537	6.38248e-49
Ifit1bl2	3.51321e-53	-0.87235	0.276	0.49	6.7394e-49
Tm4sf5	3.77326e-53	0.295011	0.999	0.999	7.23824e-49
Ptgfrn	3.855e-53	-0.369567	0.953	0.971	7.39505e-49
Smim15	5.44334e-53	-0.614411	0.545	0.73	1.0442e-48
Pigs	5.78988e-53	0.476406	0.951	0.865	1.11067e-48
Cln8	6.04228e-53	-0.75269	0.416	0.618	1.15909e-48
Rab35	6.96143e-53	-0.762472	0.351	0.571	1.33541e-48
Mtm1	9.00244e-53	-0.507154	0.776	0.854	1.72694e-48
Hsd17b2	9.16119e-53	-0.551578	0.76	0.836	1.75739e-48
Ctsl	1.15037e-52	-0.544853	0.692	0.815	2.20676e-48
Kctd11	1.34697e-52	-0.959532	0.318	0.519	2.58388e-48
Fam111a	1.47151e-52	-0.86071	0.272	0.488	2.8228e-48
Lrrc8b	1.83228e-52	-0.690174	0.448	0.651	3.51486e-48
Chac1	1.90648e-52	-1.01792	0.254	0.459	3.6572e-48
Tcim	2.10038e-52	0.328523	0.991	0.988	4.02915e-48
Lrrc66	4.47585e-52	-0.754732	0.319	0.541	8.58602e-48
Zfand3	4.58235e-52	-0.593322	0.655	0.779	8.79032e-48
Smoc2	9.83195e-52	-0.564875	0.852	0.874	1.88606e-47
Tmem30b	1.17025e-51	0.270614	1	1	2.24489e-47
Rock2	1.20743e-51	-0.427855	0.916	0.946	2.31621e-47
Tollip	1.27696e-51	-0.395285	0.922	0.947	2.4496e-47
Ptrh1	1.36222e-51	-0.578925	0.748	0.826	2.61314e-47
Map7d1	2.33389e-51	-0.717414	0.403	0.611	4.47711e-47
Oit1	2.39039e-51	-0.69356	0.422	0.634	4.58549e-47
Mfsd14b	2.4931e-51	-0.503588	0.822	0.87	4.78252e-47
Cfl2	3.01086e-51	-0.384572	0.935	0.962	5.77574e-47
Cidec	3.17348e-51	-0.641197	0.659	0.77	6.08769e-47
Il5ra	3.9194e-51	-1.66433	0.064	0.206	7.51858e-47
S100a9	4.07152e-51	-1.39402	0.096	0.256	7.81039e-47
S100a7a	4.75968e-51	-1.82261	0.055	0.19	9.13049e-47
Rtn3	4.79985e-51	-0.338863	0.973	0.981	9.20755e-47
Med13	4.91117e-51	-0.357047	0.945	0.967	9.4211e-47
Akr1c19	5.29629e-51	0.395267	0.989	0.927	1.01599e-46
Pcbp2	5.4001e-51	-0.207921	1	1	1.0359e-46
Yme1l1	7.78606e-51	-0.508121	0.741	0.832	1.4936e-46
Ppa1	7.99952e-51	0.351059	0.995	0.985	1.53455e-46
Guca2a	1.0048e-50	0.284953	1	1	1.9275e-46
Rab5if	2.08574e-50	0.459484	0.979	0.926	4.00108e-46
Erbin	2.29708e-50	-0.320141	0.981	0.986	4.40649e-46
Nr5a2	2.51742e-50	0.634007	0.775	0.633	4.82916e-46
Anxa3	3.14347e-50	-0.429581	0.935	0.962	6.03011e-46
Trim40	3.25538e-50	-0.725659	0.436	0.638	6.2448e-46
Mthfd2	3.46438e-50	-0.750405	0.286	0.504	6.64571e-46
Kctd9	4.12398e-50	-0.826532	0.288	0.495	7.91103e-46
Epop	4.56658e-50	0.673366	0.733	0.597	8.76007e-46
Phtf2	5.69747e-50	-1.00568	0.191	0.38	1.09295e-45
Pdha1	6.77754e-50	-0.261045	0.995	0.996	1.30014e-45
Samd9l	8.75468e-50	-0.79582	0.304	0.516	1.67941e-45
Bnip3l	1.06932e-49	-0.756399	0.304	0.518	2.05127e-45
Tjp1	1.39986e-49	-0.271337	0.996	0.997	2.68535e-45
Pkm	1.41131e-49	-0.174342	1	1	2.70731e-45
Zfand2a	1.56163e-49	-0.566645	0.821	0.873	2.99568e-45
Nipsnap3b	1.57336e-49	-0.384332	0.898	0.922	3.01818e-45
Sec61a1	1.90647e-49	-0.501076	0.757	0.836	3.65719e-45
Slmap	1.94444e-49	-0.493157	0.779	0.853	3.73001e-45
Asap1	2.00605e-49	-0.694611	0.63	0.738	3.84821e-45
Sept11	2.51038e-49	-0.683968	0.466	0.661	4.81566e-45
Klf4	2.9246e-49	-0.700424	0.578	0.722	5.61026e-45
Rell1	6.44207e-49	-0.611359	0.46	0.663	1.23578e-44
Memo1	9.96023e-49	-0.702699	0.357	0.571	1.91067e-44
Mgat5	1.0215e-48	-0.318908	0.974	0.988	1.95954e-44
Duox2	1.09003e-48	-1.38884	0.088	0.239	2.091e-44
Nckap1	1.20271e-48	-0.35128	0.951	0.969	2.30716e-44
Klhl22	1.60584e-48	-0.705922	0.336	0.552	3.08047e-44
Cmip	1.65579e-48	-0.669301	0.449	0.647	3.1763e-44
Tmem238l	1.77019e-48	-0.645636	0.483	0.671	3.39575e-44
Ksr1	2.8761e-48	0.506539	0.904	0.801	5.51722e-44
Naa80	3.27257e-48	-0.85677	0.245	0.445	6.27778e-44
Dynlrb1	3.2751e-48	0.323965	0.995	0.988	6.28262e-44
Tmem41b	3.39522e-48	-0.724121	0.334	0.546	6.51306e-44
Map2k2	3.6058e-48	-0.234724	1	1	6.91701e-44
Hpcal1	3.8624e-48	0.377995	0.976	0.959	7.40924e-44
Bet1	3.90372e-48	-0.856272	0.222	0.419	7.48851e-44
Dynll1	4.61362e-48	-0.367189	0.995	0.996	8.85031e-44
Arfgef1	4.86503e-48	-0.356601	0.926	0.951	9.33258e-44
Ywhae	5.33288e-48	-0.251537	1	0.999	1.02301e-43
Arl14	5.3369e-48	-0.765403	0.265	0.474	1.02378e-43
Naip5	6.63685e-48	-0.725018	0.321	0.53	1.27315e-43
Ddit3	7.25e-48	-0.624384	0.762	0.829	1.39077e-43
Reps2	8.03308e-48	-0.781868	0.305	0.51	1.54099e-43
Chic2	9.9265e-48	-0.739001	0.321	0.529	1.9042e-43
Pcx	1.07881e-47	-0.5511	0.735	0.801	2.06948e-43
Utrn	1.08923e-47	-0.75459	0.277	0.489	2.08946e-43
Nras	1.18597e-47	-0.472616	0.858	0.901	2.27505e-43
Tspan13	1.32877e-47	-0.379427	0.915	0.942	2.54897e-43
Tax1bp1	1.4e-47	-0.223732	0.999	1	2.68563e-43
Edf1	1.69657e-47	0.21477	1	1	3.25454e-43
Ndufa13	2.07104e-47	0.326571	1	0.997	3.97288e-43
Arl5b	2.23984e-47	-0.996453	0.176	0.357	4.29669e-43
AA986860	3.24612e-47	-0.393053	0.942	0.969	6.22703e-43
Shisa2	5.48885e-47	-1.64315	0.06	0.191	1.05293e-42
Napa	5.88537e-47	-0.361046	0.97	0.981	1.12899e-42
Slc31a2	7.29698e-47	-0.781581	0.249	0.45	1.39978e-42
Entpd5	8.08188e-47	0.467992	0.955	0.912	1.55035e-42
Fnip1	1.02012e-46	-0.745666	0.309	0.516	1.95689e-42
Fhdc1	1.11808e-46	-0.73875	0.32	0.528	2.14481e-42
Glod5	1.26486e-46	-0.493737	0.775	0.848	2.42638e-42
Hs3st1	1.37001e-46	-0.673956	0.56	0.705	2.62809e-42
D1Ertd622e	1.39297e-46	-0.665339	0.349	0.561	2.67214e-42
Hspa1b	1.4124e-46	-0.862569	0.389	0.571	2.7094e-42
Cop1	1.60863e-46	-0.627116	0.431	0.636	3.08584e-42
Pim3	1.63867e-46	0.476363	0.94	0.914	3.14346e-42
Gnaq	2.24262e-46	-0.837376	0.253	0.448	4.30201e-42
Mapk1	2.46732e-46	0.300141	1	0.995	4.73305e-42
Nts	2.70227e-46	-1.62195	0.059	0.189	5.18377e-42
Mapk8	2.76132e-46	-0.77056	0.278	0.477	5.29704e-42
Tmem259	2.81024e-46	0.364769	0.986	0.961	5.39089e-42
Ankrd28	3.09314e-46	-0.745724	0.288	0.492	5.93356e-42
Eps8l1	3.14213e-46	-1.8129	0.036	0.15	6.02755e-42
Ripk1	4.9312e-46	-1.00903	0.176	0.353	9.45952e-42
Dsg3	5.18332e-46	-1.00033	0.173	0.353	9.94316e-42
Mst1r	6.24254e-46	-0.837478	0.217	0.409	1.19751e-41
Ppp1r15a	8.89962e-46	-0.834661	0.255	0.453	1.70721e-41
Prss23	9.09868e-46	-0.224918	1	1	1.7454e-41
Tnfrsf1a	1.11482e-45	-0.314811	0.973	0.98	2.13855e-41
Errfi1	1.54498e-45	-0.42687	0.942	0.958	2.96374e-41
Myh9	1.55974e-45	-0.250688	0.996	0.998	2.99204e-41
Selenow	1.59382e-45	-0.351669	0.952	0.978	3.05743e-41
Cenpv	1.95997e-45	0.544108	0.85	0.719	3.75981e-41
Sars	2.29539e-45	-0.359078	0.929	0.949	4.40324e-41
Trappc6b	3.01545e-45	-0.676592	0.337	0.545	5.78453e-41
St3gal4	3.36934e-45	0.117629	1	1	6.4634e-41
Rhoa	3.70012e-45	-0.217136	0.999	1	7.09794e-41
Ppp1r12a	3.7264e-45	-0.345003	0.937	0.96	7.14835e-41
Cnppd1	3.73023e-45	-0.640158	0.354	0.567	7.1557e-41
Slc25a48	4.01586e-45	-0.524199	0.692	0.812	7.70363e-41
Rasgef1b	5.20424e-45	-0.73119	0.289	0.493	9.9833e-41
Dhrs11	6.45171e-45	0.320438	0.989	0.982	1.23763e-40
Daam1	6.52369e-45	-0.4208	0.887	0.921	1.25144e-40
Arhgap31	7.76388e-45	-1.39111	0.079	0.218	1.48934e-40
Ndufaf8	8.35198e-45	0.491258	0.898	0.798	1.60216e-40
Tmem248	8.47155e-45	-0.523501	0.716	0.8	1.6251e-40
Pex6	9.40444e-45	0.565127	0.785	0.66	1.80405e-40
Socs6	9.43916e-45	-0.719068	0.281	0.483	1.81071e-40
1700025G04Rik	1.07809e-44	-0.576056	0.565	0.72	2.06809e-40
Hspa1a	1.113e-44	-1.42657	0.094	0.238	2.13506e-40
Esrra	1.20096e-44	0.325169	0.993	0.963	2.30379e-40
Tmem263	1.31615e-44	-0.48021	0.768	0.84	2.52477e-40
Eid3	1.43609e-44	0.504763	0.89	0.772	2.75486e-40
Erbb3	1.53191e-44	0.373772	0.999	0.997	2.93866e-40
Sqstm1	1.57216e-44	-0.396754	0.994	0.993	3.01587e-40
Stk40	1.67403e-44	-0.700292	0.333	0.535	3.2113e-40
Slc38a2	1.71928e-44	-0.663693	0.371	0.574	3.2981e-40
Tank	1.88995e-44	-0.685	0.345	0.55	3.62549e-40
Selenoi	1.97148e-44	-0.29575	0.98	0.988	3.7819e-40
Rnf24	1.99407e-44	-1.61808	0.047	0.166	3.82522e-40
Ube2d2a	2.02556e-44	-0.925008	0.186	0.365	3.88563e-40
Gdpd2	2.16936e-44	0.496619	0.909	0.812	4.16149e-40
Selenok	2.19205e-44	-0.383495	0.903	0.946	4.205e-40
Hace1	2.31262e-44	-0.83986	0.204	0.389	4.43631e-40
Fgd6	2.5735e-44	-0.732568	0.296	0.497	4.93675e-40
Tspan12	2.88441e-44	-0.83821	0.238	0.426	5.53317e-40
Dnajc10	3.23273e-44	-0.659772	0.346	0.555	6.20134e-40
Marcks	3.49697e-44	-0.395643	0.844	0.912	6.70824e-40
Add3	4.36652e-44	0.420657	0.96	0.87	8.37629e-40
Rsrc2	4.42e-44	0.337069	0.99	0.975	8.47888e-40
Met	4.42311e-44	-0.764859	0.266	0.46	8.48485e-40
Gemin7	4.54796e-44	-0.690285	0.303	0.509	8.72436e-40
Ubr5	4.8557e-44	-0.628992	0.373	0.581	9.31468e-40
Cttnbp2nl	5.49459e-44	-0.778473	0.283	0.479	1.05403e-39
Calm2	5.50909e-44	-0.174886	1	1	1.05681e-39
Rhof	5.59691e-44	-0.586039	0.529	0.707	1.07366e-39
Acsl4	5.92857e-44	-0.882332	0.193	0.373	1.13728e-39
Ap1s1	6.01588e-44	0.318277	0.995	0.981	1.15403e-39
Rab27b	6.06646e-44	-0.908457	0.191	0.37	1.16373e-39
Ablim1	6.47866e-44	-0.619906	0.486	0.665	1.2428e-39
Agfg1	6.72073e-44	-0.414936	0.858	0.903	1.28924e-39
Car2	7.04823e-44	-1.08349	0.164	0.331	1.35206e-39
Perp	9.27769e-44	-0.884944	0.225	0.407	1.77974e-39
Actn1	1.14053e-43	-0.601626	0.608	0.734	2.18787e-39
Nlrp6	1.28928e-43	0.313431	1	0.99	2.47322e-39
Pcyt1a	1.51167e-43	-0.315241	0.965	0.981	2.89984e-39
Timm8b	1.51391e-43	0.322678	0.991	0.97	2.90413e-39
Vcpip1	1.78407e-43	-0.767666	0.284	0.478	3.42238e-39
Sod1	1.81641e-43	-0.163303	1	1	3.48443e-39
Lypla1	2.79743e-43	-0.307539	0.984	0.987	5.3663e-39
Vps54	2.96428e-43	-0.408182	0.866	0.909	5.68638e-39
Elovl1	3.20514e-43	-0.244905	0.996	0.999	6.14842e-39
Aim2	3.22673e-43	-0.664517	0.295	0.496	6.18983e-39
Tomm6	3.31292e-43	0.395314	0.988	0.952	6.35517e-39
Psmd1	3.48695e-43	-0.71745	0.294	0.493	6.68902e-39
Per2	4.16504e-43	0.375589	0.972	0.911	7.9898e-39
Mfsd6	4.39609e-43	-0.718888	0.278	0.474	8.43302e-39
Dusp4	5.06312e-43	-0.586335	0.584	0.73	9.71257e-39
Dazap1	6.0039e-43	0.455548	0.917	0.814	1.15173e-38
Nptn	6.61448e-43	-0.354717	0.909	0.938	1.26886e-38
Msantd4	6.93297e-43	-0.961379	0.177	0.348	1.32995e-38
Rab2a	7.14834e-43	-0.343065	0.944	0.958	1.37127e-38
Nrn1	7.25154e-43	3.16093	0.111	0.013	1.39106e-38
Map7	7.45769e-43	0.312196	0.994	0.985	1.43061e-38
Sema3e	7.56768e-43	-1.20257	0.094	0.238	1.45171e-38
Oat	9.42593e-43	0.60705	0.998	0.963	1.80818e-38
Aldh2	9.5102e-43	0.336848	0.996	0.986	1.82434e-38
Creb5	1.02026e-42	-2.69412	0.017	0.106	1.95716e-38
Znhit1	1.03416e-42	0.403057	0.956	0.885	1.98382e-38
Upp1	1.24484e-42	-1.08792	0.14	0.299	2.38798e-38
Asah2	1.34565e-42	-0.545172	0.694	0.795	2.58135e-38
Tm9sf3	1.5677e-42	-0.349973	0.961	0.957	3.00733e-38
Tmc4	1.57639e-42	0.259355	0.999	0.999	3.02399e-38
Tmem37	1.6989e-42	1.27089	0.348	0.191	3.259e-38
Pum2	1.75155e-42	-0.570435	0.502	0.683	3.36e-38
Spin1	2.28066e-42	-0.925447	0.188	0.361	4.37499e-38
Hid1	2.4743e-42	-0.703383	0.35	0.546	4.74645e-38
Tprn	2.64526e-42	0.34899	0.987	0.969	5.07441e-38
Dnase1l1	2.98585e-42	-0.785888	0.216	0.4	5.72775e-38
Galk1	3.14291e-42	0.950094	0.53	0.397	6.02905e-38
Hmg20b	3.63976e-42	0.356186	0.976	0.936	6.98216e-38
Mdm2	3.93872e-42	0.49426	0.898	0.806	7.55564e-38
Atp6v1c1	4.85432e-42	-0.607325	0.519	0.687	9.31204e-38
Psmc6	5.10857e-42	-0.391655	0.88	0.912	9.79977e-38
Pkp4	5.50219e-42	-0.64788	0.44	0.621	1.05549e-37
Trappc8	5.89156e-42	-0.79263	0.244	0.43	1.13018e-37
Cd82	6.60328e-42	0.226733	1	1	1.26671e-37
Rac1	7.4572e-42	-0.464316	0.847	0.877	1.43051e-37
Plekhg2	7.89435e-42	0.403575	0.968	0.947	1.51437e-37
Rlf	1.21064e-41	-0.981534	0.149	0.31	2.32238e-37
Gatad1	1.22336e-41	-0.508805	0.695	0.797	2.34677e-37
Sept7	1.87255e-41	-0.570324	0.526	0.699	3.59211e-37
Zfp91	1.91319e-41	-0.37131	0.852	0.899	3.67007e-37
Tram1	1.97069e-41	-0.359903	0.903	0.938	3.78037e-37
Col4a3bp	2.12489e-41	0.446147	0.913	0.834	4.07617e-37
Plaur	2.17137e-41	-0.782045	0.167	0.339	4.16535e-37
Esyt2	2.72876e-41	-0.278145	0.988	0.994	5.23458e-37
Aspa	2.85014e-41	-0.754012	0.243	0.428	5.46742e-37
Sema7a	2.91637e-41	-0.859348	0.202	0.378	5.59447e-37
Bmp3	2.9328e-41	0.44169	0.922	0.801	5.626e-37
Fam126a	3.02678e-41	-0.88464	0.202	0.375	5.80627e-37
Blzf1	3.05931e-41	-0.733154	0.262	0.451	5.86867e-37
Tmem236	3.22757e-41	0.286186	0.992	0.986	6.19146e-37
Ankrd10	3.49378e-41	0.521507	0.798	0.659	6.70211e-37
Ceacam20	3.94305e-41	-0.302229	0.959	0.976	7.56395e-37
Fkbp1a	3.9699e-41	-0.499798	0.67	0.787	7.61547e-37
Ncoa6	5.2268e-41	-0.605859	0.445	0.637	1.00266e-36
Creld2	5.39146e-41	-0.677076	0.329	0.525	1.03424e-36
Snx13	5.66361e-41	-0.692823	0.318	0.513	1.08645e-36
Coq9	5.79902e-41	0.583306	0.721	0.589	1.11243e-36
Arl8a	6.4691e-41	-0.422585	0.838	0.887	1.24097e-36
Bcl3	6.66662e-41	-0.724061	0.251	0.44	1.27886e-36
Rnf187	6.9027e-41	0.393201	0.961	0.885	1.32414e-36
Hist2h2bb	6.93468e-41	0.697949	0.65	0.514	1.33028e-36
Cldn4	7.46307e-41	-0.47609	0.824	0.889	1.43164e-36
Nrip1	7.65429e-41	-0.953222	0.159	0.32	1.46832e-36
Tmem50b	8.5802e-41	0.547923	0.794	0.668	1.64594e-36
Plekha8	9.53658e-41	-0.569722	0.33	0.542	1.8294e-36
Nostrin	1.02741e-40	-0.567666	0.511	0.683	1.97089e-36
Pcbp1	1.15855e-40	-0.237008	0.994	0.998	2.22245e-36
Slc25a13	1.17118e-40	-0.71567	0.297	0.487	2.24667e-36
Rp2	1.2622e-40	-0.539586	0.589	0.733	2.42129e-36
Kdm6a	1.2943e-40	0.775146	0.597	0.481	2.48286e-36
Rala	1.44943e-40	-0.394046	0.833	0.884	2.78045e-36
Magt1	1.9011e-40	-0.557727	0.373	0.584	3.64688e-36
Qsox1	2.29933e-40	-0.285127	0.99	0.993	4.41081e-36
Vopp1	2.58031e-40	-0.606683	0.377	0.571	4.94981e-36
Ppp2r2d	2.64866e-40	-0.81204	0.2	0.377	5.08092e-36
Tle1	3.05126e-40	-0.734238	0.243	0.427	5.85323e-36
Dusp3	3.185e-40	-0.524662	0.622	0.745	6.10979e-36
Dnajb4	3.26362e-40	-0.831943	0.243	0.419	6.2606e-36
Snx16	3.4632e-40	-0.659867	0.308	0.502	6.64345e-36
Cers2	3.53908e-40	-0.423855	0.778	0.847	6.78901e-36
Canx	3.95634e-40	-0.214882	0.996	0.998	7.58944e-36
Tmem150b	4.31783e-40	-0.308857	0.974	0.984	8.28289e-36
Agrn	4.5223e-40	0.320241	0.986	0.979	8.67513e-36
Selenbp1	4.86567e-40	0.425397	0.965	0.895	9.33381e-36
Smc6	5.05238e-40	-0.816883	0.201	0.375	9.69197e-36
Dstn	5.35737e-40	-0.20788	1	1	1.0277e-35
Rnf11	5.93659e-40	-0.545845	0.543	0.701	1.13882e-35
Bcl10	6.34295e-40	-0.771517	0.263	0.447	1.21677e-35
Smndc1	6.74502e-40	-0.655182	0.288	0.48	1.2939e-35
Gsk3b	6.84257e-40	-0.335883	0.932	0.958	1.31261e-35
Ireb2	6.92123e-40	-0.577079	0.376	0.578	1.3277e-35
Ehd4	7.52057e-40	-0.624675	0.349	0.549	1.44267e-35
Ppp2r3c	7.91344e-40	-0.705443	0.253	0.441	1.51804e-35
Cldn7	7.96864e-40	-0.139622	1	1	1.52862e-35
Hyal1	8.15718e-40	-1.10497	0.113	0.257	1.56479e-35
Cep350	9.46856e-40	-0.559188	0.375	0.579	1.81635e-35
Ndufa11	1.01789e-39	-0.663001	0.312	0.5	1.95262e-35
Rars	1.38507e-39	-0.362516	0.878	0.918	2.65697e-35
Pm20d1	1.50552e-39	1.65408	0.216	0.083	2.88805e-35
Cxcl16	1.51135e-39	-0.324505	0.974	0.981	2.89922e-35
Psmd8	1.56731e-39	-0.425944	0.742	0.833	3.00658e-35
Ccdc71l	1.7981e-39	-0.430329	0.933	0.942	3.44929e-35
Pnp2	1.89436e-39	-0.910537	0.174	0.337	3.63395e-35
Gm38394	1.93523e-39	-0.595016	0.365	0.564	3.71234e-35
Mien1	2.14604e-39	-0.266389	0.994	0.996	4.11674e-35
Clcn2	2.2949e-39	0.338925	0.987	0.969	4.4023e-35
Pold4	2.30707e-39	0.279077	0.991	0.993	4.42565e-35
S100a16	2.31359e-39	-0.374224	0.934	0.939	4.43817e-35
Nat8f5	2.67217e-39	-0.875216	0.185	0.352	5.12603e-35
Bmp8b	2.82816e-39	-0.536135	0.635	0.747	5.42527e-35
Rreb1	2.95123e-39	0.371488	0.956	0.889	5.66134e-35
S100a8	2.99758e-39	-1.98458	0.033	0.131	5.75025e-35
Vstm5	3.0909e-39	-0.410603	0.83	0.881	5.92928e-35
Yipf5	3.26051e-39	-0.621301	0.396	0.583	6.25463e-35
Kdm5c	3.28868e-39	0.410549	0.923	0.837	6.30868e-35
Mapk1ip1l	3.30601e-39	-0.331554	0.928	0.948	6.34192e-35
Creb3l3	3.65939e-39	-0.584837	0.851	0.884	7.0198e-35
Eif3f	3.86172e-39	-0.214324	0.999	0.999	7.40793e-35
Tmem54	4.47936e-39	-0.23554	0.995	0.997	8.59276e-35
Ly6g6c	4.74369e-39	-1.20415	0.159	0.315	9.09981e-35
Tbc1d23	5.02663e-39	-0.695479	0.28	0.466	9.64258e-35
Arf2	5.95828e-39	-0.652148	0.288	0.477	1.14298e-34
Hdac1	6.16355e-39	0.430467	0.922	0.827	1.18235e-34
Cat	6.21127e-39	0.506648	0.869	0.742	1.19151e-34
Gnas	6.46363e-39	-0.18774	1	1	1.23992e-34
Zbtb18	6.48879e-39	-0.375752	0.87	0.907	1.24474e-34
Ranbp2	6.49867e-39	-0.510257	0.567	0.72	1.24664e-34
Plpp5	6.67211e-39	-0.78324	0.23	0.405	1.27991e-34
Pakap.1	7.53442e-39	-1.10688	0.117	0.261	1.44533e-34
Psg18	8.49044e-39	-0.800756	0.245	0.422	1.62872e-34
Smim14	8.8999e-39	-0.435386	0.783	0.845	1.70727e-34
Sptlc2	1.02222e-38	0.309377	0.992	0.991	1.96092e-34
Brwd1	1.07524e-38	0.455811	0.895	0.81	2.06263e-34
Csnk1a1	1.09592e-38	-0.169133	1	1	2.1023e-34
Flna	1.22499e-38	-0.714237	0.2	0.372	2.3499e-34
Plod2	1.35907e-38	-1.28922	0.088	0.218	2.6071e-34
Emp2	1.39295e-38	-0.454906	0.742	0.817	2.6721e-34
Aacs	1.47642e-38	-0.381733	0.963	0.966	2.83221e-34
Pitrm1	1.53336e-38	-0.797011	0.208	0.378	2.94145e-34
Ston1	1.64981e-38	-0.824533	0.199	0.369	3.16483e-34
Herc4	1.75094e-38	-0.755468	0.227	0.403	3.35883e-34
Pkdcc	1.92209e-38	-0.624796	0.342	0.536	3.68715e-34
Dnaja1	2.1581e-38	-0.432904	0.764	0.828	4.13988e-34
Ythdf3	2.79149e-38	-0.526174	0.43	0.627	5.35492e-34
Tomm22	3.12319e-38	-0.757237	0.253	0.431	5.99121e-34
Wdfy1	3.25904e-38	0.543722	0.75	0.633	6.25181e-34
Fndc3b	3.32812e-38	-0.627061	0.317	0.51	6.38433e-34
Oxct2b	3.61854e-38	-0.913078	0.141	0.295	6.94145e-34
Sfxn1	3.77509e-38	0.350944	0.986	0.932	7.24175e-34
Sucla2	3.97198e-38	-0.574111	0.48	0.651	7.61946e-34
Rhou	4.16054e-38	-0.268433	0.975	0.989	7.98116e-34
Tns2	4.34714e-38	-0.691896	0.286	0.471	8.33912e-34
Pak2	4.4202e-38	-0.340186	0.875	0.913	8.47927e-34
Plscr4	4.76891e-38	-0.956475	0.134	0.284	9.1482e-34
Tob1	5.33959e-38	-0.22733	0.999	0.998	1.02429e-33
Aspscr1	5.58465e-38	0.48708	0.843	0.724	1.0713e-33
Xpnpep1	7.17349e-38	0.188828	1	1	1.37609e-33
Arc	7.18024e-38	0.688977	0.691	0.568	1.37739e-33
Icosl	7.20222e-38	0.37232	0.915	0.857	1.3816e-33
Oplah	8.46806e-38	1.62331	0.225	0.093	1.62443e-33
Cirbp	8.75586e-38	0.439522	0.922	0.843	1.67964e-33
Nsmce4a	8.80334e-38	0.615703	0.681	0.553	1.68874e-33
Tbl1xr1	9.30342e-38	-0.532782	0.575	0.718	1.78468e-33
Efr3a	1.03517e-37	-0.582041	0.39	0.58	1.98578e-33
AW549877	1.10446e-37	-0.588802	0.358	0.555	2.11869e-33
AA467197	1.13784e-37	-0.526632	0.908	0.883	2.18272e-33
Nrip3	1.22927e-37	-1.55067	0.057	0.17	2.3581e-33
Cpne3	1.32895e-37	-0.670087	0.313	0.497	2.54933e-33
Chmp4c	1.51215e-37	-0.192831	1	1	2.90076e-33
Akirin2	1.7217e-37	-0.378327	0.85	0.885	3.30273e-33
Shoc2	1.77655e-37	-0.505635	0.583	0.734	3.40795e-33
Tbc1d12	1.9431e-37	-0.789106	0.198	0.365	3.72745e-33
Hmox1	2.13781e-37	-0.730942	0.248	0.423	4.10096e-33
Khnyn	2.97674e-37	0.458758	0.917	0.878	5.71028e-33
Plxna2	3.46848e-37	-0.537209	0.515	0.686	6.65359e-33
Gcnt2	3.73909e-37	-0.496268	0.52	0.697	7.1727e-33
Tmem251	3.92562e-37	-0.817801	0.192	0.356	7.53052e-33
Exoc5	4.14956e-37	-0.502953	0.692	0.788	7.9601e-33
Tmem9b	4.18056e-37	-0.484163	0.699	0.775	8.01956e-33
C2cd2	4.28822e-37	-0.679312	0.446	0.606	8.22608e-33
Smox	4.35594e-37	-0.52546	0.557	0.711	8.356e-33
Slc25a46	4.63464e-37	-0.647265	0.295	0.482	8.89062e-33
Paxbp1	4.73809e-37	0.678446	0.656	0.551	9.08909e-33
Degs2	4.93397e-37	-0.315332	0.953	0.968	9.46484e-33
Uba5	4.95557e-37	-0.561119	0.433	0.622	9.50627e-33
Ercc1	5.09759e-37	-0.854047	0.192	0.353	9.77871e-33
Plekhn1	5.30392e-37	0.78805	0.575	0.452	1.01745e-32
Gnb2	6.20763e-37	-0.191566	1	1	1.19081e-32
B3gnt7	6.46822e-37	-0.876829	0.172	0.331	1.2408e-32
Vps35	6.92114e-37	-0.557013	0.435	0.622	1.32768e-32
Megf9	7.43706e-37	-0.93508	0.153	0.303	1.42665e-32
Vti1b	8.14393e-37	-0.314384	0.932	0.949	1.56225e-32
Paqr8	8.35961e-37	-1.1782	0.1	0.231	1.60362e-32
Neo1	8.92823e-37	-0.544244	0.592	0.716	1.7127e-32
Il4ra	9.62392e-37	-0.62784	0.329	0.512	1.84616e-32
Kctd10	9.6474e-37	0.321931	0.978	0.967	1.85066e-32
Ly6g	1.03001e-36	-1.27431	0.089	0.215	1.97588e-32
Serpinb9	1.14199e-36	-1.04867	0.136	0.281	2.19068e-32
Tspan1	1.15871e-36	-0.589976	0.447	0.616	2.22275e-32
Mospd1	1.5527e-36	-0.613832	0.323	0.511	2.97855e-32
Rbms1	1.60904e-36	-0.968061	0.135	0.282	3.08662e-32
Ptpn23	2.25355e-36	-0.560879	0.383	0.574	4.32298e-32
Safb2	2.34131e-36	0.448335	0.879	0.784	4.49134e-32
Bach1	2.36533e-36	-0.271877	0.983	0.991	4.53742e-32
Sowahb	2.75187e-36	-0.551313	0.405	0.601	5.27891e-32
Tsc22d2	4.2583e-36	-0.579814	0.562	0.7	8.1687e-32
Slc4a4	4.4228e-36	0.30548	0.991	0.97	8.48425e-32
Atp1a1	4.54241e-36	0.139523	1	1	8.7137e-32
Mapre1	4.68616e-36	-0.318204	0.908	0.93	8.98947e-32
Depdc7	4.70014e-36	-0.579088	0.376	0.565	9.01627e-32
Uqcrh	5.11128e-36	-0.234108	1	1	9.80498e-32
Tgif1	5.70984e-36	-0.567671	0.357	0.544	1.09532e-31
Idh1	8.19682e-36	0.322129	0.99	0.959	1.5724e-31
Fam98c	8.41557e-36	0.300004	0.988	0.972	1.61436e-31
Lpcat4	8.44957e-36	-0.29214	0.945	0.957	1.62088e-31
Zmat2	8.53899e-36	0.406055	0.922	0.838	1.63803e-31
Rad21	9.10502e-36	-0.425864	0.722	0.806	1.74662e-31
Naa15	9.82997e-36	-0.63859	0.328	0.512	1.88568e-31
Prpsap1	1.0332e-35	0.394794	0.969	0.889	1.98198e-31
Rnf13	1.03479e-35	-0.377575	0.83	0.874	1.98505e-31
Dgkd	1.03651e-35	-0.342124	0.91	0.928	1.98834e-31
Tpd52	1.09396e-35	-0.247434	0.99	0.991	2.09855e-31
Cln5	1.13516e-35	-0.661745	0.301	0.481	2.17757e-31
Ly6m	1.38923e-35	-0.401221	0.911	0.95	2.66497e-31
BC016579	1.4057e-35	-1.2288	0.093	0.218	2.69656e-31
Sox13	1.61121e-35	0.697478	0.623	0.519	3.09078e-31
Fbxo4	1.69946e-35	-0.532608	0.384	0.579	3.26007e-31
Ppp1r3b	1.73013e-35	-0.804401	0.208	0.369	3.31891e-31
Drosha	1.75235e-35	0.599017	0.706	0.595	3.36154e-31
Capn2	1.78178e-35	-0.379669	0.941	0.962	3.41799e-31
Flnb	1.87959e-35	-0.203972	1	1	3.60563e-31
Zfp326	1.90029e-35	-0.670951	0.264	0.439	3.64533e-31
Caprin1	1.96663e-35	-0.413086	0.752	0.824	3.77258e-31
Trpm4	2.38284e-35	0.355555	0.964	0.903	4.571e-31
Arl6ip1	2.46218e-35	0.243472	0.997	0.994	4.72321e-31
Atp6v0a1	2.55292e-35	-0.311355	0.937	0.955	4.89727e-31
Slc35d1	2.68411e-35	0.387188	0.929	0.841	5.14893e-31
Tead1	3.05893e-35	-0.79908	0.205	0.366	5.86795e-31
Inpp5e	3.31493e-35	-0.745982	0.183	0.345	6.35902e-31
Sephs2	3.9298e-35	0.373353	0.955	0.87	7.53854e-31
Gtf2h1	4.00289e-35	-0.683733	0.267	0.441	7.67875e-31
Trim33	4.11826e-35	-0.647373	0.242	0.414	7.90005e-31
Pdcd10	4.12021e-35	-0.942944	0.146	0.29	7.9038e-31
Ank3	4.2689e-35	-0.584076	0.35	0.537	8.18903e-31
Cnot2	4.50402e-35	-0.998088	0.113	0.248	8.64006e-31
Stk10	4.56042e-35	-0.564746	0.283	0.47	8.74825e-31
St3gal1	4.71036e-35	-1.10604	0.097	0.224	9.03589e-31
Trim16	5.31605e-35	-0.570971	0.351	0.535	1.01978e-30
Tom1l1	5.69959e-35	-0.519731	0.495	0.658	1.09335e-30
Aida	6.50979e-35	-0.989662	0.113	0.248	1.24877e-30
Tanc2	6.96075e-35	1.5097	0.221	0.095	1.33528e-30
Cnep1r1	7.25684e-35	-0.577224	0.665	0.745	1.39208e-30
Cars	8.13099e-35	-0.676593	0.278	0.45	1.55977e-30
Uggt1	8.39699e-35	-0.575613	0.309	0.495	1.6108e-30
Nus1	8.4871e-35	-0.289165	0.966	0.969	1.62808e-30
Uckl1	1.03613e-34	0.43197	0.875	0.764	1.9876e-30
Cyp3a13	1.10475e-34	-0.222461	0.999	1	2.11924e-30
Mfn2	1.11493e-34	-0.554335	0.384	0.57	2.13878e-30
Ly6a	1.13291e-34	-1.33995	0.066	0.177	2.17327e-30
Mapk13	1.17764e-34	0.1532	1	1	2.25906e-30
Ap2m1	1.29842e-34	-0.538048	0.45	0.622	2.49077e-30
Emc2	1.54491e-34	-0.61006	0.37	0.55	2.9636e-30
Tlnrd1	1.93451e-34	-0.385664	0.789	0.855	3.71096e-30
Diaph2	1.95002e-34	-0.597636	0.367	0.545	3.74073e-30
Timm23	2.31153e-34	0.357932	0.953	0.891	4.43421e-30
Anxa10	2.44699e-34	-1.12109	0.242	0.392	4.69406e-30
Trim24	2.49662e-34	-0.612552	0.31	0.492	4.78926e-30
Ccdc186	3.09795e-34	-0.763503	0.212	0.372	5.94279e-30
Cutal	3.16218e-34	-0.791002	0.199	0.356	6.06601e-30
C1galt1	3.2903e-34	-0.488496	0.633	0.747	6.31179e-30
Kdelr3	3.62579e-34	-0.599784	0.347	0.529	6.95535e-30
Avl9	3.76366e-34	-0.581293	0.324	0.505	7.21984e-30
Nectin3	3.87327e-34	-0.4736	0.661	0.76	7.4301e-30
Mfsd2a	4.6687e-34	-1.55417	0.043	0.14	8.95596e-30
Ube2z	4.80908e-34	-0.50504	0.49	0.657	9.22526e-30
Kdelr1	5.35061e-34	-0.504853	0.474	0.649	1.02641e-29
Mob1b	5.51321e-34	-0.56128	0.382	0.565	1.0576e-29
Cox7a1	5.67714e-34	-0.428459	0.618	0.736	1.08905e-29
Arhgap40	5.80077e-34	-0.817445	0.151	0.299	1.11276e-29
Itpkc	6.00663e-34	-0.712643	0.261	0.428	1.15225e-29
Fkbp8	6.03959e-34	0.222273	0.999	0.998	1.15857e-29
Calm1	6.14606e-34	-0.151262	1	1	1.179e-29
Atp7a	6.31444e-34	-0.527575	0.444	0.623	1.2113e-29
Smurf2	6.3416e-34	-0.569853	0.423	0.597	1.21651e-29
Pnkd	6.90833e-34	0.42949	0.83	0.695	1.32522e-29
Lamc1	7.94041e-34	-0.490587	0.335	0.532	1.52321e-29
Cab39	8.2795e-34	-0.224595	0.998	0.998	1.58826e-29
Ptpn9	8.57432e-34	-1.04684	0.124	0.256	1.64481e-29
BC031181	9.3025e-34	-0.448694	0.625	0.76	1.7845e-29
Epc2	9.64221e-34	-0.685744	0.237	0.405	1.84966e-29
Tsc22d4	9.6771e-34	0.367511	0.954	0.903	1.85636e-29
Rnft1	1.07221e-33	-0.590382	0.334	0.511	2.05682e-29
Tigd2	1.08123e-33	-1.02951	0.105	0.233	2.07413e-29
Plin2	1.09113e-33	-0.669658	0.244	0.412	2.09312e-29
Itgb1	1.09988e-33	-0.309227	0.981	0.986	2.1099e-29
Myof	1.13453e-33	1.34425	0.287	0.153	2.17638e-29
Tmsb4x	1.15032e-33	0.16496	1	1	2.20665e-29
Zfp292	1.45637e-33	-1.03742	0.12	0.251	2.79375e-29
Sqor	1.66911e-33	-0.245575	0.984	0.984	3.20185e-29
Srsf3	1.83018e-33	-0.475602	0.561	0.706	3.51083e-29
Slc16a3	2.03924e-33	-0.356231	0.901	0.912	3.91188e-29
Dhx32	2.06607e-33	-0.520853	0.491	0.661	3.96334e-29
Rnh1	2.17114e-33	-0.23801	0.991	0.991	4.16489e-29
Tgfbr2	2.1744e-33	-0.302048	0.968	0.979	4.17115e-29
Tiprl	2.30156e-33	-0.6446	0.263	0.432	4.41507e-29
Ap1s2	2.68223e-33	-1.05243	0.105	0.231	5.14532e-29
Pcsk6	2.76692e-33	-0.775958	0.183	0.334	5.30777e-29
Eppk1	2.91297e-33	0.26865	0.999	0.983	5.58796e-29
Dhx9	3.09989e-33	-0.556446	0.377	0.561	5.94652e-29
Tom1	3.45357e-33	-0.826394	0.173	0.321	6.62498e-29
Ptpn21	3.59977e-33	-0.670287	0.257	0.425	6.90544e-29
Txndc17	3.60278e-33	-0.300712	0.944	0.951	6.91121e-29
Vps28	4.01478e-33	0.312216	0.981	0.928	7.70155e-29
Hltf	4.18901e-33	-0.766319	0.189	0.343	8.03578e-29
Ube2v1	4.41291e-33	-0.458427	0.484	0.663	8.46528e-29
Cast	4.46407e-33	-0.211325	0.997	0.999	8.56342e-29
Ndel1	4.96799e-33	-0.482886	0.574	0.713	9.5301e-29
Txndc11	5.20423e-33	-0.539533	0.368	0.551	9.98328e-29
Tmed2	5.42369e-33	-0.228687	0.991	0.993	1.04043e-28
Tbcc	6.15417e-33	-0.501152	0.582	0.71	1.18055e-28
Lonrf1	7.09483e-33	-0.878257	0.144	0.284	1.361e-28
Atrn	7.68652e-33	-0.511883	0.453	0.625	1.4745e-28
Ncoa4	7.69516e-33	-0.367774	0.969	0.979	1.47616e-28
Acot2	8.40291e-33	-0.782044	0.213	0.366	1.61193e-28
Anks4b	8.94999e-33	-0.261388	0.98	0.984	1.71688e-28
Fam214b	9.13285e-33	-0.526251	0.553	0.692	1.75195e-28
Cd81	9.19202e-33	0.244431	0.998	0.995	1.76331e-28
Chml	9.56275e-33	-0.883091	0.143	0.282	1.83442e-28
Fundc2	1.05346e-32	-0.559312	0.305	0.487	2.02085e-28
Nucb1	1.12058e-32	0.30044	0.976	0.964	2.14961e-28
Cisd1	1.34015e-32	-0.33557	0.885	0.903	2.57082e-28
Scamp5	1.47361e-32	0.454606	0.818	0.708	2.82683e-28
Jdp2	1.90387e-32	-0.660673	0.258	0.425	3.6522e-28
Numa1	2.02519e-32	0.378511	0.919	0.85	3.88492e-28
Ak2	2.1857e-32	0.26608	0.996	0.988	4.19282e-28
Leprot	2.24396e-32	0.480865	0.796	0.678	4.30459e-28
Pdgfc	2.33936e-32	-1.1285	0.097	0.218	4.4876e-28
Smad1	2.36748e-32	0.45689	0.823	0.72	4.54153e-28
Ndufv2	2.458e-32	-0.314539	0.835	0.871	4.71518e-28
Ush1c	2.57452e-32	0.209715	1	0.999	4.93869e-28
Crct1	2.61902e-32	-0.617025	0.87	0.892	5.02407e-28
Ywhah	2.64817e-32	-0.253273	0.993	0.993	5.07999e-28
Zfyve21	2.81436e-32	0.315182	0.985	0.944	5.39879e-28
Abl1	2.88521e-32	0.454085	0.792	0.665	5.5347e-28
Mtmr6	2.94706e-32	-0.493873	0.528	0.679	5.65334e-28
Zfx	3.26623e-32	-0.576352	0.318	0.494	6.26562e-28
Baz1a	3.29776e-32	-0.595168	0.286	0.459	6.32609e-28
Gpam	3.42095e-32	-0.583845	0.253	0.424	6.5624e-28
Ext1	3.51789e-32	-0.668822	0.25	0.413	6.74837e-28
Fgl2	3.63151e-32	-0.366028	0.913	0.94	6.96633e-28
Zfand6	3.88143e-32	-0.486587	0.497	0.662	7.44575e-28
Morf4l1	4.69939e-32	-0.282034	0.914	0.937	9.01484e-28
Washc5	4.72355e-32	-0.540889	0.498	0.658	9.06118e-28
Sptssb	4.88084e-32	-0.803734	0.253	0.409	9.36291e-28
Slc20a1	4.99054e-32	-0.404047	0.897	0.919	9.57336e-28
Sgms1	5.14045e-32	-0.640072	0.278	0.443	9.86092e-28
Usp38	5.68503e-32	-0.625821	0.324	0.495	1.09056e-27
Gapvd1	5.73779e-32	-0.559188	0.305	0.482	1.10068e-27
Ccdc114	6.05033e-32	2.52595	0.103	0.02	1.16063e-27
Ppp2cb	6.19267e-32	-0.514757	0.464	0.631	1.18794e-27
Tmem242	6.39948e-32	-0.514076	0.356	0.542	1.22761e-27
Brox	7.06518e-32	-0.470102	0.478	0.653	1.35531e-27
Tanc1	7.40477e-32	-0.553399	0.282	0.457	1.42046e-27
Kctd3	7.52954e-32	-0.608606	0.244	0.41	1.44439e-27
Naa35	7.80614e-32	-0.986781	0.121	0.249	1.49745e-27
Slitrk6	7.86379e-32	-0.966064	0.146	0.28	1.50851e-27
Hspa13	7.89468e-32	-0.74134	0.197	0.35	1.51444e-27
Dhcr24	7.93057e-32	0.166623	1	1	1.52132e-27
Senp6	8.19122e-32	-0.512732	0.473	0.641	1.57132e-27
Junb	8.345e-32	-0.309611	0.985	0.981	1.60082e-27
Impa2	8.74527e-32	-0.638976	0.24	0.407	1.67761e-27
Ide	9.38044e-32	-0.637418	0.293	0.463	1.79945e-27
Eif3c	1.03471e-31	-0.259925	0.969	0.981	1.98489e-27
Stag2	1.03478e-31	-0.331553	0.896	0.915	1.98502e-27
Kdm5b	1.03729e-31	-0.608944	0.277	0.444	1.98984e-27
Bag1	1.13692e-31	-0.244846	0.981	0.985	2.18095e-27
Prrc1	1.14041e-31	-0.590599	0.305	0.477	2.18764e-27
Mtmr9	1.19598e-31	-0.6108	0.294	0.462	2.29424e-27
Slc43a2	1.23034e-31	0.486191	0.761	0.639	2.36017e-27
Ptp4a2	1.45906e-31	-0.435721	0.617	0.744	2.79892e-27
Vps53	1.66495e-31	0.43782	0.856	0.761	3.19388e-27
Krt23	1.73088e-31	-0.379305	0.862	0.901	3.32035e-27
Nucb2	1.75988e-31	-0.985826	0.103	0.225	3.37599e-27
Cs	1.7661e-31	-0.165442	1	1	3.3879e-27
Ddit3.1	1.77295e-31	-0.498693	0.683	0.771	3.40105e-27
Yes1	1.83114e-31	-0.56306	0.356	0.531	3.51267e-27
Otud3	1.83135e-31	-0.574334	0.301	0.471	3.51308e-27
Arl3	1.84774e-31	-0.52005	0.373	0.552	3.54451e-27
Pdlim2	1.95111e-31	-0.394489	0.833	0.855	3.74282e-27
Tmem39a	1.95559e-31	-0.799592	0.167	0.311	3.75142e-27
St3gal6	1.97602e-31	-0.71488	0.197	0.35	3.7906e-27
Arhgap32	2.02796e-31	-0.654231	0.246	0.407	3.89024e-27
Stat3	2.1665e-31	-0.259994	0.962	0.971	4.15601e-27
Spint2	2.30344e-31	0.103026	1	1	4.41869e-27
Eif4a2	2.3269e-31	-0.314211	0.93	0.949	4.46369e-27
Zcrb1	2.45744e-31	-0.849144	0.168	0.308	4.7141e-27
Vps37b	2.51583e-31	-0.508017	0.737	0.792	4.82611e-27
Slc25a10	2.61196e-31	0.279909	0.992	0.972	5.01052e-27
Ptp4a1.1	2.66164e-31	-0.465436	0.619	0.743	5.10582e-27
Pcmtd1	2.89417e-31	-0.622883	0.266	0.432	5.55189e-27
Hyou1	2.94329e-31	-0.404458	0.66	0.774	5.64611e-27
Psmb4	3.02172e-31	-0.259628	0.959	0.969	5.79657e-27
Zfp664	3.4841e-31	-0.581556	0.326	0.501	6.68355e-27
Vdac3	3.60551e-31	-0.331242	0.842	0.884	6.91644e-27
Ssx2ip	3.71736e-31	-0.559472	0.309	0.481	7.13101e-27
Dynlt3	3.76871e-31	-0.416802	0.749	0.808	7.22951e-27
Tmem234	3.93653e-31	-0.732841	0.199	0.349	7.55145e-27
Psmd2	4.56231e-31	0.315446	0.971	0.929	8.75188e-27
Jrkl	4.62896e-31	-0.508776	0.385	0.565	8.87973e-27
Foxo3	4.78032e-31	0.366645	0.939	0.88	9.17008e-27
Camk2d	4.79924e-31	-0.203423	0.995	0.998	9.20637e-27
Sec24b	5.28401e-31	-0.806514	0.179	0.321	1.01363e-26
Gcnt1	5.5746e-31	-0.514706	0.527	0.668	1.06937e-26
Pex2	5.60243e-31	-0.546452	0.354	0.528	1.07471e-26
Prelid2	5.84049e-31	-0.564916	0.276	0.443	1.12038e-26
Krtcap2	6.02208e-31	-0.3315	0.85	0.901	1.15522e-26
Xbp1	6.15609e-31	-0.313901	0.909	0.93	1.18092e-26
Dido1	6.40563e-31	0.33212	0.97	0.923	1.22879e-26
H2-T22	6.48553e-31	-0.589815	0.286	0.454	1.24412e-26
Ppfibp1	6.62998e-31	-0.557916	0.301	0.476	1.27183e-26
Gsr	7.22337e-31	0.321288	0.998	0.992	1.38566e-26
Nat2	8.39527e-31	-0.537785	0.33	0.506	1.61046e-26
Lamp1	8.63599e-31	-0.196549	0.999	0.998	1.65664e-26
Vamp4	9.56378e-31	-0.540498	0.316	0.491	1.83462e-26
Dmxl1	9.66108e-31	-0.613981	0.269	0.434	1.85329e-26
Ifi35	1.03861e-30	0.39275	0.844	0.725	1.99236e-26
Ncln	1.11421e-30	0.440287	0.867	0.756	2.13738e-26
Slc17a4	1.13943e-30	-0.507358	0.457	0.624	2.18576e-26
Nmt2	1.24026e-30	-1.03866	0.109	0.23	2.37919e-26
Ube3a	1.2524e-30	-0.564705	0.415	0.583	2.40248e-26
Them4	1.39094e-30	-0.718454	0.219	0.371	2.66823e-26
Vezf1	1.44724e-30	-0.58477	0.277	0.444	2.77625e-26
Cdk5rap3	1.47116e-30	0.389029	0.879	0.775	2.82213e-26
Appl1	1.52577e-30	-0.5152	0.369	0.547	2.92688e-26
Mertk	1.71076e-30	0.421576	0.871	0.765	3.28175e-26
Gmfb	1.85202e-30	-0.524555	0.491	0.645	3.55274e-26
Vamp2	1.88609e-30	0.341354	0.953	0.91	3.61809e-26
Kif5b	2.01098e-30	-0.306151	0.955	0.957	3.85767e-26
Ctcf	2.38171e-30	0.362405	0.928	0.861	4.56884e-26
Cd2ap	2.39358e-30	-0.287158	0.954	0.958	4.5916e-26
Cers4	2.43535e-30	0.357468	0.952	0.923	4.67174e-26
Pramef8	2.54059e-30	-0.750237	0.209	0.356	4.8736e-26
Map2k4	2.91766e-30	-0.471451	0.606	0.725	5.59694e-26
Uhmk1	2.94477e-30	-0.291208	0.891	0.911	5.64895e-26
Gng12	3.52778e-30	-0.144915	1	1	6.76735e-26
Vnn1	3.87745e-30	0.845417	0.49	0.378	7.43812e-26
Psma1	4.06077e-30	-0.518683	0.446	0.616	7.78978e-26
Hcfc2	4.2167e-30	-0.581249	0.233	0.393	8.0889e-26
Nap1l1	4.35225e-30	0.547312	0.731	0.597	8.34891e-26
Ugp2	4.65905e-30	-0.324951	0.883	0.91	8.93746e-26
Ndufv3	4.73734e-30	0.212873	1	0.999	9.08764e-26
Asah1	5.0114e-30	-0.418297	0.649	0.757	9.61336e-26
Snx6	5.19274e-30	-0.460761	0.616	0.739	9.96124e-26
Wac	5.35918e-30	-0.437329	0.607	0.736	1.02805e-25
Zdhhc13	6.18145e-30	-0.571209	0.302	0.47	1.18579e-25
Mtx2	6.84535e-30	-0.523967	0.352	0.527	1.31314e-25
Adh1	7.4866e-30	0.952624	0.449	0.335	1.43616e-25
Slbp	7.7091e-30	0.494909	0.736	0.644	1.47884e-25
Haus7	7.86104e-30	-0.59638	0.266	0.425	1.50798e-25
Tinagl1	7.87255e-30	-0.50598	0.578	0.695	1.51019e-25
Fbxo38	8.83911e-30	-0.541325	0.331	0.5	1.69561e-25
Ube2i	8.88373e-30	0.458493	0.781	0.664	1.70417e-25
Dcun1d3	9.99366e-30	-0.644957	0.236	0.39	1.91708e-25
Prrc2a	1.07303e-29	0.357778	0.918	0.821	2.05839e-25
Cdkn1b	1.24902e-29	0.377521	0.907	0.823	2.39599e-25
Atp13a3	1.28463e-29	-0.473598	0.446	0.61	2.46431e-25
Capn5	1.3359e-29	-0.515087	0.333	0.506	2.56267e-25
Hist1h2bc	1.37049e-29	0.24842	1	1	2.62901e-25
Atp6v1e1	1.3766e-29	-0.214573	0.995	0.995	2.64073e-25
Mier3	1.39726e-29	-0.545815	0.33	0.498	2.68036e-25
Irak2	1.46784e-29	0.436284	0.83	0.732	2.81576e-25
Zswim4	1.56827e-29	-0.737093	0.16	0.299	3.00841e-25
Etfa	1.61873e-29	-0.26665	0.952	0.949	3.10522e-25
Ppl	1.65836e-29	0.280985	0.98	0.979	3.18122e-25
Stam	1.66069e-29	-0.570137	0.312	0.476	3.18569e-25
Gns	1.92809e-29	0.381078	0.895	0.814	3.69865e-25
Spry1	2.23833e-29	-0.828447	0.147	0.278	4.2938e-25
Etl4	2.24528e-29	-0.517489	0.559	0.681	4.30712e-25
Epn1	2.33601e-29	0.223769	0.999	0.992	4.48117e-25
Actr2	2.39143e-29	-0.529472	0.345	0.515	4.58749e-25
Mtpap	2.39827e-29	-0.941292	0.109	0.229	4.6006e-25
Sult1b1	2.41917e-29	-0.402068	0.797	0.836	4.64069e-25
B4galt1	2.49706e-29	-0.249281	0.951	0.972	4.79011e-25
Hsd17b13	2.61826e-29	-0.262788	0.857	0.901	5.02262e-25
Snx15	2.66509e-29	0.521312	0.69	0.596	5.11244e-25
Capn7	2.73494e-29	-0.836346	0.148	0.279	5.24643e-25
Smad2	2.8686e-29	-0.554006	0.317	0.482	5.50283e-25
Zfp654	2.92405e-29	-0.727272	0.192	0.334	5.6092e-25
Ret	2.94757e-29	-1.04943	0.086	0.196	5.65433e-25
Rbsn	3.04892e-29	-0.50988	0.336	0.507	5.84874e-25
Srd5a1	3.08422e-29	-0.659267	0.253	0.406	5.91645e-25
Rgp1	3.14423e-29	-0.588936	0.277	0.437	6.03157e-25
Cbx4	3.20714e-29	0.500884	0.728	0.61	6.15226e-25
Edem3	3.22614e-29	-0.500238	0.366	0.537	6.18871e-25
Map2k3	3.27515e-29	-0.289585	0.986	0.983	6.28272e-25
Spats2l	3.47064e-29	-1.06956	0.102	0.217	6.65773e-25
Prkcsh	3.49469e-29	0.247459	0.993	0.983	6.70386e-25
Adam10	3.55845e-29	-0.363912	0.784	0.844	6.82618e-25
Krt7	3.78471e-29	-0.216638	1	1	7.26021e-25
Mprip	3.84287e-29	0.369601	0.929	0.852	7.37177e-25
Bcl2l13	3.91116e-29	-0.515407	0.397	0.568	7.50278e-25
Mphosph6	3.95264e-29	-0.618617	0.27	0.428	7.58234e-25
Rhbdd1	4.14288e-29	-0.672937	0.214	0.362	7.94729e-25
Msln	4.32059e-29	0.258067	0.921	0.919	8.28819e-25
Mrtfa	4.69063e-29	-0.556967	0.295	0.459	8.99803e-25
Ankrd22	5.17027e-29	-0.781581	0.177	0.315	9.91813e-25
Psme2b	5.27566e-29	-0.757877	0.178	0.317	1.01203e-24
Sfr1	5.30808e-29	-0.496856	0.336	0.511	1.01825e-24
Rnf6	5.86431e-29	-0.499243	0.38	0.554	1.12495e-24
Casp8	6.01537e-29	-0.219569	0.992	0.993	1.15393e-24
Apbb2	7.11748e-29	-0.456718	0.424	0.599	1.36535e-24
Gprin3	7.36851e-29	-0.52712	0.323	0.491	1.4135e-24
Triap1	7.6145e-29	0.38427	0.868	0.764	1.46069e-24
Npc2	7.66785e-29	-0.232557	0.988	0.987	1.47092e-24
Tatdn1	9.83794e-29	-0.487128	0.326	0.499	1.88721e-24
Ino80c	9.91933e-29	-1.07109	0.092	0.203	1.90283e-24
Atf2	9.94498e-29	-0.597869	0.29	0.45	1.90774e-24
Stard4	1.01839e-28	-0.292	0.972	0.966	1.95357e-24
Usp7	1.07422e-28	-0.487888	0.408	0.575	2.06068e-24
Smpdl3a	1.09284e-28	0.911734	0.468	0.358	2.09639e-24
Cox7a2l	1.10353e-28	-0.209829	0.996	0.998	2.11691e-24
Pik3c2b	1.12918e-28	0.349066	0.949	0.89	2.16611e-24
Uba6	1.16539e-28	-0.583591	0.305	0.467	2.23558e-24
Mzt1	1.16665e-28	-0.726738	0.226	0.37	2.23799e-24
Fam91a1	1.20908e-28	-0.324235	0.873	0.903	2.31937e-24
Llgl2	1.25298e-28	0.293937	0.982	0.962	2.40358e-24
Tmem243	1.30824e-28	-0.625666	0.258	0.415	2.50961e-24
Specc1	1.38962e-28	-0.509302	0.381	0.546	2.66571e-24
1600012H06Rik	1.48204e-28	-0.593239	0.275	0.433	2.84299e-24
Acot9	1.48423e-28	-1.00012	0.098	0.211	2.8472e-24
Atp8b1	1.48882e-28	-0.184396	0.999	0.998	2.85601e-24
Rab11fip4	1.49199e-28	0.932755	0.424	0.305	2.86209e-24
Cdadc1	1.4995e-28	-0.778174	0.179	0.316	2.87649e-24
Rab28	1.60695e-28	-0.499468	0.344	0.515	3.08262e-24
Gm3336	1.62347e-28	-1.21081	0.066	0.164	3.11429e-24
Rbm7	1.63479e-28	-0.519459	0.335	0.504	3.13602e-24
Tmem123	1.70334e-28	-0.611709	0.221	0.371	3.26752e-24
Iws1	1.96482e-28	-0.602192	0.25	0.404	3.76911e-24
Akr7a5	1.99867e-28	0.331413	0.967	0.919	3.83405e-24
Trip12	2.10547e-28	-0.34798	0.808	0.851	4.03893e-24
Mgat4c	2.22354e-28	-0.510896	0.385	0.558	4.26542e-24
Pmvk	2.3623e-28	-0.263831	0.997	0.993	4.5316e-24
Nop53	2.38697e-28	0.333633	0.946	0.889	4.57892e-24
Zbtb21	2.41981e-28	-0.583602	0.276	0.434	4.64193e-24
Nectin2	2.51488e-28	-0.248707	0.955	0.961	4.8243e-24
Nfxl1	2.58011e-28	-0.703151	0.19	0.331	4.94943e-24
Kpna3	2.58272e-28	-0.712821	0.203	0.345	4.95442e-24
Rasa1	2.93897e-28	-1.0782	0.083	0.189	5.63783e-24
Dcaf11	3.32551e-28	0.318953	0.949	0.888	6.37933e-24
Stx7	3.38819e-28	-0.307338	0.869	0.895	6.49957e-24
Arhgap5	3.42844e-28	-0.369835	0.769	0.832	6.57678e-24
Pafah1b2	3.69683e-28	-0.366543	0.835	0.867	7.09163e-24
Stx3	3.73001e-28	-0.210132	0.988	0.991	7.15527e-24
Fam241a	4.02464e-28	-0.607448	0.271	0.424	7.72047e-24
Dync1i2	4.15424e-28	-0.264709	0.942	0.96	7.96908e-24
Rnf19b	4.24444e-28	-0.443814	0.527	0.671	8.14211e-24
Dennd1b	4.24912e-28	-0.475118	0.382	0.554	8.15108e-24
Osbpl8	4.56997e-28	-0.986138	0.104	0.217	8.76657e-24
Fhit	4.8338e-28	-0.498784	0.361	0.528	9.27269e-24
Pnpla8	5.09687e-28	-0.464404	0.388	0.564	9.77733e-24
Gna13	5.35045e-28	-0.220577	0.988	0.994	1.02638e-23
Slain2	5.47489e-28	-0.47688	0.417	0.583	1.05025e-23
Abhd17b	6.28683e-28	-0.630553	0.255	0.404	1.206e-23
Kdm2a	6.62947e-28	-0.483595	0.354	0.525	1.27173e-23
Ube4b	6.65143e-28	0.376878	0.858	0.742	1.27594e-23
Hs3st3b1	7.02848e-28	-1.10682	0.077	0.18	1.34827e-23
Lmbr1	7.26001e-28	-0.487781	0.386	0.557	1.39269e-23
Armc8	7.31953e-28	-0.46869	0.405	0.579	1.40411e-23
Ralgapa1	7.86868e-28	-0.529679	0.335	0.496	1.50945e-23
Npas2	7.95471e-28	-0.329322	0.87	0.897	1.52595e-23
Tfg	7.98435e-28	-0.354853	0.791	0.835	1.53164e-23
Ifi27	8.76937e-28	-0.560163	0.312	0.472	1.68223e-23
Cep170	8.97276e-28	-1.12797	0.081	0.185	1.72124e-23
Tnpo1	9.27817e-28	0.358313	0.916	0.858	1.77983e-23
Dsc2	9.52704e-28	-0.271326	0.929	0.954	1.82757e-23
Alcam	9.80485e-28	-0.513926	0.329	0.493	1.88087e-23
Cldn2	1.02434e-27	-0.41066	0.621	0.731	1.96499e-23
Slc35b3	1.22927e-27	-0.678004	0.203	0.345	2.35811e-23
Rundc3b	1.3652e-27	-1.07436	0.094	0.201	2.61887e-23
Cpd	1.49649e-27	-0.292364	0.893	0.904	2.87072e-23
Bbip1	1.51894e-27	-0.527423	0.308	0.47	2.91378e-23
Spg21	1.53548e-27	-0.508211	0.362	0.526	2.9455e-23
Ampd3	1.7149e-27	-0.491804	0.319	0.486	3.28969e-23
Il15	1.79796e-27	-0.959325	0.11	0.224	3.44903e-23
Msl2	1.98675e-27	-0.493951	0.342	0.506	3.81119e-23
Rnf14	2.1769e-27	-0.457517	0.407	0.577	4.17594e-23
Cyb5r3	2.18205e-27	-0.245976	0.97	0.98	4.18583e-23
Prkci	2.25193e-27	-0.695368	0.216	0.357	4.31987e-23
Trim41	2.42682e-27	0.452885	0.758	0.65	4.65536e-23
Sema5a	2.83562e-27	-0.654283	0.183	0.322	5.43956e-23
Fgd4	3.06521e-27	-1.29715	0.058	0.149	5.87998e-23
Mapk8ip3	3.0764e-27	-0.458946	0.438	0.602	5.90145e-23
Arl2bp	3.15202e-27	-1.09729	0.087	0.191	6.04652e-23
Rpp21	3.27207e-27	0.406034	0.799	0.693	6.27681e-23
Dph3	3.27636e-27	-0.505208	0.34	0.505	6.28504e-23
Pcbd1	3.30973e-27	-0.461216	0.424	0.586	6.34905e-23
Gstm5	3.32204e-27	-0.505988	0.397	0.556	6.37267e-23
Nlrp9b	3.5282e-27	-0.853438	0.121	0.239	6.76815e-23
Tmem183a	3.57652e-27	-0.435607	0.615	0.729	6.86084e-23
Hnf1a	3.61187e-27	0.361962	0.898	0.815	6.92865e-23
Ap2b1	3.64891e-27	-0.344494	0.751	0.827	6.9997e-23
Tmem192	3.73979e-27	-0.95881	0.116	0.23	7.17404e-23
Sel1l	3.8243e-27	-0.612188	0.24	0.387	7.33615e-23
Trappc2l	3.94598e-27	-0.534803	0.283	0.444	7.56957e-23
Fam204a	4.01498e-27	-0.821889	0.133	0.255	7.70193e-23
Hpgd	4.13854e-27	-0.201308	0.999	0.999	7.93896e-23
Syngr2	4.1415e-27	0.300049	0.965	0.896	7.94463e-23
Dgkq	4.39788e-27	0.285104	0.973	0.951	8.43645e-23
Sf3a1	4.43392e-27	0.408756	0.796	0.677	8.50559e-23
Grina	4.78947e-27	0.277837	0.983	0.962	9.18765e-23
Cyp4b1	4.91423e-27	0.301204	0.923	0.936	9.42696e-23
Hif1a	5.1192e-27	-0.377808	0.781	0.833	9.82016e-23
Slc35b1	5.16472e-27	-0.455088	0.447	0.609	9.90749e-23
Atp6ap1	5.17756e-27	-0.271917	0.928	0.941	9.93212e-23
Wdr44	5.50492e-27	-0.538222	0.253	0.409	1.05601e-22
Cep170b	5.55087e-27	-0.335217	0.789	0.841	1.06482e-22
H2-K1	5.56918e-27	0.169442	1	0.999	1.06834e-22
Vps37a	5.92593e-27	-0.574725	0.292	0.446	1.13677e-22
Mmgt1	5.9531e-27	-0.769265	0.144	0.269	1.14198e-22
Lasp1	6.0402e-27	0.193777	0.997	0.997	1.15869e-22
Pdxk	6.27895e-27	0.417728	0.818	0.7	1.20449e-22
Dglucy	6.2885e-27	0.419143	0.764	0.629	1.20632e-22
Chkb	6.77329e-27	0.253663	0.985	0.982	1.29932e-22
Prkaa2	7.12031e-27	-0.307497	0.849	0.883	1.36589e-22
Zmpste24	7.8602e-27	-0.440776	0.47	0.628	1.50782e-22
Prkaa1	8.0419e-27	-0.449791	0.394	0.567	1.54268e-22
Gpd2	8.46215e-27	-0.225295	0.979	0.991	1.62329e-22
Wdr33	8.73264e-27	-0.529031	0.319	0.479	1.67518e-22
Fam122a	8.7722e-27	-0.738638	0.145	0.27	1.68277e-22
Syt12	8.91521e-27	-0.597603	0.211	0.355	1.7102e-22
Dnajc13	9.54877e-27	-0.617019	0.24	0.388	1.83174e-22
Usp18	9.65106e-27	-2.59237	0.026	0.096	1.85136e-22
Vkorc1l1	9.74775e-27	-0.681981	0.214	0.355	1.86991e-22
Isg20	1.02131e-26	-0.920645	0.108	0.22	1.95918e-22
Amd1	1.02604e-26	-1.17778	0.065	0.159	1.96826e-22
Ctdspl	1.0406e-26	-0.493097	0.355	0.52	1.99617e-22
Slc35f5	1.08086e-26	-0.312338	0.853	0.888	2.07341e-22
Il22ra1	1.10087e-26	-0.555663	0.283	0.438	2.11179e-22
Nup98	1.13689e-26	-0.484106	0.393	0.558	2.1809e-22
Tpp2	1.14557e-26	-0.494929	0.425	0.581	2.19754e-22
Cbl	1.17716e-26	-1.12636	0.073	0.171	2.25815e-22
Ube2q1	1.18519e-26	-0.237153	0.951	0.954	2.27355e-22
Gfer	1.21137e-26	0.463035	0.717	0.602	2.32377e-22
Lypd8	1.25968e-26	0.2265	0.989	0.983	2.41645e-22
Mfsd14a	1.36003e-26	-0.609712	0.254	0.401	2.60895e-22
Ap3s1	1.42792e-26	-0.821738	0.127	0.246	2.73918e-22
Ufm1	1.46924e-26	-0.464813	0.415	0.581	2.81844e-22
Abhd3	1.55175e-26	-0.484806	0.329	0.494	2.97672e-22
Mal2	1.567e-26	-0.419188	0.531	0.677	3.00598e-22
Pigc	1.75134e-26	-0.63113	0.244	0.389	3.35959e-22
Pcm1	1.77362e-26	-0.711629	0.176	0.307	3.40234e-22
Id1	2.07269e-26	-0.47454	0.664	0.743	3.97605e-22
Med6	2.09063e-26	-0.573082	0.284	0.435	4.01045e-22
Hars	2.11567e-26	-0.625548	0.234	0.379	4.05849e-22
Slc2a1	2.11652e-26	-0.375791	0.969	0.971	4.06013e-22
Fam3c	2.23693e-26	-0.231938	0.981	0.981	4.2911e-22
Iars	2.37673e-26	-0.435778	0.297	0.464	4.55928e-22
Rusc2	2.64304e-26	-0.762911	0.144	0.269	5.07015e-22
Apaf1	2.68266e-26	-0.442953	0.387	0.555	5.14615e-22
Trim36	2.74667e-26	-0.852442	0.123	0.24	5.26893e-22
Lpin3	2.7493e-26	0.36726	0.906	0.847	5.27398e-22
Dctn1	2.89576e-26	0.298266	0.966	0.933	5.55493e-22
Maff	3.06867e-26	-0.34771	0.838	0.87	5.88664e-22
Lyst	3.16209e-26	-0.569947	0.295	0.446	6.06584e-22
Rsrp1	3.23408e-26	0.238603	0.996	0.965	6.20393e-22
Orai1	3.47753e-26	0.421717	0.76	0.653	6.67095e-22
Dag1	3.53828e-26	-0.416478	0.607	0.719	6.78749e-22
Hsd17b7	3.61323e-26	-0.251746	0.987	0.985	6.93125e-22
Nmd3	3.76745e-26	-0.509291	0.325	0.484	7.2271e-22
Eprs	3.94362e-26	-0.404113	0.498	0.656	7.56505e-22
Ankrd12	4.29799e-26	-0.599204	0.225	0.367	8.24483e-22
Klhl28	4.43656e-26	-0.730329	0.191	0.322	8.51065e-22
Sh3glb2	4.87669e-26	0.337146	0.937	0.88	9.35496e-22
Uba1	4.88031e-26	-0.216737	0.988	0.992	9.3619e-22
Golga5	5.02091e-26	-0.630482	0.215	0.355	9.63162e-22
Elovl7	5.21401e-26	-0.457183	0.5	0.651	1.0002e-21
B3gnt3	5.25589e-26	-0.204006	0.985	0.989	1.00824e-21
Tmco4	5.51697e-26	0.503269	0.689	0.601	1.05832e-21
Hist1h1a	5.60393e-26	1.00181	0.36	0.241	1.075e-21
Dnajc22	5.72961e-26	-0.502158	0.32	0.481	1.09911e-21
Atp6v1b2	5.76887e-26	-0.40835	0.598	0.723	1.10664e-21
Ash2l	6.69704e-26	0.454147	0.718	0.598	1.28469e-21
Atp6v0b	6.7703e-26	-0.275405	0.911	0.924	1.29875e-21
Commd8	6.81851e-26	-0.529239	0.288	0.441	1.30799e-21
Tmcc3	6.84789e-26	-0.367297	0.7	0.794	1.31363e-21
0610012G03Rik	6.90598e-26	0.311936	0.957	0.895	1.32477e-21
Tmem170b	7.17078e-26	-0.557498	0.246	0.393	1.37557e-21
Atf1	8.339e-26	-0.550103	0.28	0.433	1.59967e-21
Fem1c	8.60641e-26	-0.674052	0.195	0.33	1.65097e-21
Raet1e	9.74425e-26	-1.10812	0.078	0.176	1.86924e-21
Senp5	9.97099e-26	-0.479665	0.409	0.569	1.91273e-21
Pigr	9.99537e-26	0.350827	0.891	0.743	1.91741e-21
Zfp800	1.02365e-25	-0.698619	0.192	0.323	1.96368e-21
Zdhhc9	1.03172e-25	-0.532553	0.314	0.468	1.97914e-21
Lgmn	1.04338e-25	-0.458639	0.316	0.481	2.00151e-21
Dnajb11	1.05193e-25	-0.345052	0.783	0.834	2.01793e-21
Acvr1	1.06991e-25	-0.668433	0.192	0.325	2.05242e-21
Hprt	1.07415e-25	-0.316689	0.817	0.853	2.06054e-21
Serinc1	1.10619e-25	-0.389433	0.655	0.748	2.122e-21
Ccnc	1.21529e-25	-0.777065	0.138	0.257	2.33129e-21
Alad	1.35045e-25	0.295798	0.971	0.929	2.59056e-21
Bmpr1a	1.36587e-25	-0.356498	0.709	0.787	2.62015e-21
Hint3	1.3821e-25	-0.463677	0.428	0.584	2.65128e-21
Adck5	1.53029e-25	0.685978	0.539	0.446	2.93556e-21
Ddost	1.54842e-25	-0.277958	0.824	0.873	2.97033e-21
Rap1gds1	1.66678e-25	-0.435795	0.457	0.611	3.19739e-21
Hk1	1.69141e-25	-0.378927	0.694	0.778	3.24464e-21
Odr4	1.80706e-25	-0.524393	0.345	0.5	3.46649e-21
Tada2b	1.85647e-25	-0.521991	0.299	0.453	3.56127e-21
Nr1d2	1.9657e-25	-0.54617	0.253	0.4	3.77081e-21
Cdc14a	2.05213e-25	-0.456851	0.286	0.445	3.9366e-21
Pitpnm1	2.07718e-25	0.391901	0.876	0.773	3.98465e-21
Syne2	2.104e-25	-0.446635	0.35	0.517	4.0361e-21
Pabpc1	2.14597e-25	-0.102771	1	1	4.11661e-21
Nek9	2.18816e-25	0.364057	0.875	0.791	4.19755e-21
Rbbp8	2.57818e-25	-0.704778	0.184	0.313	4.94572e-21
Commd2	2.64434e-25	-0.765727	0.153	0.276	5.07263e-21
Erlin2	2.72742e-25	0.364112	0.883	0.803	5.23201e-21
Ubn1	3.09796e-25	-0.535181	0.284	0.434	5.94282e-21
Usp9x	3.2538e-25	-0.360966	0.731	0.799	6.24177e-21
Zfc3h1	3.36414e-25	-0.527344	0.329	0.482	6.45343e-21
Tmco3	3.65073e-25	-0.466902	0.336	0.495	7.0032e-21
Chrac1	3.66471e-25	-0.615608	0.235	0.375	7.03001e-21
Ehd1	3.68808e-25	-0.308681	0.884	0.903	7.07484e-21
Mob1a	3.71085e-25	-0.456107	0.451	0.606	7.11852e-21
Snca	3.78722e-25	2.44994	0.088	0.019	7.26502e-21
Mpzl3	4.13507e-25	-0.434457	0.375	0.539	7.93231e-21
Ahctf1	4.56122e-25	-0.738865	0.156	0.279	8.74979e-21
Ppp1cb	4.67283e-25	-0.196746	0.995	0.996	8.96389e-21
Derl1	4.97835e-25	0.234533	0.988	0.975	9.54996e-21
Dnajc25	5.11998e-25	-0.954146	0.111	0.218	9.82166e-21
2610002M06Rik	5.2695e-25	-0.532775	0.285	0.436	1.01085e-20
Plpp2	5.31686e-25	-0.187998	0.996	0.997	1.01993e-20
Zdhhc21	5.41477e-25	-0.353025	0.763	0.824	1.03872e-20
Ubc	5.43598e-25	-0.162502	1	1	1.04279e-20
Crym	5.62598e-25	3.60544	0.06	0.005	1.07923e-20
Fam193b	5.87461e-25	0.577644	0.627	0.54	1.12693e-20
Lrrc8d	5.9553e-25	-0.426327	0.391	0.555	1.14241e-20
Kpna4	5.99944e-25	-0.535877	0.264	0.413	1.15087e-20
Washc4	6.02611e-25	-0.833441	0.118	0.23	1.15599e-20
Mospd2	6.08145e-25	-0.431014	0.56	0.69	1.1666e-20
Cyb5d2	6.74932e-25	-0.852517	0.109	0.218	1.29472e-20
Itsn2	6.93109e-25	-0.382338	0.673	0.757	1.32959e-20
Asns	7.06206e-25	-0.385985	0.475	0.634	1.35471e-20
Bmp8a	7.23752e-25	-0.804517	0.135	0.25	1.38837e-20
Ube2o	7.51853e-25	-0.583888	0.216	0.355	1.44228e-20
4930402H24Rik	7.64504e-25	-0.443987	0.516	0.653	1.46655e-20
Uqcrfs1	7.74418e-25	-0.184537	0.996	0.997	1.48557e-20
Ptk2	8.24295e-25	-0.41803	0.494	0.651	1.58124e-20
Slc17a5	8.65385e-25	-0.597658	0.254	0.394	1.66007e-20
Psmd14	8.88755e-25	-0.408582	0.529	0.681	1.7049e-20
Nudt9	8.91064e-25	-0.478685	0.314	0.471	1.70933e-20
Sacm1l	9.30599e-25	-0.487801	0.339	0.493	1.78517e-20
Cdkn2b	1.01889e-24	0.235315	0.994	0.978	1.95453e-20
Taf13	1.02278e-24	-0.64696	0.23	0.363	1.962e-20
Cybrd1	1.06191e-24	-1.1908	0.104	0.206	2.03707e-20
Arrdc3	1.07227e-24	0.321634	0.986	0.982	2.05694e-20
Sash1	1.17614e-24	-0.484161	0.357	0.511	2.25619e-20
Slc7a5	1.1935e-24	-0.740696	0.135	0.252	2.2895e-20
Klhl2	1.19832e-24	-0.417387	0.533	0.662	2.29874e-20
Cul4a	1.2049e-24	-0.443428	0.383	0.543	2.31136e-20
Sar1b	1.20965e-24	-0.191951	0.998	0.997	2.32047e-20
Cyp20a1	1.21793e-24	-0.763879	0.133	0.248	2.33635e-20
Grb7	1.24521e-24	0.39651	0.858	0.778	2.38868e-20
Ifit1	1.26566e-24	-1.74144	0.099	0.2	2.42791e-20
Puf60	1.27151e-24	0.262326	0.976	0.944	2.43913e-20
Mon2	1.31628e-24	-0.320711	0.838	0.867	2.52502e-20
Appbp2	1.55284e-24	-0.406042	0.542	0.69	2.97882e-20
Nck2	1.59583e-24	-0.645519	0.201	0.334	3.06129e-20
Leprotl1	1.59911e-24	-0.452226	0.393	0.55	3.06757e-20
Mzt2	1.59913e-24	0.544306	0.635	0.547	3.06762e-20
Fam83e	1.62492e-24	0.370062	0.864	0.794	3.11708e-20
2200002D01Rik	1.67889e-24	-0.158373	0.998	0.998	3.22061e-20
Cdc42bpa	1.68281e-24	-0.61086	0.199	0.331	3.22814e-20
Ndufs7	1.79923e-24	0.27506	0.976	0.921	3.45146e-20
Gpc4	1.80303e-24	-0.545667	0.24	0.383	3.45875e-20
Ndufb5	1.86979e-24	-0.216097	0.939	0.946	3.58682e-20
Ebp	1.89356e-24	-0.381155	0.421	0.592	3.63242e-20
Rp9	1.89697e-24	-0.406683	0.386	0.559	3.63896e-20
1810037I17Rik	1.93456e-24	-0.481616	0.322	0.478	3.71107e-20
Myrfl	1.93657e-24	0.287144	0.982	0.96	3.71492e-20
Tapbp	1.96821e-24	0.313874	0.945	0.871	3.77561e-20
Elp5	2.18212e-24	-0.470984	0.318	0.472	4.18595e-20
Sec31a	2.21564e-24	0.215703	0.995	0.987	4.25026e-20
Rcor3	2.40131e-24	-0.548506	0.234	0.373	4.60643e-20
Lin7c	2.48459e-24	-0.292476	0.871	0.896	4.7662e-20
Atp11a	2.58846e-24	-0.31262	0.844	0.883	4.96545e-20
Abcc5	2.6381e-24	-0.403208	0.351	0.519	5.06067e-20
Acta1	2.8305e-24	0.30872	0.96	0.894	5.42975e-20
Atp2c1	2.87908e-24	-0.41741	0.527	0.665	5.52295e-20
Zc3h7a	2.94055e-24	-0.402496	0.512	0.664	5.64087e-20
Jak1	3.11325e-24	-0.418231	0.476	0.63	5.97216e-20
Sco2	3.12312e-24	0.533002	0.628	0.542	5.99109e-20
Trim11	3.27997e-24	0.542134	0.639	0.546	6.29196e-20
Tatdn2	3.28076e-24	0.379494	0.84	0.755	6.29348e-20
Cisd2	3.57456e-24	-0.400387	0.482	0.639	6.85708e-20
Cep85	3.6859e-24	0.929711	0.369	0.259	7.07066e-20
Sec24d	3.82787e-24	-0.558439	0.256	0.396	7.343e-20
Cited2	3.86546e-24	0.328121	0.951	0.912	7.41511e-20
Aplp1	4.03394e-24	-0.417469	0.644	0.728	7.73831e-20
Rbpj	4.03876e-24	-0.767819	0.14	0.255	7.74756e-20
Prag1	4.22817e-24	-0.279445	0.91	0.932	8.11089e-20
Uqcrc2	4.24037e-24	-0.282006	0.913	0.92	8.1343e-20
Rnf121	4.62307e-24	-0.503717	0.298	0.448	8.86844e-20
Topors	4.70992e-24	-0.738512	0.162	0.283	9.03505e-20
Trpc4ap	4.92662e-24	-0.366543	0.561	0.692	9.45073e-20
Son	4.95511e-24	-0.268313	0.901	0.917	9.50538e-20
Dhx40	5.60561e-24	-0.459344	0.346	0.507	1.07532e-19
Lemd3	5.69067e-24	-0.552487	0.27	0.412	1.09164e-19
Bst1	5.79163e-24	-0.459326	0.476	0.615	1.11101e-19
Car9	6.43217e-24	0.256408	0.99	0.963	1.23388e-19
Lipe	6.50923e-24	-0.457492	0.355	0.512	1.24867e-19
Amn1	6.84389e-24	-0.470166	0.303	0.455	1.31286e-19
Nrd1	7.05328e-24	-0.407606	0.41	0.573	1.35303e-19
Ajuba	7.20358e-24	-0.54289	0.263	0.403	1.38186e-19
Dhrs7	7.3134e-24	-0.448792	0.344	0.5	1.40293e-19
Foxq1	7.48423e-24	-0.434834	0.359	0.519	1.4357e-19
Hsbp1	7.72547e-24	-0.23805	0.975	0.981	1.48198e-19
0610010F05Rik	8.25234e-24	-0.581654	0.238	0.375	1.58305e-19
Crbn	8.7426e-24	-0.70428	0.17	0.292	1.67709e-19
Ints6	8.99516e-24	-0.535745	0.276	0.419	1.72554e-19
Tcn2	9.02361e-24	0.297873	0.967	0.912	1.731e-19
Strn4	9.73477e-24	-0.462233	0.284	0.434	1.86742e-19
Prss8	1.0252e-23	-0.462758	0.317	0.47	1.96663e-19
Naga	1.03685e-23	0.32161	0.957	0.928	1.98898e-19
Hsd17b11	1.05615e-23	0.295868	0.966	0.947	2.02601e-19
Eogt	1.06687e-23	-0.721489	0.152	0.269	2.04658e-19
Pkn2	1.09893e-23	-0.32793	0.773	0.824	2.10807e-19
Fam160a2	1.09951e-23	-0.396313	0.552	0.685	2.1092e-19
Churc1	1.1037e-23	-0.593259	0.24	0.376	2.11722e-19
Tmem65	1.10615e-23	-0.466277	0.325	0.477	2.12194e-19
Rnf2	1.11187e-23	-0.588683	0.221	0.354	2.13291e-19
Cox19	1.23159e-23	0.350867	0.872	0.772	2.36256e-19
Rasef	1.28914e-23	-0.475465	0.437	0.585	2.47296e-19
Clasrp	1.33846e-23	0.435281	0.761	0.659	2.56756e-19
Stau1	1.3564e-23	-0.714466	0.153	0.271	2.60198e-19
Rbbp7	1.39913e-23	-0.373441	0.539	0.681	2.68396e-19
Usp12	1.53619e-23	-0.392323	0.487	0.638	2.94687e-19
Ctnnal1	1.54876e-23	-0.530812	0.239	0.378	2.97099e-19
Ston2	1.62934e-23	-0.488121	0.232	0.373	3.12556e-19
Kin	1.63097e-23	-0.87039	0.11	0.214	3.12869e-19
Sesn3	1.65552e-23	-0.872554	0.1	0.201	3.17578e-19
Ube2w	1.76823e-23	-0.497278	0.277	0.424	3.392e-19
Suz12	1.77333e-23	-0.440595	0.331	0.488	3.40177e-19
Evpl	1.79446e-23	0.382028	0.849	0.784	3.44231e-19
Arrdc1	1.92487e-23	0.344695	0.895	0.805	3.69247e-19
Capns1	1.98126e-23	-0.211224	0.978	0.982	3.80066e-19
Ppp4r3a	2.0114e-23	-0.701318	0.16	0.279	3.85848e-19
Sys1	2.11613e-23	-0.327742	0.813	0.848	4.05938e-19
Smpd2	2.1386e-23	0.32934	0.835	0.722	4.10247e-19
Sema4d	2.16919e-23	-0.747414	0.137	0.25	4.16116e-19
Arap2	2.24897e-23	-0.401828	0.473	0.622	4.31419e-19
Serpinb9b	2.27929e-23	-1.13061	0.064	0.15	4.37237e-19
Epb41l2	2.30602e-23	-0.397889	0.373	0.533	4.42364e-19
Patj	2.4824e-23	0.239388	0.994	0.982	4.76198e-19
Rabif	2.52117e-23	-0.537055	0.273	0.414	4.83636e-19
Med8	2.53489e-23	-0.416489	0.426	0.579	4.86267e-19
Dld	2.78753e-23	-0.381474	0.609	0.726	5.34732e-19
Pank2	2.85036e-23	-0.505479	0.278	0.421	5.46785e-19
Mob2	2.86037e-23	-0.50547	0.288	0.434	5.48705e-19
Tmed5	2.9272e-23	-0.674766	0.151	0.268	5.61524e-19
Clcn3	3.18811e-23	-0.249619	0.949	0.953	6.11576e-19
Lce3f	3.33878e-23	-1.78386	0.023	0.084	6.40477e-19
Rb1	3.41773e-23	-0.29163	0.867	0.882	6.55623e-19
Mplkip	3.44063e-23	-0.627038	0.205	0.332	6.60016e-19
Fam83h	3.5294e-23	-0.247763	0.938	0.953	6.77045e-19
Pcgf3	3.53115e-23	-0.406265	0.475	0.631	6.77381e-19
Ube2g1	3.67272e-23	-0.413914	0.578	0.697	7.04538e-19
Ssr1	3.69547e-23	-0.411382	0.422	0.581	7.08903e-19
Dnajb1	3.84551e-23	-0.448021	0.293	0.444	7.37685e-19
Sos2	4.02992e-23	-0.487868	0.313	0.459	7.73059e-19
Med10	4.39048e-23	-0.398737	0.352	0.515	8.42227e-19
Gabpb1	4.43932e-23	-0.619774	0.239	0.37	8.51596e-19
Pdcl3	5.526e-23	0.335409	0.923	0.87	1.06005e-18
Ethe1	5.71411e-23	-0.731447	0.156	0.272	1.09614e-18
Rnf19a	5.97717e-23	-0.480235	0.299	0.449	1.1466e-18
Chuk	6.03098e-23	-0.288993	0.804	0.848	1.15692e-18
Setd7	6.12129e-23	0.375252	0.83	0.745	1.17425e-18
Neurl3	6.22351e-23	-0.218345	0.961	0.972	1.19386e-18
Apool	6.34472e-23	-0.53901	0.226	0.361	1.21711e-18
Large1	6.34645e-23	-0.721794	0.146	0.26	1.21744e-18
C9orf72	6.9199e-23	-0.563794	0.23	0.363	1.32744e-18
Crb3	6.92466e-23	-0.22353	0.971	0.98	1.32836e-18
Ccdc90b	6.93369e-23	-0.60513	0.204	0.331	1.33009e-18
2610001J05Rik	7.02758e-23	-0.500926	0.298	0.44	1.3481e-18
Slc7a11	7.21313e-23	-1.01106	0.075	0.165	1.3837e-18
Csgalnact2	7.41697e-23	-0.894603	0.111	0.213	1.4228e-18
Trim30d	7.53143e-23	-0.848539	0.126	0.232	1.44475e-18
Dipk2a	7.71463e-23	-1.04679	0.077	0.167	1.4799e-18
Atp5c1	7.9283e-23	-0.195361	0.979	0.98	1.52089e-18
5031439G07Rik	7.92993e-23	-0.258621	0.904	0.922	1.5212e-18
Srd5a2	7.98653e-23	-2.65479	0.008	0.054	1.53206e-18
Hccs	8.14463e-23	-0.393772	0.42	0.579	1.56238e-18
Supt6	8.18714e-23	0.321043	0.962	0.944	1.57054e-18
Clcn5	8.41465e-23	-0.542905	0.245	0.383	1.61418e-18
Gpr17	8.51037e-23	-0.739296	0.13	0.24	1.63254e-18
Pcgf5	9.41093e-23	-0.423088	0.337	0.494	1.8053e-18
Cacul1	9.66289e-23	-0.373956	0.637	0.737	1.85363e-18
Ndufb6	9.76178e-23	0.270013	0.98	0.945	1.8726e-18
Usp32	9.76925e-23	-0.65582	0.16	0.278	1.87403e-18
Ddx5	1.01711e-22	0.217375	0.998	0.996	1.95111e-18
Comt	1.08054e-22	-0.377615	0.554	0.674	2.07279e-18
Lpar5	1.13087e-22	-0.739685	0.16	0.275	2.16934e-18
Prr13	1.13303e-22	-0.288843	0.907	0.916	2.17349e-18
Zfp948	1.14808e-22	-0.5951	0.199	0.326	2.20237e-18
Elf1	1.16449e-22	-0.515863	0.31	0.451	2.23385e-18
Mmut	1.22291e-22	-0.826286	0.126	0.232	2.3459e-18
Gabpa	1.2671e-22	-0.581345	0.196	0.323	2.43067e-18
Slc20a2	1.2824e-22	-0.585462	0.238	0.37	2.46003e-18
Cherp	1.35224e-22	0.376146	0.781	0.681	2.594e-18
Map4k4	1.39036e-22	-0.399869	0.478	0.632	2.66712e-18
Slc35a3	1.46308e-22	-0.322866	0.733	0.795	2.80663e-18
Rin1	1.47004e-22	-0.448943	0.294	0.442	2.81998e-18
Nsa2	1.52375e-22	-0.251385	0.916	0.915	2.923e-18
Npepl1	1.56892e-22	-0.42202	0.342	0.496	3.00966e-18
Parg	1.57133e-22	-0.60488	0.193	0.317	3.01428e-18
Usp16	1.65378e-22	-0.676964	0.168	0.286	3.17244e-18
Krt80	1.70249e-22	-1.38417	0.036	0.105	3.26589e-18
Atxn2	1.71298e-22	-0.658481	0.168	0.287	3.28601e-18
Arnt2	1.71769e-22	-0.555549	0.219	0.349	3.29505e-18
Hopx	1.72742e-22	0.225897	0.953	0.861	3.31371e-18
Runx1	1.75817e-22	-1.20848	0.047	0.122	3.37269e-18
Mfap3	2.05331e-22	-0.425992	0.376	0.53	3.93887e-18
Bid	2.06145e-22	-0.556974	0.24	0.373	3.95449e-18
Mapk7	2.06532e-22	-0.63941	0.185	0.307	3.96191e-18
Cops9	2.10874e-22	-0.232934	0.95	0.963	4.0452e-18
Tubb2b	2.13664e-22	-1.0759	0.058	0.139	4.09871e-18
Emd	2.24588e-22	-0.389038	0.446	0.603	4.30827e-18
Akr1b8	2.25544e-22	0.584344	0.613	0.544	4.32661e-18
Tln1	2.39383e-22	-0.277057	0.817	0.856	4.59209e-18
Dnajc1	2.51403e-22	-0.504169	0.273	0.413	4.82266e-18
Ppp1r16a	2.53579e-22	0.279163	0.972	0.966	4.86441e-18
Vamp3	2.54286e-22	-0.583518	0.262	0.394	4.87798e-18
Bclaf3	2.78088e-22	-0.648536	0.172	0.29	5.33456e-18
Srd5a3	2.87098e-22	-0.564571	0.225	0.356	5.5074e-18
Nipa2	2.8816e-22	-0.361773	0.699	0.765	5.52778e-18
Mrgbp	3.02091e-22	-0.415453	0.365	0.516	5.795e-18
Gtf2a2	3.0995e-22	-0.45865	0.302	0.447	5.94577e-18
Ahdc1	3.10944e-22	-0.41551	0.376	0.529	5.96484e-18
Patl1	3.12135e-22	-0.444126	0.31	0.458	5.98769e-18
Cltb	3.1233e-22	0.232119	0.995	0.989	5.99142e-18
Psmd6	3.44795e-22	-0.479225	0.328	0.476	6.6142e-18
Atp8a1	3.47339e-22	-0.649715	0.158	0.275	6.66301e-18
Akr1c12	4.28579e-22	0.39107	0.763	0.663	8.22143e-18
Hilpda	4.38831e-22	-0.919084	0.099	0.194	8.41809e-18
Smarca5	4.45908e-22	-1.07096	0.078	0.167	8.55384e-18
Dot1l	4.47448e-22	-0.355929	0.719	0.789	8.5834e-18
Sbno1	4.54128e-22	-0.326309	0.638	0.747	8.71153e-18
Med1	4.56455e-22	-0.434702	0.385	0.534	8.75618e-18
Tmed7	5.12425e-22	-0.235874	0.928	0.946	9.82985e-18
Plk3	5.15272e-22	-0.303843	0.9	0.918	9.88447e-18
Mucl3	5.23112e-22	-1.54799	0.027	0.088	1.00349e-17
Setd1b	5.33413e-22	-0.429474	0.301	0.449	1.02325e-17
Dcaf12	5.35161e-22	-0.370743	0.687	0.75	1.0266e-17
Tmem33	5.40525e-22	-0.533921	0.256	0.391	1.03689e-17
Arhgdia	5.44977e-22	-0.10541	1	1	1.04543e-17
Dcun1d4	5.68376e-22	-0.390595	0.407	0.563	1.09032e-17
Pdia5	5.78751e-22	-1.27563	0.037	0.106	1.11022e-17
Endod1	5.86049e-22	-0.42816	0.421	0.567	1.12422e-17
Stag1	5.87071e-22	-0.502724	0.275	0.412	1.12618e-17
Nadk2	5.95534e-22	0.655351	0.487	0.388	1.14241e-17
Atp6v0c	5.98958e-22	-0.171314	0.996	0.995	1.14898e-17
Limk2	6.20683e-22	0.416731	0.725	0.632	1.19066e-17
Rnf141	6.33874e-22	0.304729	0.946	0.887	1.21596e-17
Kif3b	6.54186e-22	-0.439661	0.311	0.46	1.25493e-17
Lratd1	6.73991e-22	-0.313962	0.897	0.892	1.29292e-17
Lama5	7.36432e-22	0.888922	0.389	0.289	1.4127e-17
2610528J11Rik	8.54948e-22	0.3532	0.829	0.736	1.64005e-17
Tbce	8.64859e-22	-0.512186	0.249	0.382	1.65906e-17
Dpyd	8.65582e-22	0.337948	0.845	0.721	1.66045e-17
Uap1	8.78448e-22	-0.316534	0.763	0.824	1.68513e-17
Ggt6	8.8559e-22	0.327361	0.852	0.755	1.69883e-17
Nipal2	9.04419e-22	-0.550849	0.237	0.367	1.73495e-17
Spg20	9.27137e-22	-0.723152	0.141	0.25	1.77853e-17
Agfg2	9.48037e-22	0.616879	0.567	0.497	1.81862e-17
Lysmd3	1.00401e-21	-0.366033	0.595	0.709	1.92599e-17
Them6	1.00669e-21	0.396496	0.854	0.785	1.93114e-17
Tpm2	1.03586e-21	1.32477	0.162	0.074	1.98709e-17
Zfp623	1.04632e-21	-0.626384	0.168	0.285	2.00716e-17
Csnk1g3	1.0581e-21	-0.238729	0.913	0.94	2.02975e-17
Rgs2	1.06035e-21	-0.792106	0.15	0.26	2.03406e-17
Mlxipl	1.08749e-21	0.332573	0.914	0.852	2.08614e-17
Crls1	1.14893e-21	-0.542082	0.223	0.354	2.20399e-17
C1galt1c1	1.18139e-21	-0.421069	0.32	0.466	2.26627e-17
Frk	1.18197e-21	-0.274824	0.882	0.903	2.26737e-17
Ccnk	1.18453e-21	-0.420704	0.343	0.496	2.27229e-17
Ces1f	1.21352e-21	1.12092	0.317	0.212	2.32789e-17
Naip1	1.21821e-21	-0.263	0.894	0.914	2.3369e-17
Naa30	1.21878e-21	-0.364669	0.487	0.636	2.33799e-17
Spopl	1.30726e-21	-0.718715	0.16	0.272	2.50772e-17
Hif1an	1.31186e-21	-0.45005	0.268	0.407	2.51654e-17
Tpst2	1.31922e-21	-0.372944	0.426	0.582	2.53067e-17
Prr15	1.32811e-21	-0.209959	0.981	0.99	2.54771e-17
Ophn1	1.33396e-21	-0.833669	0.1	0.197	2.55893e-17
Tor1aip2	1.4121e-21	-0.181432	0.989	0.991	2.70882e-17
Phf10	1.59982e-21	-0.428182	0.347	0.496	3.06894e-17
Hivep2	1.69717e-21	-0.37085	0.433	0.588	3.25568e-17
Top1	1.72706e-21	-0.218806	0.943	0.943	3.31302e-17
Xk	1.76525e-21	-0.575816	0.174	0.293	3.38628e-17
Trio	1.77418e-21	-0.363323	0.386	0.55	3.40341e-17
Trappc6a	1.78595e-21	0.257811	0.962	0.897	3.42599e-17
Fam136a	1.91176e-21	-0.624855	0.235	0.363	3.66734e-17
Twsg1	1.93797e-21	-0.609646	0.203	0.325	3.71761e-17
Slc39a9	2.00132e-21	0.292031	0.943	0.884	3.83913e-17
Zbtb6	2.06922e-21	-0.630635	0.188	0.307	3.96938e-17
Sema3b	2.07387e-21	-0.424216	0.308	0.457	3.9783e-17
Dyrk1a	2.15217e-21	-0.268458	0.888	0.901	4.1285e-17
Tarbp2	2.24819e-21	-0.551199	0.2	0.324	4.3127e-17
Hcn2	2.25156e-21	-0.426503	0.337	0.484	4.31916e-17
Slc6a6	2.33809e-21	0.217726	0.995	0.987	4.48515e-17
Sertad2	2.3782e-21	-0.480514	0.309	0.449	4.56209e-17
Zfp946	2.39691e-21	-0.706502	0.144	0.253	4.59799e-17
Zmym5	2.54512e-21	-0.425829	0.392	0.537	4.88231e-17
Gpat4	2.56125e-21	-0.541195	0.237	0.367	4.91324e-17
Tcf20	2.80336e-21	-0.217411	0.974	0.977	5.37769e-17
9130008F23Rik	2.89577e-21	-0.380567	0.495	0.634	5.55496e-17
Rab18	2.90019e-21	0.241066	0.985	0.972	5.56344e-17
Vta1	2.90429e-21	-0.447333	0.255	0.393	5.5713e-17
Nedd8	2.92116e-21	0.219772	0.996	0.988	5.60366e-17
Bco1	3.03785e-21	-0.687922	0.141	0.249	5.82751e-17
Myo1d	3.05375e-21	-0.126947	1	1	5.85801e-17
Zfp719	3.13208e-21	-0.643308	0.173	0.288	6.00828e-17
Liph	3.16397e-21	-0.975753	0.071	0.155	6.06945e-17
Hivep1	3.17168e-21	-0.363769	0.621	0.725	6.08423e-17
March7	3.26038e-21	-0.380583	0.578	0.695	6.25438e-17
St14	3.29475e-21	-0.237294	0.903	0.932	6.32032e-17
Rmdn1	3.30434e-21	-0.504803	0.298	0.435	6.33871e-17
Rubcn	3.30466e-21	-0.52501	0.241	0.372	6.33934e-17
Spred2	3.33734e-21	-0.487317	0.249	0.384	6.40201e-17
Zbtb1	3.37807e-21	-0.642567	0.179	0.295	6.48015e-17
Cd38	3.40022e-21	-0.431807	0.299	0.446	6.52264e-17
Tmem184a	3.44624e-21	0.32048	0.857	0.754	6.61091e-17
Carhsp1	3.50203e-21	-0.269754	0.905	0.912	6.71795e-17
Med14	3.73645e-21	-0.500262	0.243	0.377	7.16764e-17
Ccdc107	3.77434e-21	0.43155	0.758	0.647	7.24032e-17
Fam160b1	3.86311e-21	0.43321	0.711	0.643	7.41061e-17
Unc50	3.91892e-21	-0.413457	0.381	0.528	7.51766e-17
D5Ertd579e	3.94203e-21	-0.354807	0.635	0.737	7.562e-17
Tnfaip2	4.08706e-21	1.35252	0.238	0.142	7.8402e-17
Bicdl1	4.13967e-21	-0.50448	0.237	0.367	7.94114e-17
Calcb	4.32262e-21	-0.977216	0.069	0.152	8.29208e-17
Zfp868	4.41841e-21	-0.979091	0.082	0.169	8.47583e-17
Dgkz	4.45384e-21	0.287685	0.934	0.869	8.54381e-17
Tcf23	4.4921e-21	-1.57029	0.029	0.09	8.61719e-17
Eif2b5	4.50651e-21	-0.390859	0.374	0.528	8.64483e-17
Rnf144b	4.57761e-21	-1.04106	0.058	0.136	8.78122e-17
Alg11	4.58463e-21	-0.474065	0.296	0.433	8.7947e-17
Map2k5	4.63126e-21	-0.804576	0.118	0.217	8.88415e-17
Zc3h14	4.67943e-21	-0.619085	0.196	0.315	8.97656e-17
Ier5	4.79262e-21	0.26418	0.969	0.971	9.19369e-17
Gorasp2	4.89139e-21	-0.276168	0.826	0.851	9.38315e-17
Etfdh	4.89914e-21	-0.375923	0.524	0.653	9.39802e-17
Eif3a	5.12915e-21	-0.414161	0.624	0.715	9.83925e-17
Spire2	5.45632e-21	-0.378789	0.47	0.618	1.04669e-16
Cdh1	5.82437e-21	-0.188739	0.993	0.995	1.11729e-16
Gm49336	5.88028e-21	-0.367836	0.463	0.611	1.12801e-16
Pole4	6.0939e-21	-0.373827	0.369	0.524	1.16899e-16
Timm13	6.20189e-21	0.28103	0.963	0.917	1.18971e-16
Ube2k	6.21333e-21	-0.25662	0.842	0.869	1.1919e-16
Ifih1	6.69507e-21	-0.627547	0.202	0.321	1.28432e-16
Zfp608	6.98685e-21	-0.443596	0.337	0.481	1.34029e-16
Tnfaip3	7.10462e-21	-0.448876	0.294	0.434	1.36288e-16
Hkdc1	7.21848e-21	-0.30419	0.914	0.911	1.38472e-16
Oasl2	7.49044e-21	-1.23895	0.141	0.242	1.43689e-16
Asb11	7.81919e-21	-1.01067	0.061	0.14	1.49996e-16
Gmcl1	7.83041e-21	0.375153	0.82	0.748	1.50211e-16
Tmtc3	8.16697e-21	-0.683516	0.149	0.258	1.56667e-16
Slc25a33	8.18731e-21	-0.481548	0.233	0.364	1.57057e-16
Baiap2l1	8.36277e-21	0.203152	0.996	0.996	1.60423e-16
Foxa1	8.4139e-21	-0.454586	0.331	0.47	1.61404e-16
Hes6	8.48068e-21	0.269883	0.947	0.87	1.62685e-16
Mpi	8.55514e-21	0.411587	0.704	0.616	1.64113e-16
Slc16a1	8.66732e-21	-0.501947	0.283	0.418	1.66265e-16
Zfp954	8.95463e-21	-0.629989	0.162	0.275	1.71777e-16
1700109H08Rik	8.98167e-21	-0.588936	0.156	0.269	1.72295e-16
Ufsp2	9.09118e-21	-0.436677	0.326	0.469	1.74396e-16
Socs4	9.13695e-21	-0.401329	0.384	0.535	1.75274e-16
Glce	9.24731e-21	-0.693988	0.149	0.258	1.77391e-16
C77080	9.32363e-21	-0.143637	1	1	1.78855e-16
Sdhc	9.44581e-21	-0.205536	0.981	0.979	1.81199e-16
Katnbl1	9.64338e-21	-1.19039	0.055	0.13	1.84989e-16
Cetn2	9.82326e-21	-0.421015	0.494	0.62	1.8844e-16
Sc5d	1.02871e-20	-0.223604	0.944	0.953	1.97337e-16
Ccnyl1	1.03484e-20	-0.438765	0.332	0.475	1.98514e-16
Atg5	1.06065e-20	-0.39221	0.392	0.544	2.03464e-16
Ankrd37	1.06314e-20	-0.390995	0.865	0.858	2.03942e-16
Ssh1	1.11647e-20	-0.426707	0.324	0.47	2.14172e-16
Ppp2r2a	1.1272e-20	-0.899554	0.096	0.188	2.1623e-16
Cyp2c55	1.15896e-20	-0.361433	0.937	0.949	2.22324e-16
Gosr2	1.15926e-20	-0.384099	0.58	0.692	2.22382e-16
F11r	1.16231e-20	-0.125097	1	1	2.22965e-16
Rab30	1.17299e-20	-0.460207	0.377	0.516	2.25014e-16
Slc39a1	1.18047e-20	-0.877027	0.097	0.189	2.2645e-16
Atpaf1	1.19392e-20	0.371079	0.748	0.654	2.2903e-16
Ddx19b	1.21001e-20	-0.41462	0.32	0.466	2.32116e-16
Cyld	1.23413e-20	-0.543031	0.231	0.355	2.36744e-16
Cyp3a44	1.24088e-20	-2.70153	0.007	0.047	2.38038e-16
Sav1	1.24692e-20	-0.389431	0.593	0.695	2.39197e-16
Tprkb	1.28383e-20	-0.537855	0.217	0.342	2.46277e-16
Sec22a	1.33591e-20	-0.595032	0.18	0.296	2.56268e-16
Yif1a	1.38367e-20	-0.404164	0.355	0.498	2.6543e-16
Tmem43	1.45266e-20	-0.445297	0.334	0.48	2.78663e-16
Acap2	1.45595e-20	-0.385521	0.424	0.574	2.79294e-16
Ptgr1	1.48471e-20	-0.30505	0.9	0.9	2.84812e-16
Vezt	1.5052e-20	-0.492189	0.269	0.402	2.88743e-16
Dtnbp1	1.56873e-20	-0.456445	0.293	0.432	3.00929e-16
Cic	1.65014e-20	-0.525241	0.223	0.349	3.16547e-16
Kif27	1.66571e-20	1.60391	0.123	0.048	3.19534e-16
Fubp3	1.6679e-20	-0.436755	0.289	0.429	3.19953e-16
Actr3	1.69322e-20	0.242775	0.984	0.99	3.2481e-16
Snx7	1.70571e-20	-0.375318	0.664	0.739	3.27206e-16
Card19	1.71444e-20	-0.355814	0.736	0.787	3.28881e-16
Atp5a1	1.78312e-20	-0.131361	1	1	3.42056e-16
S100a6	1.84041e-20	-0.170698	0.998	0.999	3.53047e-16
Ttc7b	1.85813e-20	-0.854911	0.108	0.202	3.56446e-16
Ace2	1.89852e-20	-0.289399	0.672	0.772	3.64192e-16
Gm3376	1.91478e-20	-3.78801	0.001	0.033	3.67312e-16
Fgfr3	1.92914e-20	-0.788776	0.103	0.197	3.70067e-16
Fbxo30	2.01664e-20	-0.984762	0.076	0.159	3.86852e-16
Dlg1	2.0287e-20	-0.410836	0.389	0.532	3.89165e-16
Aktip	2.23515e-20	-0.63883	0.153	0.263	4.28768e-16
Ugt2b34	2.31321e-20	-0.159191	0.999	1	4.43743e-16
Arl6ip6	2.51141e-20	-0.400847	0.333	0.479	4.81764e-16
Mfhas1	2.56665e-20	-0.330458	0.649	0.753	4.9236e-16
Slc25a11	2.61416e-20	0.322717	0.832	0.736	5.01474e-16
Fyttd1	2.68808e-20	-0.397024	0.332	0.479	5.15654e-16
Adgra3	2.71133e-20	-0.416998	0.37	0.515	5.20114e-16
Irf9	2.73017e-20	-0.56674	0.257	0.385	5.23728e-16
Adnp	2.85395e-20	-0.444098	0.323	0.464	5.47473e-16
Unc13b	2.85855e-20	-0.535857	0.208	0.33	5.48355e-16
Psap	2.88413e-20	0.170211	1	1	5.53263e-16
Copg2	2.92981e-20	-0.423499	0.324	0.465	5.62026e-16
Nacc1	2.93496e-20	-0.352292	0.344	0.498	5.63013e-16
Bicral	2.9727e-20	-0.496875	0.215	0.34	5.70253e-16
Kcnk1	2.97481e-20	-0.319271	0.77	0.811	5.70658e-16
Rab6a	2.98089e-20	-0.730312	0.119	0.218	5.71823e-16
Zdhhc20	3.00457e-20	-0.645628	0.169	0.281	5.76367e-16
3830406C13Rik	3.05348e-20	-0.526926	0.239	0.365	5.85749e-16
Ccm2	3.11691e-20	-0.545642	0.201	0.32	5.97918e-16
Herc3	3.18618e-20	-0.63303	0.178	0.291	6.11205e-16
Map3k1	3.20815e-20	0.262329	0.965	0.95	6.1542e-16
Rhbdl1	3.45118e-20	-0.465989	0.267	0.399	6.62041e-16
Hnrnpa0	3.77045e-20	0.220902	0.998	0.995	7.23286e-16
Ccdc162	3.83257e-20	-0.85197	0.092	0.181	7.35201e-16
Eif2ak2	3.88692e-20	-0.385259	0.401	0.548	7.45628e-16
Sf3b5	3.96967e-20	0.345089	0.826	0.737	7.61501e-16
Gnl3l	3.99029e-20	-0.476875	0.256	0.389	7.65457e-16
Serpine1	4.04844e-20	-0.933009	0.084	0.171	7.76613e-16
Glb1	4.14154e-20	0.388653	0.804	0.711	7.94471e-16
Ddhd1	4.47888e-20	-0.375734	0.503	0.636	8.59184e-16
Prpf40a	4.57075e-20	-0.389105	0.482	0.611	8.76806e-16
Mef2a	4.70667e-20	-0.423034	0.294	0.433	9.02881e-16
Nfkbia	4.90226e-20	-0.352058	0.855	0.856	9.404e-16
Rab9	4.93318e-20	-0.536272	0.224	0.346	9.46332e-16
Vps8	4.99347e-20	-0.462121	0.228	0.356	9.57898e-16
Zfp322a	5.07413e-20	-0.766209	0.119	0.216	9.73371e-16
N4bp1	5.24497e-20	-0.609938	0.173	0.285	1.00614e-15
Phf21b	5.28773e-20	0.885553	0.359	0.262	1.01434e-15
Usp8	5.33313e-20	0.402777	0.742	0.668	1.02306e-15
Mtpn	5.41976e-20	-0.206801	0.97	0.976	1.03967e-15
Gchfr	5.44521e-20	-0.396128	0.326	0.467	1.04456e-15
Ces2e	5.46419e-20	-0.271484	0.95	0.968	1.04819e-15
Pspc1	5.50265e-20	0.409797	0.687	0.606	1.05557e-15
Stard13	5.58162e-20	-0.561969	0.174	0.288	1.07072e-15
Efna3	5.62774e-20	-0.41198	0.392	0.531	1.07957e-15
Eif4h	5.62811e-20	0.192198	1	0.986	1.07964e-15
Muc13	5.81848e-20	-0.115463	1	1	1.11616e-15
Atl3	5.95319e-20	-0.373525	0.371	0.52	1.142e-15
Cemip2	6.27181e-20	-0.503222	0.206	0.329	1.20312e-15
Cetn3	6.28299e-20	-0.480397	0.219	0.344	1.20527e-15
Igf2r	6.31223e-20	0.278693	0.954	0.91	1.21087e-15
Sec23b	6.3467e-20	-0.305201	0.787	0.826	1.21749e-15
Dpm2	6.58892e-20	-0.383571	0.404	0.55	1.26395e-15
Nckap5	6.84205e-20	-0.400942	0.387	0.531	1.31251e-15
Zfyve9	6.96253e-20	-0.585725	0.193	0.309	1.33562e-15
Arhgap29	7.00947e-20	-0.701527	0.153	0.259	1.34463e-15
Plpp3	7.07016e-20	-0.280487	0.89	0.919	1.35627e-15
Lmbrd2	7.08037e-20	-0.378902	0.435	0.579	1.35823e-15
Hpcal4	7.3196e-20	-1.08757	0.054	0.126	1.40412e-15
Cct5	7.40314e-20	-0.368714	0.629	0.719	1.42014e-15
Zfand5	7.56666e-20	-0.317634	0.732	0.795	1.45151e-15
Wwp1	7.56945e-20	-0.400425	0.448	0.591	1.45205e-15
Cdc27	7.6769e-20	-0.710584	0.15	0.254	1.47266e-15
Il6st	7.94759e-20	-0.721489	0.154	0.259	1.52459e-15
Cdkn2aip	8.24514e-20	-0.54945	0.219	0.34	1.58167e-15
Kcnj8	8.37725e-20	-0.91674	0.074	0.155	1.60701e-15
Hist1h2bj	8.58117e-20	0.697816	0.462	0.374	1.64613e-15
Cops2	8.86026e-20	-0.315144	0.732	0.783	1.69966e-15
Pld3	8.9911e-20	-0.539692	0.245	0.367	1.72476e-15
Eea1	9.06166e-20	-0.380438	0.41	0.556	1.7383e-15
Abce1	9.16719e-20	-0.557821	0.233	0.356	1.75854e-15
Dolpp1	9.22988e-20	0.321152	0.839	0.745	1.77057e-15
Mdfic	9.34427e-20	-0.863641	0.091	0.178	1.79251e-15
Tnfrsf10b	9.45637e-20	-0.530172	0.208	0.329	1.81402e-15
Stard5	9.67809e-20	-0.505219	0.195	0.314	1.85655e-15
Ncoa2	1.02499e-19	-0.393991	0.382	0.526	1.96625e-15
Fbxo28	1.03416e-19	-0.548865	0.223	0.343	1.98384e-15
Egfr	1.07412e-19	-0.472268	0.249	0.38	2.06049e-15
Aqr	1.08259e-19	-0.525627	0.239	0.361	2.07674e-15
Myo1e	1.09774e-19	-0.292372	0.811	0.846	2.10579e-15
Acot10	1.10059e-19	-1.01069	0.06	0.136	2.11125e-15
Mpp6	1.10663e-19	-0.38083	0.488	0.619	2.12284e-15
Reep4	1.11041e-19	0.434642	0.72	0.651	2.13009e-15
Spa17	1.11601e-19	-0.51312	0.223	0.347	2.14085e-15
Hnrnpm	1.14462e-19	0.29578	0.943	0.866	2.19573e-15
Eif3e	1.17714e-19	-0.291849	0.879	0.884	2.2581e-15
Rab11b	1.22065e-19	-0.885796	0.084	0.169	2.34157e-15
Ufl1	1.27273e-19	-0.470783	0.27	0.4	2.44147e-15
Ik	1.29761e-19	-0.279482	0.767	0.827	2.48921e-15
Anapc13	1.36479e-19	0.326103	0.873	0.791	2.61808e-15
Lemd2	1.37265e-19	0.356806	0.817	0.741	2.63316e-15
Snapc5	1.38355e-19	-0.608582	0.181	0.292	2.65407e-15
Setd2	1.46728e-19	-0.461426	0.281	0.415	2.81468e-15
Jak2	1.48921e-19	-0.273815	0.855	0.876	2.85675e-15
Maip1	1.53865e-19	-0.551406	0.214	0.333	2.95159e-15
Stk25	1.71426e-19	-0.140096	1	1	3.28846e-15
March9	1.76374e-19	-0.840474	0.098	0.187	3.38338e-15
E2f3	1.77196e-19	-0.386377	0.397	0.542	3.39915e-15
Acly	1.83331e-19	0.20894	0.989	0.959	3.51683e-15
Dcaf6	1.86028e-19	-0.503616	0.243	0.367	3.56857e-15
Themis3	1.98533e-19	-0.252944	0.847	0.888	3.80846e-15
Wipf3	1.99772e-19	-0.49853	0.237	0.361	3.83223e-15
Vps26a	2.15524e-19	-0.198294	0.96	0.969	4.13439e-15
Zfp958	2.29528e-19	-0.758712	0.137	0.236	4.40303e-15
Erc2	2.36624e-19	-0.565323	0.191	0.305	4.53915e-15
Ndufs6	2.39179e-19	-0.22999	0.928	0.93	4.58818e-15
Dynap	2.44957e-19	-1.69517	0.023	0.076	4.69901e-15
Ppp4r2	2.46177e-19	-0.269514	0.837	0.863	4.72242e-15
Mogat2	2.68387e-19	-0.872937	0.085	0.17	5.14847e-15
Fbxw8	2.82614e-19	0.429184	0.709	0.626	5.42139e-15
Cnn3	2.84915e-19	-0.542629	0.183	0.296	5.46552e-15
Fbxw11	3.17589e-19	-0.278712	0.76	0.818	6.09231e-15
Nek6	3.18107e-19	-0.37544	0.41	0.55	6.10225e-15
Scd1	3.23553e-19	-0.373417	0.805	0.814	6.20672e-15
2510039O18Rik	3.37337e-19	-0.194935	0.963	0.972	6.47114e-15
Cds1	3.42931e-19	-0.207924	0.96	0.961	6.57845e-15
B230219D22Rik	3.46275e-19	-0.368688	0.319	0.457	6.64258e-15
Git2	3.52409e-19	-0.340928	0.422	0.567	6.76027e-15
Sestd1	3.54194e-19	-0.494867	0.197	0.315	6.7945e-15
Pde12	3.59689e-19	-0.572202	0.173	0.282	6.89992e-15
Ubl3	3.68198e-19	0.220185	0.99	0.981	7.06314e-15
Lman2	3.76387e-19	0.288467	0.922	0.862	7.22023e-15
Cyp2c68	3.77966e-19	-0.548204	0.213	0.331	7.25053e-15
Cnot7	3.91713e-19	-0.457227	0.272	0.401	7.51424e-15
Ulk2	3.97068e-19	-0.99421	0.072	0.151	7.61696e-15
Slc7a1	3.98637e-19	-0.484231	0.24	0.364	7.64706e-15
Htatsf1	3.99797e-19	-0.557741	0.2	0.315	7.66931e-15
Arhgap27	4.04964e-19	0.215688	0.982	0.972	7.76842e-15
Uso1	4.09351e-19	-0.329844	0.675	0.753	7.85257e-15
Cemip	4.24539e-19	-0.623886	0.169	0.277	8.14394e-15
Pipox	4.25979e-19	-0.613825	0.178	0.287	8.17155e-15
Bmt2	4.32621e-19	-0.32521	0.45	0.592	8.29897e-15
Cnih1	4.42815e-19	-0.324746	0.396	0.546	8.49451e-15
Il18bp	4.42952e-19	-0.505076	0.206	0.325	8.49715e-15
Nfkb2	4.45868e-19	-0.331799	0.636	0.731	8.55308e-15
Rab4a	4.54225e-19	0.2584	0.953	0.928	8.71339e-15
Fnbp1l	5.13744e-19	-0.276108	0.847	0.861	9.85516e-15
Foxp1	5.14505e-19	-0.467359	0.292	0.422	9.86976e-15
Pgam5	5.32251e-19	-0.49193	0.219	0.339	1.02102e-14
Zfp503	5.36316e-19	0.649446	0.508	0.437	1.02881e-14
Zfp384	5.44996e-19	-0.584089	0.18	0.289	1.04547e-14
Rlim	5.58446e-19	-0.318739	0.743	0.793	1.07127e-14
Clip1	5.66229e-19	-0.420925	0.371	0.511	1.0862e-14
Kdm4c	5.71844e-19	-0.475301	0.233	0.356	1.09697e-14
R3hcc1l	5.88341e-19	-0.491035	0.214	0.334	1.12862e-14
Uxt	6.16621e-19	-0.577942	0.168	0.275	1.18286e-14
Dnttip1	6.30075e-19	-0.338668	0.448	0.592	1.20867e-14
Fam45a	6.55331e-19	-0.528071	0.215	0.331	1.25712e-14
Wars	6.81194e-19	-0.287051	0.8	0.835	1.30673e-14
Gsk3a	7.03845e-19	-0.285453	0.809	0.831	1.35019e-14
Srp19	7.05097e-19	-0.361941	0.36	0.503	1.35259e-14
Acsl1	7.1332e-19	-0.374032	0.328	0.469	1.36836e-14
Slc12a7	7.48229e-19	0.422022	0.677	0.595	1.43533e-14
Tmed3	7.51954e-19	-0.449913	0.27	0.4	1.44247e-14
Ptar1	7.69562e-19	-0.498403	0.215	0.333	1.47625e-14
Timm17a	7.71817e-19	-0.497714	0.23	0.349	1.48058e-14
Unc119b	7.84052e-19	-0.42082	0.312	0.444	1.50405e-14
Znrf2	8.00031e-19	-0.360897	0.436	0.578	1.5347e-14
Neu1	8.248e-19	-0.256173	0.881	0.895	1.58221e-14
Cand1	8.37664e-19	-0.336567	0.576	0.691	1.60689e-14
Epb41l4b	8.47442e-19	-0.116055	1	1	1.62565e-14
Pitx2	8.58017e-19	0.40694	0.714	0.633	1.64593e-14
Erbb2	9.1378e-19	0.291253	0.89	0.813	1.7529e-14
Nxf1	1.01598e-18	-0.52251	0.2	0.315	1.94895e-14
Golga3	1.03294e-18	-0.57083	0.21	0.323	1.9815e-14
Dennd4c	1.03748e-18	-0.636572	0.172	0.277	1.9902e-14
Inava	1.10119e-18	0.250373	0.958	0.928	2.11242e-14
Atp1b3	1.10903e-18	-0.40066	0.44	0.574	2.12744e-14
Psmd7	1.11159e-18	-0.425872	0.4	0.53	2.13237e-14
Ppp3r1	1.14499e-18	-0.376935	0.442	0.583	2.19643e-14
Zfp407	1.15541e-18	-0.469973	0.264	0.389	2.21642e-14
Ero1lb	1.17968e-18	-0.845306	0.096	0.181	2.26298e-14
Ndufa1	1.18765e-18	-0.325639	0.709	0.765	2.27827e-14
Chmp4b	1.19071e-18	-0.150091	0.994	0.995	2.28414e-14
Myo5b	1.24641e-18	-0.181619	0.996	0.995	2.39098e-14
Slc7a8	1.36869e-18	0.812749	0.32	0.219	2.62555e-14
Smpd3	1.45906e-18	-0.366543	0.344	0.486	2.79892e-14
Lactb2	1.47266e-18	-0.692348	0.132	0.229	2.82501e-14
Mall	1.53862e-18	-0.510933	0.238	0.356	2.95154e-14
Csnk1e	1.5517e-18	-0.376975	0.324	0.463	2.97662e-14
Setx	1.55347e-18	-0.500957	0.216	0.333	2.98002e-14
Clasp2	1.55426e-18	-0.553352	0.216	0.331	2.98154e-14
Tmem230	1.58641e-18	-0.331502	0.422	0.569	3.04321e-14
Tnrc18	1.6002e-18	0.414346	0.702	0.632	3.06967e-14
Ppip5k2	1.60129e-18	-0.316846	0.648	0.733	3.07176e-14
Dcaf13	1.62107e-18	-0.467884	0.304	0.431	3.1097e-14
Stk4	1.6371e-18	-0.409362	0.333	0.468	3.14045e-14
Aldoc	1.65377e-18	0.242164	0.98	0.958	3.17242e-14
Mboat1	1.72485e-18	-1.14203	0.055	0.125	3.30878e-14
Ifitm2	1.77401e-18	-0.523964	0.198	0.313	3.40309e-14
Anapc4	1.8044e-18	-0.789031	0.102	0.19	3.46137e-14
Gstk1	1.86535e-18	-0.40248	0.32	0.453	3.5783e-14
Sra1	1.97174e-18	0.216559	0.981	0.953	3.78239e-14
Pigg	1.98202e-18	-0.5249	0.215	0.331	3.80212e-14
Pde5a	1.99853e-18	-0.256801	0.851	0.857	3.83377e-14
Ddx60	2.03277e-18	-1.04628	0.119	0.208	3.89945e-14
Ak4	2.11115e-18	-0.438266	0.2	0.317	4.04983e-14
Orc4	2.12093e-18	-0.330189	0.375	0.522	4.06859e-14
Srsf2	2.12983e-18	-0.357372	0.479	0.614	4.08565e-14
Rogdi	2.16488e-18	0.306394	0.846	0.737	4.15289e-14
Trak2	2.19332e-18	-0.395343	0.499	0.616	4.20744e-14
Ifit1bl1	2.33056e-18	-1.28408	0.183	0.287	4.47072e-14
Psmc1	2.40028e-18	-0.405458	0.349	0.484	4.60445e-14
Dpysl2	2.47442e-18	-0.350176	0.563	0.676	4.74667e-14
Psmc3	2.4779e-18	-0.445752	0.302	0.43	4.75335e-14
Fam193a	2.54709e-18	-0.428172	0.264	0.392	4.88608e-14
Trim27	2.72647e-18	-0.476431	0.24	0.36	5.23018e-14
Khk	2.76121e-18	0.296582	0.931	0.834	5.29682e-14
Rnf4	2.86284e-18	-0.310353	0.574	0.69	5.49179e-14
Prdm2	2.86809e-18	-0.57717	0.167	0.271	5.50187e-14
Cr1l	2.8957e-18	-0.332962	0.394	0.543	5.55483e-14
Parm1	2.94378e-18	-0.419596	0.445	0.572	5.64706e-14
Mcts1	2.94486e-18	-0.756287	0.112	0.202	5.64913e-14
Synj1	3.06512e-18	-0.359567	0.46	0.596	5.87982e-14
Grasp	3.07575e-18	-0.378526	0.279	0.412	5.9002e-14
Slc33a1	3.27018e-18	-0.341664	0.578	0.681	6.27319e-14
Mterf2	3.43408e-18	-0.814287	0.105	0.192	6.5876e-14
Fbrs	3.48912e-18	-0.326075	0.376	0.524	6.69319e-14
Fam126b	3.55581e-18	-0.62116	0.138	0.237	6.82112e-14
Irf3	3.60289e-18	0.267748	0.908	0.841	6.91143e-14
Eml2	3.67163e-18	-0.432886	0.259	0.382	7.04328e-14
Kif3a	3.69205e-18	-0.6517	0.133	0.229	7.08247e-14
Sphk1	3.78647e-18	-0.667667	0.131	0.227	7.26359e-14
Rab10	3.82067e-18	-0.192611	0.984	0.986	7.32919e-14
Lysmd4	4.05908e-18	-0.456801	0.194	0.309	7.78653e-14
Osbpl2	4.06037e-18	-0.458989	0.252	0.373	7.78901e-14
Rtca	4.11581e-18	-0.39507	0.32	0.455	7.89535e-14
Ccz1	4.24009e-18	-0.339215	0.618	0.719	8.13376e-14
Ints12	4.39579e-18	-0.373202	0.313	0.449	8.43244e-14
Slc25a22	4.66137e-18	-0.195879	0.959	0.968	8.9419e-14
Ist1	4.84904e-18	-0.258388	0.849	0.873	9.30192e-14
Pomgnt1	5.23282e-18	-0.583053	0.178	0.285	1.00381e-13
Sumo1	5.29297e-18	0.210354	0.981	0.966	1.01535e-13
Fam168b	5.40896e-18	-0.295805	0.468	0.624	1.0376e-13
Dhrs7b	5.56104e-18	0.347376	0.805	0.732	1.06677e-13
Slc30a7	5.57169e-18	-0.484863	0.221	0.337	1.06882e-13
Fhl1	6.03301e-18	-0.470255	0.227	0.347	1.15731e-13
Rabgap1	6.26423e-18	-0.428604	0.294	0.421	1.20167e-13
Pfdn4	6.46163e-18	-0.548356	0.208	0.319	1.23954e-13
Hist1h4c	6.63595e-18	-0.767423	0.119	0.208	1.27297e-13
Sod2	6.76016e-18	-0.282198	0.866	0.88	1.2968e-13
Faim	6.93968e-18	-0.723804	0.109	0.197	1.33124e-13
Ebpl	7.23e-18	-0.610061	0.192	0.298	1.38693e-13
Hnrnpul1	7.40117e-18	-0.209669	0.945	0.956	1.41977e-13
Tox	7.5343e-18	-0.454006	0.22	0.339	1.4453e-13
Eif1a	7.9667e-18	-0.313725	0.567	0.689	1.52825e-13
Soat1	7.98007e-18	-0.347555	0.387	0.529	1.53082e-13
Gdap2	8.00674e-18	-0.404753	0.255	0.38	1.53593e-13
Rnmt	8.2189e-18	-0.532157	0.171	0.277	1.57663e-13
Ppp1r14a	8.2362e-18	0.874265	0.307	0.213	1.57995e-13
Casp4	8.4521e-18	-0.368286	0.373	0.51	1.62137e-13
Entr1	8.51656e-18	-0.303756	0.71	0.769	1.63373e-13
Arl1	8.59723e-18	-0.337619	0.446	0.585	1.64921e-13
[truncated: 2,704 more rows]

## Sheet: TableS11_GsdmD_vs_WT_infected
Additional file 10, Table S11: Differentially Expressed (DE) mouse genes of GsdmD-/- infected vs WT infected enteroids, with adjusted p-value < 0.05, using wilcoxon test
	p_val	avg_log2FC	pct.1	pct.2	p_val_adj
Eif2s3y	0	-3.85034	0.092	0.72	0
Gsdmd	0	-1.05071	0.887	0.992	0
Lgals3	0	-0.82018	1	1	0
Uty	7.95227e-303	-5.52155	0.01	0.421	1.52548e-298
Anxa2	6.36777e-271	-0.424774	1	1	1.22153e-266
S100a14	1.28988e-256	-0.946938	0.937	0.994	2.47437e-252
Il1rn	2.35599e-256	-1.05496	0.976	0.997	4.5195e-252
Ifrd1	5.55527e-252	-1.04945	0.927	0.993	1.06567e-247
Apoa4	4.7044e-249	-1.22134	0.918	0.968	9.02445e-245
Cyp2d22	7.52648e-248	3.51545	0.467	0.058	1.4438e-243
Tm4sf4	7.49613e-247	-0.655897	0.989	0.997	1.43798e-242
Tm4sf20	3.19018e-246	-1.06308	0.96	0.993	6.11973e-242
Pgk1	1.5545e-240	-0.654497	1	1	2.982e-236
Ddx3y	1.32876e-239	-5.07075	0.01	0.35	2.54896e-235
Kdm5d	5.28023e-236	-5.51476	0.007	0.34	1.01291e-231
Sh3bgrl3	1.98124e-216	0.881488	0.991	0.951	3.80061e-212
Slc10a2	2.24392e-216	-0.545818	0.999	1	4.30451e-212
Tspan8	2.26288e-216	-0.407301	1	1	4.34088e-212
H2-D1	5.20419e-204	0.453056	1	1	9.9832e-200
Serpinb6a	1.39444e-192	-0.529921	1	1	2.67495e-188
Emp1	2.78067e-186	-0.53547	0.997	1	5.33416e-182
Oaz1	6.40783e-180	0.471057	1	1	1.22921e-175
Ugt2b34	3.93339e-177	0.733473	0.999	0.865	7.54541e-173
Hspa5	1.27675e-176	-0.847697	0.998	1	2.44919e-172
Krt20	1.03978e-174	-0.385695	1	1	1.99461e-170
Vdac2	1.59743e-174	-0.37562	1	1	3.06436e-170
Cyp3a13	2.40793e-174	-0.479402	0.999	1	4.61912e-170
Cdx2	1.57531e-170	0.530239	0.999	0.999	3.02192e-166
Alpi	1.97529e-170	-0.917598	0.958	0.988	3.7892e-166
Clca4a	6.378e-167	-1.26537	0.734	0.886	1.22349e-162
Idh1	4.38842e-165	0.754982	0.99	0.87	8.41831e-161
Ahnak	7.1511e-165	-0.392506	1	1	1.3718e-160
Areg	7.49266e-164	-0.721987	0.973	0.999	1.43732e-159
Klf6	1.6841e-160	-0.681191	0.97	0.983	3.23061e-156
Tcim	2.9694e-158	0.575231	0.991	0.995	5.69619e-154
Mcl1	9.58991e-156	-0.544442	0.99	0.998	1.83963e-151
Rras2	2.9464e-153	-0.78701	0.929	0.98	5.65208e-149
Clca4b	8.50303e-153	-0.469273	0.999	1	1.63114e-148
Anpep	2.93478e-152	1.82477	0.715	0.43	5.62979e-148
Atp1b1	3.47589e-151	0.345495	1	1	6.66781e-147
Ptp4a1	1.28052e-150	-0.680818	0.977	0.998	2.45641e-146
Mep1a	1.37176e-150	0.619515	0.991	0.969	2.63145e-146
Vil1	2.0625e-147	-0.27437	1	1	3.9565e-143
Btg1	4.15082e-146	-0.488495	1	1	7.96252e-142
Bmp2	2.55305e-143	-0.830798	0.903	0.955	4.89752e-139
Ywhaz	8.10486e-143	-0.328417	1	1	1.55476e-138
Slc5a1	1.07162e-138	-0.517353	1	1	2.0557e-134
Gpr137b	1.36098e-138	-0.893139	0.809	0.922	2.61077e-134
Arf4	9.96556e-137	-0.486893	0.996	1	1.91169e-132
Itm2b	1.18949e-135	0.544354	0.992	0.987	2.2818e-131
Egr1	2.49617e-134	-0.920771	0.785	0.903	4.7884e-130
Rab1a	2.53372e-130	-0.485566	0.995	0.998	4.86043e-126
Msmo1	2.74783e-130	-0.307771	1	1	5.27117e-126
Anxa1	3.56104e-130	-0.661129	0.938	0.981	6.83114e-126
Apob	8.46072e-130	-0.561565	0.972	0.993	1.62302e-125
Gstp2	8.5817e-129	0.523476	0.998	0.99	1.64623e-124
Ifngr1	7.00616e-128	-0.471204	0.999	1	1.34399e-123
Tmsb4x	1.02803e-124	0.292302	1	1	1.97207e-120
Rbp2	1.20906e-122	-0.484473	0.989	0.998	2.31933e-118
Rbp1	1.26974e-122	1.90342	0.481	0.194	2.43574e-118
Ddit4	5.7693e-121	0.559864	0.997	0.991	1.10673e-116
Cbr1	2.02383e-120	0.640822	0.994	0.973	3.88231e-116
Epha2	1.09211e-118	-0.682603	0.906	0.971	2.09499e-114
Cyp27a1	2.59365e-118	0.846899	0.901	0.771	4.97539e-114
Sdcbp	3.95356e-118	-0.44759	0.992	0.999	7.58411e-114
Ces2c	1.59501e-117	-0.435973	0.998	0.998	3.0597e-113
Dcxr	1.90298e-114	0.641485	0.977	0.922	3.65049e-110
Bpnt1	6.83056e-114	0.436106	1	0.996	1.31031e-109
Laptm4b	5.28106e-110	0.560483	0.994	0.975	1.01307e-105
Cap1	5.81237e-110	-0.442142	0.991	0.998	1.11499e-105
Tmem59	1.29004e-109	0.569545	0.994	0.904	2.47468e-105
Hist1h1c	2.38718e-109	0.408915	1	1	4.57933e-105
Sema4g	2.7301e-109	0.61198	0.986	0.935	5.23715e-105
Mex3c	1.02699e-108	-0.954709	0.567	0.77	1.97008e-104
Pafah1b1	5.51605e-107	-0.530301	0.959	0.988	1.05814e-102
Ubald2	2.57913e-106	0.371264	1	0.999	4.94754e-102
Slc26a6	3.31494e-106	0.410719	1	0.999	6.35905e-102
Arcn1	9.13887e-106	-0.478983	0.985	0.995	1.75311e-101
Tmpo	1.85915e-105	0.662429	0.964	0.908	3.56641e-101
Pgap1	3.14372e-105	-0.515267	0.967	0.986	6.03059e-101
Ildr1	1.02999e-104	-0.555995	0.937	0.976	1.97583e-100
Per2	3.76644e-104	0.608371	0.972	0.906	7.22517e-100
H3f3a	7.16687e-104	-0.345465	1	1	1.37482e-99
Krt8	1.83273e-103	-0.344023	1	1	3.51572e-99
Prr9	3.77857e-103	-1.63395	0.214	0.481	7.24844e-99
Phf12	8.126e-103	0.662962	0.93	0.809	1.55881e-98
Gnb1	1.51874e-102	-0.387473	1	1	2.9134e-98
Slc9a2	4.48361e-101	-0.624801	0.916	0.967	8.60091e-97
Cystm1	5.44509e-100	-0.280069	1	1	1.04453e-95
Arhgap27	5.88298e-100	0.51501	0.982	0.987	1.12853e-95
Fth1	6.06812e-100	-0.293595	1	1	1.16405e-95
Cpe	1.32822e-99	-1.35501	0.234	0.502	2.54792e-95
Naaladl1	7.43466e-98	0.38559	1	1	1.42619e-93
Ace	3.24607e-97	0.828171	0.954	0.918	6.22694e-93
Vdr	4.81079e-97	0.444282	0.995	0.988	9.22854e-93
Esrra	7.91641e-97	0.47853	0.993	0.983	1.51861e-92
Mpp1	8.70736e-97	0.431748	1	0.984	1.67033e-92
Eid3	1.04858e-96	0.779483	0.89	0.742	2.0115e-92
Pdzk1ip1	5.7982e-96	1.27591	0.59	0.352	1.11227e-91
Hist1h1d	6.30499e-96	0.601559	0.964	0.921	1.20949e-91
Pmp22	1.0929e-95	-1.08426	0.743	0.843	2.09651e-91
Eif5	8.8263e-95	-0.383737	0.996	1	1.69315e-90
Pitpna	1.46248e-94	-0.271574	1	1	2.80548e-90
Atp5k	1.62496e-94	0.561963	0.973	0.813	3.11717e-90
Cltc	6.60073e-94	-0.375397	0.997	1	1.26622e-89
Mgam	1.1458e-93	-0.561265	0.999	0.999	2.19798e-89
Tspan3	2.03191e-92	0.490477	0.989	0.925	3.89782e-88
Enpep	2.17073e-92	0.411753	1	0.998	4.16412e-88
March6	8.25962e-92	0.435326	0.997	0.985	1.58444e-87
Capza2	1.65043e-91	-0.418939	0.989	0.995	3.16602e-87
Arpc2	1.77274e-91	-0.342898	1	1	3.40065e-87
Pex6	3.67098e-91	0.829379	0.785	0.594	7.04205e-87
H2afv	2.53021e-90	0.447826	0.999	0.985	4.8537e-86
Tubb2a	4.05038e-90	-0.618043	0.897	0.954	7.76984e-86
Fat1	7.47515e-90	-0.292895	1	1	1.43396e-85
Odf2l	9.97522e-90	-0.72645	0.723	0.852	1.91355e-85
Oasl1	9.92967e-89	-0.818001	0.78	0.885	1.90481e-84
Itpk1	1.17748e-88	-0.327517	0.999	0.998	2.25876e-84
Retreg1	1.54081e-88	0.687256	0.898	0.784	2.95574e-84
Ccdc71l	4.10315e-88	-0.509377	0.933	0.976	7.87108e-84
Gch1	9.04462e-87	-0.487005	0.94	0.981	1.73503e-82
Slc25a24	9.15936e-87	-0.649608	0.864	0.919	1.75704e-82
Tsku	9.44053e-87	0.789154	0.796	0.609	1.81098e-82
Ghitm	1.83703e-86	-0.410758	0.997	1	3.52397e-82
Kitl	1.8844e-86	-0.934611	0.516	0.72	3.61485e-82
Plpbp	2.73127e-86	0.68525	0.879	0.745	5.2394e-82
Wdr1	4.30215e-85	-0.308162	0.999	1	8.25281e-81
Cyb5a	1.45147e-84	-0.316174	1	1	2.78435e-80
Cyp51	3.02481e-84	-0.363509	0.999	1	5.8025e-80
Ace2	3.67471e-84	0.846637	0.672	0.4	7.0492e-80
Sdcbp2	4.47751e-84	-0.494397	0.958	0.982	8.5892e-80
Nabp1	6.12179e-84	-0.66597	0.694	0.852	1.17434e-79
Bsg	7.45707e-84	-0.224513	1	1	1.43049e-79
Capn1	9.02965e-84	0.403212	0.998	0.991	1.73216e-79
Dgat2	9.59376e-84	-0.45644	0.95	0.981	1.84037e-79
Tmem30b	3.103e-83	0.334401	1	0.998	5.95248e-79
Plekhb2	4.27699e-83	-0.386213	0.991	0.996	8.20454e-79
Gm8909	1.34216e-81	0.565952	0.967	0.931	2.57467e-77
H1f0	1.6367e-81	-0.355846	1	1	3.13968e-77
Srsf5	1.60656e-80	0.445299	0.995	0.954	3.08187e-76
Wwc1	1.76983e-80	-0.329483	0.999	1	3.39506e-76
Dusp10	1.24107e-79	-1.14421	0.316	0.555	2.38074e-75
Chac1	1.45951e-79	-1.27377	0.254	0.492	2.79978e-75
Itprid2	2.19415e-79	-0.355193	0.994	0.999	4.20904e-75
Sirt7	8.04909e-79	0.52689	0.963	0.932	1.54406e-74
Selenoi	1.09505e-78	-0.389656	0.98	0.992	2.10064e-74
Gpi1	1.23649e-78	0.259242	1	1	2.37196e-74
Cant1	3.22108e-78	0.459909	0.988	0.966	6.179e-74
Gadd45g	9.99814e-78	0.747988	0.844	0.713	1.91794e-73
2210016F16Rik	1.54022e-77	0.502934	0.978	0.908	2.9546e-73
Cldn7	3.52353e-77	-0.190288	1	1	6.75919e-73
Cxadr	1.98083e-75	-0.466389	0.962	0.984	3.79983e-71
Dbi	2.28772e-75	-0.214019	1	1	4.38853e-71
Cdh17	2.46348e-75	-0.218702	1	1	4.72569e-71
Sqle	2.61993e-75	-0.306563	1	1	5.02582e-71
Ephx1	3.62913e-75	0.73623	0.796	0.623	6.96175e-71
Epop	4.9182e-75	0.799454	0.733	0.538	9.43458e-71
Map2k2	1.61825e-74	-0.292127	1	1	3.10429e-70
Cnep1r1	1.98288e-74	-0.663072	0.665	0.819	3.80376e-70
C130074G19Rik	2.03877e-74	0.506667	0.964	0.935	3.91098e-70
Crct1	5.07337e-74	-0.690031	0.87	0.931	9.73225e-70
Lurap1l	8.11458e-73	-0.459929	0.918	0.961	1.55662e-68
Sod1	8.80438e-73	-0.206916	1	1	1.68894e-68
Manf	1.1537e-72	-0.612324	0.872	0.933	2.21314e-68
Cidec	1.22022e-72	-0.746931	0.659	0.803	2.34074e-68
Ptprj	2.82631e-72	-0.396783	0.981	0.991	5.42171e-68
Hpcal1	3.63817e-72	0.450308	0.976	0.964	6.9791e-68
Hs6st1	4.58555e-72	0.547778	0.937	0.87	8.79645e-68
Eif4ebp1	5.05581e-72	-0.467491	0.944	0.976	9.69856e-68
Jpt1	6.41739e-72	-0.372993	0.99	0.996	1.23105e-67
Chp1	2.58434e-71	0.269075	1	1	4.95753e-67
Dsp	2.60827e-71	-0.243964	1	1	5.00345e-67
Txn1	1.16294e-70	0.19205	1	1	2.23086e-66
Anxa5	3.17993e-70	-0.643682	0.756	0.862	6.10006e-66
Tomm6	3.26623e-70	0.491415	0.988	0.96	6.26561e-66
Vldlr	5.68354e-70	-0.533892	0.855	0.913	1.09027e-65
Angptl4	5.98791e-70	0.393387	0.993	0.985	1.14866e-65
Kdm5c	1.49782e-69	0.534116	0.923	0.818	2.87328e-65
Rgs2	1.56008e-69	-1.46349	0.15	0.354	2.9927e-65
Hmgcs1	2.04862e-69	-0.337291	1	1	3.92987e-65
S100a9	2.21607e-69	-1.62974	0.096	0.283	4.25109e-65
Tmem263	2.52105e-69	-0.577828	0.768	0.872	4.83612e-65
Slc43a2	2.61349e-69	0.74005	0.761	0.586	5.01345e-65
Galk1	6.12813e-69	1.15024	0.53	0.333	1.17556e-64
Abcg5	7.27914e-69	0.371677	0.995	0.982	1.39636e-64
Stom	1.50106e-68	-0.643812	0.764	0.861	2.87947e-64
Slc15a1	2.13726e-68	0.344977	0.99	0.983	4.09991e-64
Clta	3.35551e-68	0.251273	1	1	6.43688e-64
Slc16a10	4.79129e-68	0.707593	0.786	0.61	9.19113e-64
Eps8l2	5.91503e-68	0.295588	1	0.999	1.13468e-63
Anp32a	6.42534e-68	0.410769	0.982	0.941	1.23257e-63
Rtn4	8.85356e-68	-0.69502	0.656	0.784	1.69838e-63
Litaf	1.85084e-67	-0.448036	0.946	0.982	3.55046e-63
Acp5	1.97426e-67	0.524613	0.95	0.868	3.78723e-63
Serf2	2.49059e-67	0.240537	1	1	4.77771e-63
Sec14l1	3.81159e-67	0.96118	0.572	0.372	7.31177e-63
Hpgd	5.23863e-67	-0.375495	0.999	0.999	1.00493e-62
Plekhf2	5.24118e-67	-0.481038	0.903	0.95	1.00542e-62
Prl2c5	5.3491e-67	-0.974016	0.405	0.609	1.02612e-62
Myadm	8.63335e-67	-0.419058	0.995	0.997	1.65614e-62
Gml2	1.04149e-66	-0.907428	0.375	0.59	1.99789e-62
Nipal1	2.74955e-66	-0.880634	0.383	0.6	5.27445e-62
Pigr	3.38437e-66	0.567118	0.891	0.739	6.49224e-62
Cfl2	8.43473e-66	-0.422574	0.935	0.976	1.61803e-61
Tjp3	1.2576e-65	0.321817	1	1	2.41245e-61
Eif4ebp3	2.02026e-65	0.584068	0.914	0.815	3.87546e-61
Tpt1	2.43741e-65	-0.2012	1	1	4.67568e-61
Ccng2	5.73452e-65	-0.406609	0.971	0.979	1.10005e-60
Rhpn2	7.11174e-65	-0.694912	0.699	0.825	1.36424e-60
Hes6	9.30819e-65	0.573273	0.947	0.869	1.78559e-60
Raph1	5.51205e-64	-0.421937	0.952	0.981	1.05738e-59
Sqor	8.4918e-64	-0.357553	0.984	0.992	1.62898e-59
Nlrp6	9.3004e-64	0.383952	1	0.996	1.7841e-59
Brk1	1.02099e-63	0.52352	0.907	0.726	1.95856e-59
Hook2	1.57741e-63	0.372159	0.996	0.984	3.02594e-59
Tle5	1.35672e-62	0.198969	1	1	2.60259e-58
Igsf23	1.44599e-62	-0.409112	0.974	0.988	2.77385e-58
Cdkn2b	4.57054e-62	0.355026	0.994	0.985	8.76766e-58
Calm1	6.74209e-62	-0.19634	1	1	1.29333e-57
Tm4sf1	1.09214e-61	-1.86525	0.088	0.255	2.09506e-57
Ralb	1.36789e-61	-0.316421	0.995	0.999	2.62401e-57
Dbndd2	1.53784e-61	-0.420249	0.965	0.98	2.95003e-57
Gdi2	1.61139e-61	-0.324685	0.992	0.999	3.09114e-57
Etnk1	1.78029e-61	-0.560012	0.829	0.895	3.41513e-57
Actb	3.19511e-61	-0.151209	1	1	6.12918e-57
Pde9a	6.88975e-61	0.533353	0.909	0.791	1.32166e-56
Tmem37	7.06129e-61	1.44425	0.348	0.161	1.35457e-56
Guca2b	7.96102e-61	-0.366117	0.998	0.997	1.52716e-56
Tkt	1.09521e-60	0.167863	1	1	2.10094e-56
Cenpv	1.52989e-60	0.636812	0.85	0.713	2.93478e-56
Prxl2b	1.68882e-60	0.202291	1	1	3.23967e-56
Mapk6	2.32592e-60	0.36962	0.991	0.891	4.46182e-56
Anxa4	2.39843e-60	-0.206685	1	1	4.60091e-56
Galnt3	2.97044e-60	-0.796164	0.438	0.634	5.6982e-56
Ly6d	3.97988e-60	-0.539271	0.927	0.96	7.6346e-56
Fam98c	4.2613e-60	0.379052	0.988	0.969	8.17445e-56
Ugcg	6.45044e-60	-0.408593	0.971	0.984	1.23739e-55
Laptm4a	6.79823e-60	0.376136	0.988	0.974	1.3041e-55
Ms4a8a	1.0695e-59	-0.262561	0.998	1	2.05162e-55
Pklr	1.53533e-59	-0.264826	1	1	2.94523e-55
Pitpnm1	2.69832e-59	0.616458	0.876	0.774	5.17618e-55
Sorbs2	2.8316e-59	-0.790816	0.395	0.606	5.43186e-55
Phlda1	3.94693e-59	-0.608554	0.75	0.849	7.57139e-55
Clic1	1.02566e-58	-0.37789	0.982	0.984	1.96752e-54
Sgk2	1.36908e-58	-0.60292	0.682	0.817	2.62631e-54
Paxbp1	2.3071e-58	0.823889	0.656	0.489	4.42571e-54
Amn	2.4675e-58	0.687996	0.835	0.708	4.73341e-54
Smoc2	2.80683e-58	-0.6446	0.852	0.881	5.38434e-54
Nfyb	3.12661e-58	0.674089	0.68	0.472	5.99778e-54
Slc25a10	4.62196e-58	0.393552	0.992	0.983	8.8663e-54
Abcc2	5.16769e-58	0.681584	0.745	0.579	9.91319e-54
Tspan13	6.74029e-58	-0.416811	0.915	0.954	1.29299e-53
Plat	9.0399e-58	-1.08059	0.198	0.397	1.73412e-53
Slc11a2	1.184e-57	0.563206	0.906	0.769	2.27127e-53
Uqcrc1	1.51572e-57	0.265434	1	0.999	2.9076e-53
Cyp2s1	2.07409e-57	0.445505	0.97	0.942	3.97873e-53
Hist1h1e	2.23515e-57	0.296959	1	0.997	4.28768e-53
Flrt3	2.54069e-57	-0.86553	0.361	0.562	4.87381e-53
Ptbp3	3.73061e-57	-0.274972	0.998	1	7.15644e-53
Suds3	4.07903e-57	0.464597	0.947	0.892	7.8248e-53
Smpdl3a	5.1597e-57	1.21642	0.468	0.292	9.89786e-53
Acss2	7.74616e-57	0.450014	0.985	0.969	1.48595e-52
Clcn3	8.97632e-57	-0.38681	0.949	0.977	1.72193e-52
Etfa	1.03393e-56	-0.391521	0.952	0.977	1.98339e-52
Cs	1.20749e-56	-0.199807	1	1	2.31632e-52
Gcnt3	1.50093e-56	-0.344866	0.983	0.994	2.87924e-52
Dgat1	1.63065e-56	0.494968	0.934	0.897	3.12808e-52
Mpp5	4.24668e-56	-0.500897	0.833	0.9	8.14641e-52
Dhrs11	5.79452e-56	0.361849	0.989	0.987	1.11156e-51
Oplah	6.65359e-56	1.81864	0.225	0.07	1.27636e-51
Eef2	6.67503e-56	0.183468	1	1	1.28047e-51
Lama5	2.14373e-55	1.3016	0.389	0.207	4.11232e-51
Foxo3	2.30359e-55	0.487524	0.939	0.87	4.41898e-51
Pm20d1	3.73203e-55	1.90891	0.216	0.066	7.15915e-51
Fam91a1	5.94501e-55	-0.469346	0.873	0.933	1.14043e-50
Cyp4f14	7.14685e-55	-0.162442	1	1	1.37098e-50
Gadd45b	9.12768e-55	0.558584	0.935	0.903	1.75096e-50
Ndufa13	1.21831e-54	0.336896	1	0.996	2.33708e-50
Gm1123	1.235e-54	0.415855	0.859	0.656	2.3691e-50
Cd63	1.59711e-54	-0.391218	0.929	0.96	3.06373e-50
Tsc22d4	3.2151e-54	0.43761	0.954	0.904	6.16752e-50
Suco	6.10226e-54	-0.832935	0.381	0.57	1.1706e-49
Riok3	9.32099e-54	-0.38246	0.945	0.972	1.78804e-49
Tnfrsf12a	1.66913e-53	-0.494287	0.837	0.908	3.20189e-49
Ptgr1	2.79971e-53	-0.449263	0.9	0.944	5.37067e-49
Pkm	2.94631e-53	-0.151972	1	1	5.65191e-49
Eps8l1	4.22799e-53	-2.01111	0.036	0.159	8.11055e-49
Fam83e	4.78988e-53	0.555283	0.864	0.767	9.18844e-49
Cyp1a1	5.30799e-53	-0.612319	0.71	0.801	1.01823e-48
Trim14	5.35067e-53	0.385762	0.984	0.94	1.02642e-48
Nr5a2	7.40082e-53	0.640857	0.775	0.65	1.4197e-48
Sfxn1	1.37087e-52	0.434809	0.986	0.944	2.62975e-48
Map2k3	1.44542e-52	-0.337918	0.986	0.993	2.77274e-48
Tnfaip2	1.44758e-52	2.09099	0.238	0.088	2.77688e-48
Wasl	1.54197e-52	-0.487329	0.783	0.871	2.95797e-48
Cdc37l1	1.9544e-52	0.527673	0.807	0.618	3.74912e-48
Tapbp	2.09253e-52	0.455147	0.945	0.869	4.01409e-48
Vps28	2.56721e-52	0.392841	0.981	0.936	4.92468e-48
Smad3	3.20609e-52	0.560592	0.838	0.722	6.15023e-48
Prom1	3.70561e-52	-0.543439	0.793	0.864	7.10848e-48
Nt5c2	3.73235e-52	-0.630419	0.561	0.719	7.15978e-48
Trak1	4.05882e-52	0.312232	0.994	0.979	7.78604e-48
Cast	1.32688e-51	-0.264224	0.997	1	2.54535e-47
S100a10	1.45226e-51	-0.208074	0.999	1	2.78588e-47
Cdkn1b	1.83181e-51	0.483977	0.907	0.815	3.51397e-47
Ppp1r10	2.40489e-51	-0.439909	0.771	0.892	4.6133e-47
Znhit1	2.56981e-51	0.434536	0.956	0.893	4.92967e-47
Rnf103	3.82722e-51	-0.402874	0.931	0.962	7.34177e-47
Abhd2	4.63195e-51	-0.222453	1	1	8.88546e-47
Cbr3	5.39101e-51	0.612973	0.874	0.741	1.03416e-46
Fos	5.39443e-51	-0.379703	0.94	0.975	1.03481e-46
Zfp36l2	5.72531e-51	0.521588	0.892	0.776	1.09829e-46
Entpd5	6.95749e-51	0.478005	0.955	0.912	1.33466e-46
Atp5j	9.40329e-51	-0.284922	0.99	0.998	1.80383e-46
Pim3	1.21827e-50	0.485946	0.94	0.929	2.33701e-46
Plekhn1	1.25677e-50	0.853873	0.575	0.411	2.41085e-46
Rsrp1	1.52619e-50	0.314116	0.996	0.981	2.92769e-46
Tbc1d9	1.54737e-50	-0.900274	0.29	0.482	2.96832e-46
Nrn1	2.19639e-50	3.46417	0.111	0.01	4.21333e-46
Gsr	3.2131e-50	0.373316	0.998	0.991	6.16369e-46
Hmg20b	3.99314e-50	0.381689	0.976	0.946	7.66004e-46
Tagln2	6.57216e-50	0.289938	1	1	1.26074e-45
Npepps	6.66689e-50	0.337706	0.991	0.937	1.27891e-45
Il5ra	6.81646e-50	-1.69704	0.064	0.2	1.3076e-45
Asap1	6.87278e-50	-0.592764	0.63	0.766	1.3184e-45
Cyb5b	8.98667e-50	0.262321	1	1	1.72391e-45
Nt5c3	1.09061e-49	-0.729489	0.391	0.585	2.09212e-45
Psg18	1.10205e-49	-0.949587	0.245	0.433	2.11406e-45
Eif4h	1.77316e-49	0.297776	1	0.989	3.40145e-45
Apoc3	3.60736e-49	-0.425987	0.968	0.973	6.91999e-45
Ak2	4.96766e-49	0.32951	0.996	0.99	9.52945e-45
Oat	6.29914e-49	0.625718	0.998	0.982	1.20836e-44
Suox	6.44808e-49	-0.276179	0.993	0.993	1.23693e-44
Rreb1	6.72653e-49	0.399181	0.956	0.888	1.29035e-44
Capg	7.54845e-49	-0.758623	0.436	0.616	1.44802e-44
Agfg2	1.02529e-48	0.867568	0.567	0.415	1.96682e-44
Rnd3	1.61372e-48	-0.503287	0.675	0.81	3.0956e-44
Lsm4	1.85321e-48	0.525505	0.907	0.81	3.55501e-44
Abl2	2.01876e-48	-0.721611	0.432	0.611	3.87259e-44
Ndrg1	2.31798e-48	-0.341004	0.979	0.983	4.44659e-44
Rhoa	2.63638e-48	-0.225157	0.999	1	5.05737e-44
Atp6v1e1	3.0275e-48	-0.280177	0.995	0.998	5.80765e-44
Nucb1	3.87801e-48	0.363705	0.976	0.967	7.43918e-44
Ccni	4.88597e-48	0.431811	0.942	0.838	9.37275e-44
Tax1bp1	5.17638e-48	-0.221047	0.999	1	9.92986e-44
Gprc5a	6.58922e-48	-0.535569	0.845	0.897	1.26401e-43
Gjb3	8.43345e-48	-0.921597	0.239	0.422	1.61779e-43
Sec23a	9.06573e-48	-0.341087	0.961	0.976	1.73908e-43
Anxa3	1.0368e-47	-0.370919	0.935	0.967	1.98889e-43
Car9	1.37389e-47	0.347161	0.99	0.965	2.63553e-43
Epn1	2.16981e-47	0.278511	0.999	0.994	4.16235e-43
Adgrg7	2.45592e-47	-0.367621	0.956	0.973	4.71119e-43
Safb2	2.84804e-47	0.49145	0.879	0.769	5.46339e-43
Brd2	3.33086e-47	-0.295322	0.985	0.993	6.38958e-43
Agrn	5.50943e-47	0.33107	0.986	0.984	1.05687e-42
Nras	7.00474e-47	-0.425228	0.858	0.916	1.34372e-42
Slc13a2	7.04369e-47	0.353087	0.993	0.979	1.35119e-42
Myof	7.21381e-47	1.34002	0.287	0.129	1.38382e-42
Rars	1.16641e-46	-0.401012	0.878	0.924	2.23752e-42
H2-Q10	1.51002e-46	0.462713	0.953	0.862	2.89667e-42
Prkx	1.52565e-46	-0.776908	0.374	0.552	2.92665e-42
Clec2e	1.57204e-46	0.3192	0.985	0.975	3.01564e-42
Ccl20	1.93263e-46	-1.22257	0.14	0.3	3.70736e-42
Pigs	2.81512e-46	0.40843	0.951	0.874	5.40025e-42
Nop53	3.71677e-46	0.416863	0.946	0.894	7.12988e-42
Ppard	3.86569e-46	0.81309	0.568	0.418	7.41556e-42
Depdc7	4.05783e-46	-0.70977	0.376	0.569	7.78413e-42
Abcc3	5.40828e-46	0.354197	0.973	0.944	1.03747e-41
Nat8f4	5.64025e-46	-1.04743	0.218	0.391	1.08197e-41
Ly6m	5.86947e-46	-0.449729	0.911	0.956	1.12594e-41
Pard6b	6.08492e-46	-0.365208	0.961	0.986	1.16727e-41
Chmp4c	6.20406e-46	-0.218458	1	1	1.19013e-41
S100a6	7.41481e-46	-0.322284	0.998	1	1.42238e-41
Dnajb9	9.95542e-46	-1.07353	0.229	0.399	1.90975e-41
Arpc4	1.10624e-45	-0.295009	0.981	0.987	2.1221e-41
Tbc1d15	1.75693e-45	-0.483675	0.753	0.835	3.37032e-41
Tmc4	2.00054e-45	0.252191	0.999	0.998	3.83764e-41
Ccnl1	2.17819e-45	0.435912	0.926	0.889	4.17841e-41
Rdh10	2.19437e-45	-0.434875	0.897	0.932	4.20946e-41
Gml	2.34e-45	-0.522512	0.824	0.876	4.48881e-41
Slc6a8	3.15369e-45	-0.252552	0.999	1	6.04972e-41
Rab11fip4	5.09067e-45	1.0707	0.424	0.261	9.76544e-41
S100a13	5.54888e-45	-0.736171	0.301	0.491	1.06444e-40
Ppp1cb	7.34222e-45	-0.25803	0.995	1	1.40846e-40
Slc28a2	8.40451e-45	-0.846177	0.413	0.59	1.61224e-40
Phospho1	1.02498e-44	0.417085	0.942	0.868	1.96621e-40
Tmem45b	1.1771e-44	0.228775	1	0.999	2.25803e-40
Atp6v1d	1.3337e-44	-0.400613	0.876	0.921	2.55843e-40
Cln8	1.50157e-44	-0.722091	0.416	0.585	2.88046e-40
Snx3	3.32191e-44	-0.223339	1	1	6.37242e-40
Slc38a2	4.86196e-44	-0.683393	0.371	0.556	9.32669e-40
Acaa1a	4.95807e-44	0.372079	0.97	0.929	9.51106e-40
Cdc42bpg	5.03246e-44	0.460997	0.89	0.803	9.65376e-40
Sars	6.95451e-44	-0.355191	0.929	0.952	1.33408e-39
Rab5if	7.26864e-44	0.404454	0.979	0.944	1.39434e-39
Mapk1ip1l	7.31707e-44	-0.373739	0.928	0.958	1.40363e-39
Tollip	8.00935e-44	-0.341809	0.922	0.959	1.53643e-39
Bcl2l1	8.23185e-44	-0.289381	0.982	0.994	1.57912e-39
Grina	9.55238e-44	0.33499	0.983	0.964	1.83243e-39
Fkbp8	1.27691e-43	0.25107	0.999	1	2.4495e-39
Mthfd2	1.5212e-43	-0.781503	0.286	0.467	2.91811e-39
Arl5a	2.05085e-43	-0.599956	0.53	0.681	3.93414e-39
Tmem259	2.14232e-43	0.340892	0.986	0.968	4.10961e-39
Sis	3.41645e-43	-0.20194	1	1	6.55377e-39
Sox13	4.18141e-43	0.731068	0.623	0.492	8.0212e-39
Slc41a3	5.68395e-43	-1.02552	0.167	0.328	1.09035e-38
Tnfrsf23	7.31352e-43	-1.10924	0.149	0.304	1.40295e-38
Npas2	8.44461e-43	-0.4025	0.87	0.923	1.61993e-38
Eef1d	8.6285e-43	0.358761	0.987	0.964	1.6552e-38
Plpp3	9.43941e-43	-0.397631	0.89	0.926	1.81076e-38
Hprt	1.2688e-42	0.446299	0.817	0.631	2.43393e-38
Cd24a	1.46821e-42	-0.389364	0.8	0.901	2.81647e-38
Serp1	1.72114e-42	-0.276169	0.998	0.999	3.30166e-38
Slmap	1.74337e-42	-0.432471	0.779	0.855	3.34431e-38
Fam162a	1.89039e-42	0.207427	1	1	3.62634e-38
Gsdme	2.32366e-42	-0.209001	0.995	0.996	4.45747e-38
Plpp2	2.37423e-42	-0.24256	0.996	0.999	4.55449e-38
Ptger4	2.68264e-42	-0.710544	0.413	0.581	5.14612e-38
Slc22a4	2.82909e-42	0.48115	0.818	0.695	5.42704e-38
Wdfy1	3.32243e-42	0.536305	0.75	0.621	6.37342e-38
Cyhr1	4.26029e-42	0.397977	0.938	0.853	8.17251e-38
Klf4	4.59888e-42	-0.600219	0.578	0.71	8.82203e-38
Cyp2d26	5.34459e-42	-0.310352	0.984	0.996	1.02525e-37
Adh1	5.87441e-42	1.04253	0.449	0.3	1.12689e-37
Akr1c13	7.13658e-42	0.307559	0.996	0.985	1.36901e-37
2610528J11Rik	7.84107e-42	0.502773	0.829	0.732	1.50415e-37
Tanc2	8.06538e-42	1.58269	0.221	0.088	1.54718e-37
Tfcp2l1	9.75981e-42	-0.488026	0.784	0.853	1.87222e-37
Gjb4	1.01323e-41	-1.32227	0.105	0.243	1.94368e-37
Gp1bb	1.90826e-41	-0.526603	0.845	0.879	3.66061e-37
Prss23	2.01877e-41	-0.217964	1	0.999	3.87261e-37
Rsrc2	2.21622e-41	0.299756	0.99	0.978	4.25138e-37
Mapk13	2.28705e-41	0.158171	1	1	4.38725e-37
Ksr1	2.45101e-41	0.443768	0.904	0.819	4.70176e-37
Ptgfrn	2.83276e-41	-0.321268	0.953	0.972	5.43409e-37
Clcn2	3.05351e-41	0.335088	0.987	0.962	5.85756e-37
Aldoa	3.51104e-41	-0.21533	1	1	6.73524e-37
Ptms	3.56035e-41	0.501435	0.99	0.983	6.82982e-37
C2cd2	4.4558e-41	-0.744897	0.446	0.599	8.54756e-37
Hdlbp	4.48298e-41	-0.234417	0.999	1	8.59969e-37
Cebpa	5.69051e-41	0.360596	0.972	0.928	1.09161e-36
Pcx	6.17117e-41	-0.466831	0.735	0.823	1.18381e-36
Map7	7.4977e-41	0.293999	0.994	0.99	1.43828e-36
Surf4	7.52236e-41	-0.413984	0.839	0.891	1.44301e-36
Wapl	9.26225e-41	0.335016	0.95	0.802	1.77678e-36
Iqgap1	1.80122e-40	-0.374063	0.883	0.92	3.45528e-36
Ncln	1.81503e-40	0.504615	0.867	0.752	3.48177e-36
Ptrh1	1.87118e-40	-0.492117	0.748	0.825	3.58948e-36
Morf4l2	1.94535e-40	-0.543465	0.631	0.747	3.73176e-36
Gns	2.10157e-40	0.422968	0.895	0.806	4.03144e-36
Tax1bp3	2.20317e-40	-0.373751	0.889	0.925	4.22633e-36
Oxct1	2.52094e-40	-0.171987	1	1	4.83592e-36
S100a7a	2.87846e-40	-1.80257	0.055	0.167	5.52175e-36
Acsl5	2.94938e-40	-0.203778	1	1	5.6578e-36
Ceacam1	2.99732e-40	0.26273	0.999	0.981	5.74976e-36
Fgl2	3.76182e-40	-0.384372	0.913	0.935	7.2163e-36
Lamc2	4.86894e-40	-0.653345	0.495	0.638	9.34008e-36
Irf2bp2	5.05502e-40	0.326144	0.987	0.97	9.69704e-36
Nars	6.26048e-40	-0.270412	0.974	0.988	1.20095e-35
Sema3e	8.61691e-40	-1.2172	0.094	0.227	1.65298e-35
Malrd1	1.00691e-39	0.746946	0.533	0.372	1.93156e-35
Ago2	1.36281e-39	-0.328802	0.935	0.961	2.61428e-35
Lemd2	1.3701e-39	0.47427	0.817	0.711	2.62826e-35
Rap1b	1.60156e-39	-0.359059	0.901	0.938	3.07227e-35
Muc13	1.75998e-39	-0.153713	1	1	3.37617e-35
Atp8b1	2.0143e-39	-0.217159	0.999	1	3.86402e-35
Sprr1a	2.05495e-39	-0.857765	0.439	0.584	3.94201e-35
Cmpk1	2.07357e-39	0.236163	0.999	0.996	3.97773e-35
Tmem131	2.34754e-39	-0.270787	0.991	0.996	4.50329e-35
Rhod	2.61563e-39	-0.436167	0.811	0.864	5.01756e-35
Phldb2	2.68829e-39	-0.651434	0.363	0.54	5.15695e-35
Bcl9l	3.04244e-39	0.493248	0.829	0.716	5.83632e-35
Sphk2	3.60346e-39	0.424674	0.933	0.887	6.91252e-35
Mapk1	3.68259e-39	0.259843	1	0.996	7.06431e-35
H2-Q6	3.69702e-39	1.52988	0.207	0.081	7.09199e-35
Hsp90b1	4.08089e-39	-0.314648	0.998	0.999	7.82837e-35
Rab22a	4.77607e-39	-0.451429	0.756	0.837	9.16193e-35
Muc3	4.94755e-39	0.201447	0.998	0.964	9.49089e-35
Ywhae	5.2778e-39	-0.224097	1	1	1.01244e-34
Sem1	5.60385e-39	0.240721	0.999	0.998	1.07499e-34
Blnk	5.62623e-39	-0.736961	0.305	0.476	1.07928e-34
Mdm2	6.05839e-39	0.466349	0.898	0.826	1.16218e-34
Arl4a	6.66823e-39	-0.656661	0.45	0.605	1.27917e-34
Pawr	9.3389e-39	0.43842	0.868	0.78	1.79148e-34
Coq9	9.63377e-39	0.552129	0.721	0.596	1.84805e-34
Lmbrd1	1.10126e-38	-0.369483	0.888	0.921	2.11254e-34
Ggh	1.10943e-38	-0.883629	0.202	0.361	2.12822e-34
Baiap2l2	1.13955e-38	0.398556	0.978	0.946	2.186e-34
Apobec1	1.14128e-38	-0.809396	0.258	0.425	2.18932e-34
Hsd17b7	1.46306e-38	-0.283316	0.987	0.989	2.80658e-34
Triap1	1.82936e-38	0.430575	0.868	0.777	3.50925e-34
Drosha	1.8334e-38	0.585129	0.706	0.582	3.51701e-34
Rnf187	1.83761e-38	0.36464	0.961	0.899	3.5251e-34
Rorc	1.92184e-38	0.339358	0.979	0.951	3.68667e-34
Phgr1	2.05975e-38	0.334255	0.984	0.982	3.95121e-34
Gda	2.96884e-38	-0.745154	0.31	0.477	5.69512e-34
Timm23	3.02196e-38	0.365535	0.953	0.907	5.79703e-34
Insig1	3.02795e-38	-0.275727	0.998	0.996	5.80852e-34
Ptprr	4.47802e-38	-0.488239	0.713	0.822	8.59019e-34
Syngr2	4.60982e-38	0.346755	0.965	0.895	8.84301e-34
Eef1g	4.61509e-38	0.455304	0.964	0.909	8.85312e-34
Gcnt1	4.63333e-38	-0.581491	0.527	0.672	8.88812e-34
Ctsz	4.69054e-38	-0.210249	1	1	8.99786e-34
Acox2	6.82487e-38	-0.384955	0.862	0.91	1.30922e-33
Trim41	1.12074e-37	0.505169	0.758	0.635	2.14991e-33
Gsk3b	1.18416e-37	-0.318861	0.932	0.96	2.27157e-33
Mfsd14b	1.4477e-37	-0.430721	0.822	0.88	2.77712e-33
Adss	1.5084e-37	-0.545964	0.705	0.768	2.89356e-33
Exoc5	1.95043e-37	-0.473602	0.692	0.792	3.74152e-33
Btc	1.99623e-37	-0.619282	0.567	0.68	3.82937e-33
Leng8	2.38966e-37	0.362413	0.963	0.925	4.58409e-33
Phyh	2.42653e-37	0.895989	0.394	0.24	4.65481e-33
Aacs	2.60404e-37	-0.326858	0.963	0.977	4.99532e-33
Klc4	3.05621e-37	-0.25505	0.985	0.989	5.86272e-33
Gstp1	4.34722e-37	0.30768	0.991	0.98	8.33928e-33
Hbegf	5.07931e-37	-0.370906	0.846	0.918	9.74364e-33
Spry2	5.41246e-37	-0.947344	0.182	0.333	1.03827e-32
Hadha	6.69668e-37	0.351283	0.866	0.704	1.28462e-32
Creb3l3	7.40102e-37	-0.48994	0.851	0.901	1.41974e-32
Acsl3	8.18851e-37	-0.492167	0.653	0.756	1.5708e-32
Calu	8.9099e-37	-0.548223	0.583	0.701	1.70919e-32
Rtn3	1.03099e-36	-0.29398	0.973	0.983	1.97776e-32
Atp5b	1.08714e-36	-0.13506	1	1	2.08547e-32
Dlgap4	1.16776e-36	0.36096	0.97	0.937	2.24011e-32
Sult1d1	1.16883e-36	-0.246596	0.997	1	2.24218e-32
Plcxd2	1.26222e-36	-1.06151	0.143	0.282	2.42131e-32
H13	1.65331e-36	-0.388379	0.887	0.928	3.17155e-32
Btbd3	1.82143e-36	-0.848954	0.202	0.357	3.49404e-32
Hsp90aa1	2.39191e-36	-0.272632	0.986	0.987	4.58839e-32
Dact2	2.5133e-36	0.431664	0.863	0.779	4.82127e-32
Tprn	3.2359e-36	0.307325	0.987	0.971	6.20744e-32
Camk2n1	3.31167e-36	0.593964	0.678	0.555	6.35279e-32
Nsmce4a	3.56648e-36	0.571977	0.681	0.559	6.84158e-32
Zfand3	3.69599e-36	-0.520544	0.655	0.755	7.09002e-32
Fam83b	3.73738e-36	-0.740978	0.271	0.435	7.16941e-32
Agfg1	4.32913e-36	-0.376397	0.858	0.897	8.30456e-32
Sh3glb2	4.60109e-36	0.381623	0.937	0.869	8.82628e-32
H2afz	5.11328e-36	0.260969	0.999	0.993	9.8088e-32
Psmd2	5.57531e-36	0.331282	0.971	0.924	1.06951e-31
Csde1	6.58503e-36	-0.315272	0.912	0.945	1.26321e-31
Ap1s1	6.66561e-36	0.276323	0.995	0.985	1.27866e-31
Lypla1	7.25544e-36	-0.278351	0.984	0.99	1.39181e-31
Ints6l	7.47493e-36	1.65717	0.162	0.054	1.43392e-31
Ccdc114	8.25441e-36	2.56933	0.103	0.019	1.58344e-31
Slc4a4	1.04454e-35	0.297705	0.991	0.98	2.00375e-31
Vps54	1.5565e-35	-0.351826	0.866	0.898	2.98583e-31
Tmem237	1.68265e-35	-0.698952	0.273	0.439	3.22783e-31
Bri3	1.78422e-35	-0.291673	0.976	0.979	3.42266e-31
Btaf1	1.8784e-35	-0.920533	0.175	0.32	3.60334e-31
Dsc2	2.03372e-35	-0.299439	0.929	0.958	3.90129e-31
Fam193b	2.19008e-35	0.635477	0.627	0.497	4.20123e-31
Cox6b2	2.68377e-35	2.56726	0.101	0.019	5.14829e-31
Pafah1b2	3.41598e-35	-0.367831	0.835	0.889	6.55288e-31
Tmigd1	3.7982e-35	-0.205889	0.993	0.998	7.28608e-31
Sf3b1	4.11758e-35	0.322737	0.939	0.813	7.89876e-31
Fam3c	4.2713e-35	-0.287318	0.981	0.987	8.19364e-31
Klhl22	4.57751e-35	-0.655707	0.336	0.504	8.78104e-31
Fmr1	4.58712e-35	-0.369329	0.826	0.886	8.79947e-31
Tmem127	7.01764e-35	-0.434467	0.697	0.794	1.34619e-30
Rab2a	7.99965e-35	-0.30238	0.944	0.956	1.53457e-30
Dusp5	8.28171e-35	-0.655255	0.415	0.57	1.58868e-30
Map1lc3a	9.30047e-35	-0.464568	0.678	0.77	1.78411e-30
Kctd10	9.9277e-35	0.291223	0.978	0.967	1.90443e-30
Reps2	1.16981e-34	-0.706131	0.305	0.464	2.24405e-30
Scand1	1.41016e-34	0.360588	0.937	0.867	2.70512e-30
Gna13	1.76484e-34	-0.232674	0.988	0.996	3.3855e-30
Fcgbp	1.93315e-34	-0.361594	0.975	0.983	3.70836e-30
Dync1i2	1.95489e-34	-0.30799	0.942	0.969	3.75006e-30
Naip1	2.321e-34	-0.314296	0.894	0.935	4.45237e-30
Scamp5	2.51022e-34	0.423911	0.818	0.707	4.81536e-30
Hspa1b	2.7843e-34	-0.570817	0.389	0.558	5.34112e-30
Gipc2	2.80572e-34	-0.210113	0.999	1	5.38221e-30
Mxd1	2.80629e-34	-0.29637	0.976	0.983	5.38331e-30
Nadk2	3.5524e-34	0.790134	0.487	0.345	6.81458e-30
Tmco1	3.99367e-34	0.423205	0.796	0.636	7.66106e-30
Dgkd	4.0997e-34	-0.346745	0.91	0.935	7.86445e-30
Cox6c	4.22588e-34	-0.26232	0.98	0.981	8.10651e-30
Plxnb2	4.67781e-34	0.205643	1	1	8.97345e-30
Pfkp	5.15797e-34	-0.314348	0.942	0.962	9.89454e-30
Abl1	6.14378e-34	0.448312	0.792	0.682	1.17856e-29
Klf9	6.65611e-34	0.759665	0.496	0.36	1.27684e-29
Lrrc66	9.65807e-34	-0.668829	0.319	0.479	1.85271e-29
Creld2	1.02518e-33	-0.726157	0.329	0.484	1.96661e-29
Abcb1a	1.20352e-33	-0.320851	0.96	0.969	2.30872e-29
Rap2b	1.58182e-33	-0.657289	0.412	0.563	3.03441e-29
Ypel5	1.82877e-33	-0.403615	0.788	0.851	3.50813e-29
Ablim1	1.84306e-33	-0.564177	0.486	0.627	3.53554e-29
Tmem150b	1.85375e-33	-0.258695	0.974	0.982	3.55605e-29
Dusp6	1.89968e-33	-0.323633	0.925	0.967	3.64415e-29
Ddx5	2.11094e-33	0.24548	0.998	0.996	4.04941e-29
Sult2b1	2.31801e-33	-0.477476	0.751	0.81	4.44663e-29
Ada	2.34012e-33	-0.713379	0.627	0.726	4.48905e-29
Luc7l3	2.57847e-33	0.488356	0.719	0.6	4.94629e-29
Pkp4	2.83471e-33	-0.598353	0.44	0.581	5.43782e-29
Tm4sf5	3.06409e-33	0.219101	0.999	1	5.87785e-29
Dazap1	3.18072e-33	0.386746	0.917	0.848	6.10157e-29
Psmc6	3.25649e-33	-0.329667	0.88	0.915	6.24692e-29
Brwd1	7.10346e-33	0.382827	0.895	0.818	1.36266e-28
Atg9b	8.97158e-33	-0.419692	0.789	0.862	1.72102e-28
Hnrnpa2b1	9.7634e-33	0.195692	1	1	1.87291e-28
Phf21b	1.07038e-32	0.969559	0.359	0.223	2.05331e-28
Ddit3.1	1.10382e-32	-0.524721	0.683	0.774	2.11746e-28
Sec31a	1.13557e-32	0.250469	0.995	0.993	2.17835e-28
Adck5	1.21217e-32	0.72	0.539	0.418	2.3253e-28
Rab11a	1.22327e-32	-0.285663	0.958	0.971	2.34661e-28
Erbin	1.43482e-32	-0.264657	0.981	0.987	2.75241e-28
Slc20a1	1.61231e-32	-0.361235	0.897	0.927	3.09289e-28
Ddr1	1.84061e-32	0.345456	0.942	0.891	3.53083e-28
Rab10	1.91415e-32	-0.241314	0.984	0.992	3.67192e-28
Rragc	1.96716e-32	-0.559498	0.471	0.613	3.7736e-28
Ppp1r2	2.32399e-32	-0.819332	0.199	0.344	4.45811e-28
Arl14	2.40758e-32	-0.655955	0.265	0.424	4.61847e-28
Mvd	2.63335e-32	0.28352	0.993	0.97	5.05156e-28
Serpinb9	3.10968e-32	-1.01268	0.136	0.265	5.9653e-28
Tmem238l	3.50159e-32	-0.571945	0.483	0.619	6.7171e-28
Selenos	3.69305e-32	-0.633481	0.343	0.502	7.08439e-28
Adora1	4.46112e-32	-0.710022	0.265	0.421	8.55777e-28
Ddit3	4.70827e-32	-0.468359	0.762	0.831	9.03187e-28
Dgkz	4.9172e-32	0.351198	0.934	0.869	9.43266e-28
Sav1	4.9718e-32	-0.460305	0.593	0.717	9.53741e-28
Cat	6.25427e-32	0.466368	0.869	0.774	1.19976e-27
Rad21	8.04213e-32	-0.418357	0.722	0.802	1.54272e-27
Nts	8.24206e-32	-1.31244	0.059	0.158	1.58107e-27
Sephs2	8.60619e-32	0.347348	0.955	0.895	1.65092e-27
Ocm	8.83196e-32	-0.837644	0.225	0.369	1.69423e-27
Hdac1	8.98615e-32	0.333401	0.922	0.834	1.72381e-27
Cdc42se2	1.13542e-31	-0.220509	0.998	1	2.17808e-27
Llgl2	1.22054e-31	0.281543	0.982	0.966	2.34136e-27
Hsd17b12	1.22082e-31	-0.266622	0.997	0.998	2.3419e-27
Pik3c2b	1.22684e-31	0.345312	0.949	0.891	2.35345e-27
Gatad1	1.96063e-31	-0.436468	0.695	0.783	3.76107e-27
Nsd1	2.25136e-31	0.514836	0.652	0.523	4.31878e-27
Prrc2a	2.44785e-31	0.360305	0.918	0.833	4.69571e-27
Pim1	2.51631e-31	-0.584796	0.384	0.541	4.82705e-27
Stard4	2.72704e-31	-0.272978	0.972	0.97	5.23129e-27
Blzf1	3.44003e-31	-0.678696	0.262	0.415	6.599e-27
Zmat2	3.66737e-31	0.349534	0.922	0.855	7.03512e-27
Plekha1	3.70313e-31	-0.542992	0.488	0.625	7.10371e-27
Rala	4.03589e-31	-0.343997	0.833	0.89	7.74205e-27
Lrp10	4.44885e-31	-0.250965	0.981	0.987	8.53423e-27
Cd81	4.83221e-31	0.230774	0.998	0.994	9.26964e-27
Guca2a	5.63136e-31	0.23796	1	1	1.08026e-26
Kcmf1	6.00971e-31	-0.403485	0.697	0.782	1.15284e-26
Bax	6.11563e-31	0.20768	0.999	0.996	1.17316e-26
Slc7a8	7.09142e-31	1.0008	0.32	0.188	1.36035e-26
Tle1	7.30202e-31	-0.694791	0.243	0.393	1.40075e-26
Aspa	1.02589e-30	-0.7161	0.243	0.39	1.96796e-26
Ndufs7	1.08531e-30	0.292091	0.976	0.946	2.08194e-26
Kif13b	1.16754e-30	0.354908	0.932	0.85	2.2397e-26
Hif1a	1.31545e-30	-0.391831	0.781	0.837	2.52342e-26
Lasp1	1.35503e-30	0.194901	0.997	0.996	2.59935e-26
Gfpt1	1.905e-30	-0.265848	0.972	0.983	3.65436e-26
C1galt1	2.05341e-30	-0.453915	0.633	0.742	3.93905e-26
Hist2h2bb	2.1739e-30	0.633045	0.65	0.535	4.1702e-26
Calr	2.22243e-30	-0.226953	0.995	0.999	4.26328e-26
Ccdc107	2.41327e-30	0.476297	0.758	0.634	4.62937e-26
Timm13	2.46924e-30	0.321869	0.963	0.908	4.73674e-26
Itgb6	3.26949e-30	-0.7473	0.203	0.344	6.27187e-26
Napa	4.34488e-30	-0.282362	0.97	0.98	8.33479e-26
B2m	4.70483e-30	-0.218223	0.997	1	9.02527e-26
Mtpn	4.80574e-30	-0.255022	0.97	0.977	9.21885e-26
Add3	4.88254e-30	0.334595	0.96	0.885	9.36618e-26
Capn2	5.09618e-30	-0.303175	0.941	0.962	9.776e-26
Atl2	5.95999e-30	0.351553	0.874	0.777	1.14331e-25
Pnkd	9.08727e-30	0.388974	0.83	0.734	1.74321e-25
Hdgf	9.45698e-30	0.361364	0.95	0.895	1.81413e-25
Tc2n	1.03516e-29	-0.51342	0.453	0.601	1.98576e-25
Edf1	1.05535e-29	0.156588	1	1	2.02448e-25
Atp5mpl	1.14916e-29	-0.21837	0.997	1	2.20443e-25
Gstm5	1.2273e-29	-0.545028	0.397	0.547	2.35433e-25
Kras	1.28674e-29	-0.454556	0.621	0.728	2.46835e-25
Fam160b1	1.40086e-29	0.476747	0.711	0.604	2.68728e-25
Ppp1r15b	1.79806e-29	-0.364352	0.788	0.851	3.44921e-25
Otud7b	1.80478e-29	-0.549031	0.387	0.542	3.46211e-25
Sh3d19	1.87272e-29	-0.233743	0.982	0.994	3.59244e-25
Tspan7	2.06138e-29	-0.241611	0.984	0.995	3.95434e-25
Anxa10	2.12131e-29	-1.04956	0.242	0.372	4.06931e-25
Nab2	2.21922e-29	0.816117	0.408	0.277	4.25712e-25
Aspscr1	2.2242e-29	0.421103	0.843	0.757	4.26668e-25
Cds1	2.43721e-29	-0.267609	0.96	0.968	4.6753e-25
Hipk1	2.93221e-29	0.345735	0.923	0.824	5.62485e-25
Hnf4g	2.98262e-29	-0.249788	1	0.996	5.72156e-25
Cdc42ep5	3.62551e-29	-0.22432	0.995	0.998	6.95482e-25
S100a16	3.86368e-29	-0.312964	0.934	0.946	7.41169e-25
Ly6g2	4.37727e-29	-0.255198	0.978	0.987	8.39691e-25
Mt1	4.49513e-29	0.204836	1	1	8.62301e-25
Fam102b	4.65837e-29	-0.476518	0.557	0.684	8.93614e-25
Slc16a3	4.79121e-29	0.303681	0.901	0.781	9.19097e-25
Tpm2	5.08078e-29	1.55048	0.162	0.065	9.74646e-25
Cars	5.72083e-29	-0.663119	0.278	0.422	1.09743e-24
Dvl1	6.13457e-29	0.476958	0.721	0.617	1.17679e-24
2010003K11Rik	8.15096e-29	-0.475304	0.519	0.654	1.5636e-24
Dock5	8.74394e-29	-0.512805	0.498	0.634	1.67735e-24
Crym	9.2063e-29	3.88214	0.06	0.004	1.76604e-24
Mdm4	9.45736e-29	0.87657	0.299	0.169	1.81421e-24
Nat2	9.56264e-29	-0.592174	0.33	0.479	1.8344e-24
Cfl1	1.01623e-28	0.151569	1	1	1.94943e-24
Tm9sf3	1.04764e-28	-0.276852	0.961	0.967	2.00968e-24
Epn3	1.16874e-28	-0.410847	0.855	0.895	2.242e-24
Atf3	1.1935e-28	-0.681337	0.378	0.514	2.2895e-24
Ifi27l2b	1.40155e-28	-0.332506	0.879	0.923	2.68859e-24
Slc25a37	1.5094e-28	0.279032	0.975	0.953	2.89548e-24
Megf9	1.55222e-28	-0.891878	0.153	0.276	2.97762e-24
Ski	1.59007e-28	0.257843	0.986	0.98	3.05024e-24
Nr1h2	1.74208e-28	0.291254	0.963	0.912	3.34183e-24
Gsta4	1.75459e-28	-0.162444	1	1	3.36582e-24
Cdk5rap3	1.89941e-28	0.366347	0.879	0.792	3.64364e-24
Cldn15	2.17702e-28	0.379716	0.923	0.862	4.17618e-24
Phf3	2.27534e-28	-0.61752	0.3	0.446	4.36479e-24
Neurl3	2.42707e-28	-0.247377	0.961	0.976	4.65584e-24
Esyt2	2.4951e-28	-0.2242	0.988	0.996	4.78635e-24
Mien1	2.57654e-28	-0.200181	0.994	0.996	4.94257e-24
Tcn2	2.73555e-28	0.31596	0.967	0.919	5.2476e-24
Dsg3	2.87295e-28	-0.821314	0.173	0.303	5.51119e-24
Sqstm1	2.92364e-28	-0.384318	0.994	0.993	5.60842e-24
Sept11	3.39112e-28	-0.541726	0.466	0.605	6.50518e-24
Clca3a1	3.46997e-28	-0.870364	0.177	0.303	6.65644e-24
Cox7a1	4.06608e-28	-0.406895	0.618	0.72	7.79997e-24
Trim15	4.25653e-28	-0.50058	0.54	0.665	8.16531e-24
AA986860	4.26891e-28	-0.267966	0.942	0.965	8.18904e-24
Plaur	4.30926e-28	-0.737269	0.167	0.297	8.26645e-24
Ppp1r14a	4.3715e-28	0.9845	0.307	0.184	8.38584e-24
Mep1b	4.39002e-28	-0.201533	0.999	0.998	8.42138e-24
Atpaf1	4.93991e-28	0.425304	0.748	0.641	9.47623e-24
Neo1	5.19579e-28	-0.45929	0.592	0.701	9.96708e-24
Gclc	5.27361e-28	0.299822	0.988	0.977	1.01164e-23
Nucks1	5.49573e-28	0.485147	0.678	0.556	1.05425e-23
Cln5	6.17237e-28	-0.648898	0.301	0.441	1.18405e-23
Utp14b	6.30278e-28	-0.512476	0.416	0.565	1.20906e-23
Ubr4	7.6565e-28	0.281174	0.969	0.941	1.46875e-23
Car2	7.9766e-28	-0.865096	0.164	0.288	1.53015e-23
Bmp8b	9.53801e-28	-0.432789	0.635	0.743	1.82968e-23
Maf	1.12844e-27	0.298862	0.969	0.934	2.16468e-23
Eif2s3x	1.17209e-27	0.699415	0.51	0.402	2.24842e-23
Cyb5r3	1.17994e-27	-0.260448	0.97	0.978	2.26348e-23
Mknk2	1.32986e-27	0.258853	0.991	0.98	2.55107e-23
Plcb3	1.42755e-27	0.2283	0.998	0.994	2.73847e-23
Lactb	1.65587e-27	0.743851	0.458	0.335	3.17646e-23
Ppib	1.72098e-27	0.270987	0.981	0.958	3.30135e-23
Psmb4	1.79465e-27	-0.251065	0.959	0.969	3.44267e-23
Ripk1	2.15204e-27	-0.824182	0.176	0.302	4.12827e-23
Eps8l3	2.42053e-27	-0.263412	0.958	0.985	4.6433e-23
Scnn1a	2.54542e-27	1.20971	0.214	0.106	4.88289e-23
Hs3st1	2.8657e-27	-0.525921	0.56	0.666	5.49727e-23
Tmem9b	2.8872e-27	-0.424317	0.699	0.766	5.53851e-23
Nsdhl	3.02829e-27	-0.313896	0.893	0.902	5.80917e-23
1700025G04Rik	3.34911e-27	-0.442497	0.565	0.68	6.4246e-23
Ywhah	3.59821e-27	-0.211937	0.993	0.995	6.90245e-23
Stam2	4.12358e-27	-0.391967	0.726	0.801	7.91026e-23
Fam102a	4.1558e-27	0.501274	0.709	0.62	7.97207e-23
Pdxk	4.50955e-27	0.407292	0.818	0.714	8.65068e-23
Rhof	4.57262e-27	-0.460582	0.529	0.662	8.77166e-23
Arpc5	4.70089e-27	-0.292346	0.903	0.923	9.01772e-23
Cep85	6.52774e-27	0.876879	0.369	0.249	1.25222e-22
Tbl1xr1	7.65516e-27	-0.429444	0.575	0.696	1.46849e-22
Ndufb9	8.0803e-27	-0.177618	0.995	0.998	1.55004e-22
Kdm6a	8.31436e-27	0.559775	0.597	0.496	1.59494e-22
Dusp3	9.58899e-27	-0.412797	0.622	0.726	1.83946e-22
Miga2	9.59913e-27	0.702222	0.505	0.398	1.8414e-22
Atox1	1.02802e-26	0.274228	0.974	0.944	1.97206e-22
Slc3a2	1.0732e-26	-0.221673	0.983	0.988	2.05872e-22
Rab35	1.1571e-26	-0.572862	0.351	0.492	2.21967e-22
Cobl	1.31417e-26	-0.192725	0.998	1	2.52098e-22
Hnrnpl	1.35613e-26	0.29613	0.968	0.939	2.60146e-22
Map3k1	1.39589e-26	0.293337	0.965	0.947	2.67773e-22
Inava	1.48315e-26	0.299404	0.958	0.931	2.84512e-22
Fbxl3	1.53629e-26	-0.285829	0.91	0.939	2.94706e-22
Slc25a22	1.67873e-26	-0.245732	0.959	0.975	3.2203e-22
Plekhg3	1.68714e-26	-0.596191	0.345	0.485	3.23645e-22
Carhsp1	1.711e-26	-0.307318	0.905	0.918	3.28222e-22
Rab7	1.72153e-26	-0.204702	0.995	0.994	3.30242e-22
Clasrp	1.76725e-26	0.427528	0.761	0.662	3.39011e-22
Strbp	1.98485e-26	-0.629572	0.254	0.395	3.80753e-22
Tinagl1	2.20104e-26	-0.444015	0.578	0.687	4.22226e-22
Carmil1	2.32959e-26	0.313613	0.904	0.795	4.46884e-22
Hint1	2.71389e-26	0.331879	0.91	0.856	5.20606e-22
Mdh2	2.79852e-26	0.141726	1	1	5.36841e-22
Gpcpd1	2.82393e-26	0.342988	0.925	0.884	5.41714e-22
Celsr1	2.82743e-26	1.032	0.275	0.161	5.42386e-22
Kbtbd11	2.86805e-26	1.64575	0.132	0.048	5.50178e-22
Hmox1	3.18405e-26	-0.661633	0.248	0.383	6.10796e-22
Rpp21	3.24783e-26	0.390317	0.799	0.703	6.23032e-22
Dhx32	3.3051e-26	-0.483243	0.491	0.625	6.34018e-22
Ide	3.50055e-26	-0.667891	0.293	0.429	6.71511e-22
Ly6g6c	3.60196e-26	-0.805041	0.159	0.28	6.90965e-22
Cldn3	3.62274e-26	0.150463	1	1	6.94951e-22
B4galt1	3.75836e-26	-0.254025	0.951	0.975	7.20966e-22
Rnf19b	4.33241e-26	-0.472217	0.527	0.65	8.31086e-22
Itgb4	4.88486e-26	-0.19406	0.998	0.999	9.37064e-22
Gm45871	5.23422e-26	1.01612	0.263	0.15	1.00408e-21
Tbc1d12	5.54457e-26	-0.712434	0.198	0.325	1.06362e-21
Arhgap31	6.09105e-26	-1.13769	0.079	0.175	1.16845e-21
Hist1h2bb	6.32308e-26	0.628604	0.511	0.388	1.21296e-21
Gdpd2	7.42456e-26	0.355761	0.909	0.853	1.42425e-21
0610012G03Rik	9.20969e-26	0.310659	0.957	0.909	1.7667e-21
Pbxip1	9.27739e-26	0.750281	0.415	0.297	1.77968e-21
Acp6	9.73757e-26	0.521468	0.601	0.491	1.86796e-21
Stk11	1.04398e-25	0.360588	0.817	0.73	2.00267e-21
Lysmd3	1.05942e-25	-0.448922	0.595	0.698	2.03229e-21
Rtl8b	1.07333e-25	1.59097	0.13	0.047	2.05897e-21
Plpp1	1.1054e-25	-0.424592	0.589	0.699	2.12049e-21
Tspan12	1.45573e-25	-0.675857	0.238	0.369	2.79253e-21
Gm21083	1.47216e-25	2.51515	0.08	0.017	2.82404e-21
Oit1	1.48999e-25	-0.514819	0.422	0.559	2.85824e-21
Pak2	1.67342e-25	-0.28845	0.875	0.91	3.21013e-21
Dram2	1.84915e-25	-0.537978	0.377	0.517	3.54722e-21
Ms4a10	2.01661e-25	0.282048	0.968	0.978	3.86847e-21
Cops6	2.05445e-25	0.336342	0.872	0.769	3.94105e-21
Smad1	2.07954e-25	0.381663	0.823	0.738	3.98917e-21
Rell1	2.19852e-25	-0.47963	0.46	0.594	4.21742e-21
Hnf1a	2.27413e-25	0.325722	0.898	0.816	4.36247e-21
Slc30a4	2.42216e-25	-0.360517	0.781	0.831	4.64643e-21
Gdf15	3.04009e-25	0.55125	0.85	0.789	5.83181e-21
D1Ertd622e	3.10651e-25	-0.543339	0.349	0.487	5.95923e-21
Zfp36	3.13477e-25	0.22844	0.984	0.985	6.01342e-21
Chmp3	3.43931e-25	-0.183808	0.997	0.999	6.59763e-21
Prap1	3.57173e-25	-0.150685	0.999	1	6.85164e-21
Pitx2	3.65626e-25	0.419123	0.714	0.604	7.01381e-21
Themis3	3.81487e-25	-0.302086	0.847	0.893	7.31807e-21
Atp11a	4.11588e-25	-0.313488	0.844	0.886	7.89549e-21
Tmem248	4.21131e-25	-0.356877	0.716	0.791	8.07856e-21
Stk40	4.27446e-25	-0.556023	0.333	0.473	8.19971e-21
Ubqln1	4.30619e-25	-0.23733	0.954	0.969	8.26056e-21
Tbx3	4.36387e-25	-0.331344	0.863	0.893	8.3712e-21
Eppk1	4.41993e-25	0.227088	0.999	0.992	8.47876e-21
Sf3b5	4.69242e-25	0.363301	0.826	0.735	9.00147e-21
Dnm1	4.97573e-25	0.411395	0.828	0.745	9.54494e-21
Dpp4	5.23253e-25	0.164154	0.999	1	1.00376e-20
Spata13	5.58011e-25	0.883167	0.302	0.187	1.07043e-20
Sumo1	5.87895e-25	0.235347	0.981	0.962	1.12776e-20
Ankrd10	6.04405e-25	0.373814	0.798	0.703	1.15943e-20
Atp1a1	6.0729e-25	0.114768	1	1	1.16496e-20
Ext1	6.60746e-25	-0.64566	0.25	0.381	1.26751e-20
Plgrkt	7.39214e-25	0.269413	0.944	0.849	1.41803e-20
Nucb2	7.41673e-25	-0.973215	0.103	0.204	1.42275e-20
Zfyve21	7.95095e-25	0.257647	0.985	0.956	1.52523e-20
Errfi1	8.11624e-25	-0.292305	0.942	0.962	1.55694e-20
Cltb	8.71732e-25	0.23382	0.995	0.987	1.67224e-20
Rasef	8.77561e-25	-0.493959	0.437	0.578	1.68343e-20
Nap1l1	1.04489e-24	0.438647	0.731	0.619	2.00441e-20
Rtkn	1.08885e-24	0.313365	0.914	0.841	2.08874e-20
Dcaf11	1.13254e-24	0.280836	0.949	0.901	2.17256e-20
Ap1s2	1.40104e-24	-0.886334	0.105	0.208	2.68761e-20
Nabp2	1.42961e-24	0.369383	0.768	0.674	2.74242e-20
Odf3b	1.51233e-24	1.03901	0.267	0.158	2.9011e-20
Ndel1	1.5972e-24	-0.451643	0.574	0.68	3.0639e-20
Cab39	1.60791e-24	-0.182642	0.998	0.998	3.08444e-20
Chka	1.68812e-24	-0.369452	0.772	0.811	3.23832e-20
Uba3	1.86518e-24	-0.512713	0.419	0.548	3.57797e-20
Mgat5	1.9119e-24	-0.232449	0.974	0.984	3.6676e-20
Stap2	1.94103e-24	0.246983	0.98	0.968	3.72348e-20
Kcnf1	2.42489e-24	-0.901994	0.136	0.245	4.65167e-20
Evpl	2.52794e-24	0.37345	0.849	0.782	4.84935e-20
Rab27b	2.56024e-24	-0.689633	0.191	0.314	4.91131e-20
AA467197	2.96267e-24	-0.302159	0.908	0.943	5.68328e-20
Slc7a11	3.044e-24	-1.08731	0.075	0.165	5.8393e-20
Tlnrd1	3.14423e-24	-0.314412	0.789	0.85	6.03157e-20
Cul3	3.35015e-24	-0.328645	0.797	0.849	6.4266e-20
Mapk8	3.42731e-24	-0.591664	0.278	0.41	6.57461e-20
Grpel2	3.44793e-24	-0.292137	0.861	0.893	6.61416e-20
Eci1	3.78035e-24	0.486236	0.741	0.638	7.25184e-20
Gpr39	3.91251e-24	-0.529563	0.315	0.453	7.50537e-20
Anxa7	3.91596e-24	-0.264411	0.964	0.967	7.51199e-20
Hnrnph3	4.04394e-24	0.659093	0.493	0.388	7.75749e-20
Prodh	4.11593e-24	0.846879	0.392	0.279	7.8956e-20
Dynlt3	4.27701e-24	-0.367097	0.749	0.808	8.20458e-20
Pakap.1	4.52414e-24	-0.862602	0.117	0.222	8.67865e-20
Xrn1	4.9929e-24	0.503054	0.533	0.407	9.57789e-20
Hif3a	5.37249e-24	0.728396	0.419	0.305	1.03061e-19
Slc7a5	5.39592e-24	-0.812742	0.135	0.245	1.0351e-19
Dynlrb1	5.65729e-24	0.202625	0.995	0.986	1.08524e-19
Tceal8	5.76439e-24	1.11577	0.226	0.124	1.10578e-19
St3gal1	6.08227e-24	-0.9599	0.097	0.194	1.16676e-19
Akirin2	6.41302e-24	-0.299844	0.85	0.894	1.23021e-19
Stk25	6.55867e-24	-0.144225	1	1	1.25815e-19
Ppp2r2d	6.79489e-24	-0.626323	0.2	0.328	1.30346e-19
Ndufa6	6.98409e-24	-0.28102	0.919	0.937	1.33976e-19
B3gnt7	7.94235e-24	-0.755626	0.172	0.29	1.52358e-19
Numb	8.06395e-24	-0.310687	0.805	0.854	1.54691e-19
Nbl1	9.27261e-24	0.446894	0.701	0.621	1.77876e-19
Ube2d3	9.49593e-24	-0.143617	1	1	1.8216e-19
Serbp1	9.65423e-24	0.285281	0.996	0.986	1.85197e-19
Rassf7	1.17503e-23	0.242989	0.97	0.949	2.25406e-19
Gemin7	1.23249e-23	-0.509909	0.303	0.443	2.36429e-19
Mtln	1.37697e-23	0.470439	0.646	0.547	2.64144e-19
Pik3r1	1.39114e-23	0.358469	0.721	0.59	2.66863e-19
AI661453	1.40745e-23	0.346778	0.841	0.771	2.6999e-19
Gpsm1	1.45616e-23	-1.04269	0.09	0.184	2.79335e-19
Socs6	1.63932e-23	-0.568301	0.281	0.415	3.14471e-19
Psap	1.76528e-23	0.1778	1	1	3.38633e-19
Rhoc	1.83031e-23	-0.236467	0.963	0.981	3.51109e-19
Cd2ap	1.89476e-23	-0.224022	0.954	0.966	3.63472e-19
Bcl10	2.13285e-23	-0.590312	0.263	0.395	4.09144e-19
Gstt2	2.42678e-23	0.482336	0.659	0.565	4.6553e-19
Washc5	2.49416e-23	-0.444873	0.498	0.617	4.78455e-19
Cttnbp2nl	2.53648e-23	-0.599415	0.283	0.412	4.86574e-19
Ube2g1	2.71753e-23	-0.409205	0.578	0.689	5.21305e-19
Ppp1r15a	2.7758e-23	-0.69297	0.255	0.377	5.32482e-19
Stx3	2.98776e-23	-0.203104	0.988	0.987	5.73141e-19
Uqcr11	3.04048e-23	0.284002	0.994	0.985	5.83255e-19
Zfp503	3.0563e-23	0.640977	0.508	0.408	5.86289e-19
Taz	3.2167e-23	0.340948	0.806	0.715	6.17059e-19
Aldh1b1	3.41334e-23	0.254076	0.998	0.992	6.54781e-19
Timm8b	3.56889e-23	0.222549	0.991	0.984	6.8462e-19
Pttg1	3.86822e-23	0.788564	0.373	0.263	7.42041e-19
Cnppd1	4.08215e-23	-0.478186	0.354	0.496	7.8308e-19
Arhgap1	4.37821e-23	-0.320707	0.812	0.855	8.39871e-19
Pnrc1	4.43575e-23	0.397953	0.759	0.665	8.5091e-19
Ddx24	4.70403e-23	0.340245	0.854	0.772	9.02375e-19
Gfer	4.86978e-23	0.423607	0.717	0.624	9.3417e-19
Smap1	5.13895e-23	-0.346583	0.717	0.79	9.85806e-19
Mettl9	5.23214e-23	0.309206	0.814	0.686	1.00368e-18
Zfp462	6.36103e-23	0.752002	0.417	0.314	1.22024e-18
Shoc2	6.59257e-23	-0.392174	0.583	0.693	1.26465e-18
Rbsn	6.77969e-23	-0.516766	0.336	0.469	1.30055e-18
Zmiz1	7.79917e-23	0.232025	0.978	0.977	1.49612e-18
Pcnx	8.35358e-23	0.346517	0.825	0.732	1.60247e-18
Fnip2	8.46098e-23	-0.600899	0.275	0.402	1.62307e-18
Vgll3	8.82868e-23	-0.773736	0.146	0.254	1.69361e-18
Tmem54	9.57869e-23	-0.194071	0.995	0.997	1.83748e-18
Kmt5b	1.08124e-22	-0.265469	0.889	0.925	2.07415e-18
Trappc8	1.08277e-22	-0.58748	0.244	0.37	2.07708e-18
Klf13	1.19281e-22	0.350028	0.834	0.766	2.28816e-18
Prkcsh	1.20144e-22	0.21066	0.993	0.986	2.30471e-18
Pcyt1a	1.20945e-22	-0.217525	0.965	0.977	2.32008e-18
Myh9	1.21809e-22	-0.167668	0.996	0.999	2.33667e-18
Coq5	1.44377e-22	0.617118	0.48	0.369	2.76959e-18
Slc31a2	1.62965e-22	-0.586998	0.249	0.374	3.12616e-18
Sh3glb1	1.67219e-22	-0.237083	0.962	0.972	3.20776e-18
Eif3a	1.68121e-22	-0.391113	0.624	0.729	3.22506e-18
Hyal2	1.73862e-22	-0.311711	0.776	0.834	3.3352e-18
Ndufv2	1.85938e-22	-0.233899	0.835	0.872	3.56684e-18
F11r	1.86755e-22	-0.144631	1	1	3.58251e-18
Mospd1	1.90241e-22	-0.507724	0.323	0.457	3.6494e-18
Zfand2a	1.90772e-22	-0.395172	0.821	0.87	3.65958e-18
Mkrn1	1.944e-22	-0.184865	0.995	0.997	3.72918e-18
Met	2.12323e-22	-0.578712	0.266	0.393	4.07298e-18
Aldh2	2.12528e-22	0.226022	0.996	0.984	4.07693e-18
Rhou	2.23165e-22	-0.212566	0.975	0.986	4.28098e-18
Hnrnpa0	2.31791e-22	0.222562	0.998	0.994	4.44644e-18
Aldoc	2.34159e-22	0.259961	0.98	0.961	4.49187e-18
2010106E10Rik	2.40199e-22	-0.366649	0.803	0.832	4.60774e-18
Spag7	2.47109e-22	0.256755	0.925	0.84	4.74029e-18
Mob1b	2.52e-22	-0.486664	0.382	0.51	4.83412e-18
Hist1h1a	2.5846e-22	0.91402	0.36	0.252	4.95803e-18
Nudt4	2.92183e-22	-0.173087	0.998	1	5.60494e-18
Utrn	2.96184e-22	-0.554846	0.277	0.407	5.68169e-18
S100a8	3.27824e-22	-1.48396	0.033	0.097	6.28864e-18
Kif21b	3.28145e-22	0.235006	0.978	0.967	6.29481e-18
Pde5a	3.94391e-22	-0.266246	0.851	0.89	7.56561e-18
Fam126a	4.31912e-22	-0.683171	0.202	0.318	8.28536e-18
Cpped1	4.9532e-22	0.374465	0.721	0.623	9.50172e-18
Bmp8a	5.17593e-22	-0.824808	0.135	0.238	9.92899e-18
Nipa2	5.43807e-22	-0.34373	0.699	0.78	1.04319e-17
Ercc1	5.45937e-22	-0.673424	0.192	0.307	1.04727e-17
Limk2	5.73397e-22	0.397882	0.725	0.629	1.09995e-17
Krt7	6.00505e-22	-0.145033	1	1	1.15195e-17
Cxcl16	6.33422e-22	-0.225137	0.974	0.977	1.21509e-17
Sptssb	6.72911e-22	-0.82974	0.253	0.366	1.29084e-17
Hes1	6.77237e-22	0.460903	0.631	0.535	1.29914e-17
Hsd17b2	6.90446e-22	-0.33118	0.76	0.825	1.32448e-17
Puf60	7.07438e-22	0.238426	0.976	0.944	1.35708e-17
Mtmr6	7.5343e-22	-0.422788	0.528	0.64	1.44531e-17
Il22ra1	7.72686e-22	-0.565443	0.283	0.409	1.48224e-17
Vopp1	8.05866e-22	-0.474567	0.377	0.506	1.54589e-17
Camk2d	8.40575e-22	-0.171011	0.995	0.999	1.61248e-17
Leprotl1	8.47682e-22	-0.486634	0.393	0.517	1.62611e-17
Daam1	9.39718e-22	-0.301485	0.887	0.908	1.80266e-17
Cog3	9.44329e-22	-0.639885	0.191	0.307	1.81151e-17
Atg16l2	9.47259e-22	0.806864	0.371	0.266	1.81713e-17
Atp6v1c1	9.50516e-22	-0.421479	0.519	0.633	1.82337e-17
Scyl2	9.75892e-22	-0.533435	0.316	0.444	1.87205e-17
Trim40	1.08503e-21	-0.500653	0.436	0.562	2.08141e-17
Selenot	1.15582e-21	-0.227578	0.95	0.962	2.2172e-17
Gng12	1.17459e-21	-0.124038	1	1	2.25321e-17
Spa17	1.23152e-21	-0.557462	0.223	0.347	2.36242e-17
Plekha2	1.23431e-21	0.982398	0.233	0.134	2.36778e-17
Ndufv1	1.27706e-21	0.242038	0.988	0.961	2.44979e-17
Ube2j1	1.37555e-21	-0.291546	0.77	0.83	2.63872e-17
Smad4	1.39107e-21	-0.540042	0.29	0.415	2.66849e-17
Aebp2	1.63015e-21	-0.259363	0.954	0.962	3.12711e-17
Slc44a1	1.68762e-21	-0.266973	0.863	0.897	3.23737e-17
Ceacam20	1.7751e-21	-0.208193	0.959	0.964	3.40518e-17
Trappc6b	1.9384e-21	-0.534653	0.337	0.464	3.71843e-17
Upp1	1.99248e-21	-0.817843	0.14	0.242	3.82217e-17
Col4a3bp	2.02094e-21	0.286269	0.913	0.858	3.87676e-17
Arnt2	2.12662e-21	-0.585203	0.219	0.339	4.07949e-17
Chmp5	2.16172e-21	-0.178221	0.996	0.998	4.14682e-17
Calm3	2.24634e-21	0.181104	0.998	0.994	4.30915e-17
Plscr4	2.31081e-21	-0.859301	0.134	0.234	4.43282e-17
Ces2e	2.31635e-21	-0.304236	0.95	0.97	4.44346e-17
Pik3c2a	2.43464e-21	0.211365	0.887	0.734	4.67038e-17
Vamp2	2.54716e-21	0.282097	0.953	0.923	4.88621e-17
Tnfrsf1a	2.56454e-21	-0.208565	0.973	0.985	4.91956e-17
Reep4	2.56927e-21	0.42392	0.72	0.64	4.92863e-17
Erlin2	2.84742e-21	0.323484	0.883	0.826	5.4622e-17
Smarca4	2.88636e-21	0.371718	0.785	0.692	5.53691e-17
Rp2	3.00312e-21	-0.402177	0.589	0.684	5.76088e-17
Usp48	3.45228e-21	0.398432	0.736	0.651	6.6225e-17
Xpnpep1	3.67466e-21	0.125196	1	1	7.04911e-17
Bet1	3.82927e-21	-0.622874	0.222	0.338	7.3457e-17
Rab1b	4.03945e-21	0.239309	0.979	0.95	7.74887e-17
Ppp2r3c	4.04377e-21	-0.524171	0.253	0.38	7.75716e-17
Lad1	4.1114e-21	0.172975	1	1	7.8869e-17
Ncoa2	4.14408e-21	-0.486858	0.382	0.508	7.9496e-17
Anp32e	4.33316e-21	0.412863	0.777	0.684	8.3123e-17
Cox7b	4.57315e-21	0.203697	0.999	0.989	8.77266e-17
Uckl1	4.62707e-21	0.300175	0.875	0.802	8.87611e-17
Qsox1	4.88389e-21	-0.183662	0.99	0.991	9.36876e-17
Tgfbr2	5.20929e-21	-0.242176	0.968	0.977	9.99297e-17
Elf3	5.61292e-21	0.146615	1	1	1.07673e-16
Cop1	5.63115e-21	-0.428455	0.431	0.56	1.08022e-16
Hnrnpa3	5.73972e-21	-0.518882	0.371	0.493	1.10105e-16
Sympk	6.09806e-21	0.40684	0.728	0.644	1.16979e-16
2310033P09Rik	6.39213e-21	0.838155	0.324	0.219	1.2262e-16
Mmadhc	6.68307e-21	-0.343628	0.707	0.775	1.28201e-16
Tdp2	6.72914e-21	0.283742	0.954	0.928	1.29085e-16
Alcam	6.80494e-21	-0.484692	0.329	0.456	1.30539e-16
Apoc2	6.83676e-21	-0.78445	0.175	0.281	1.3115e-16
Lipa	7.08502e-21	-0.534246	0.35	0.472	1.35912e-16
Pithd1	7.16784e-21	0.561345	0.532	0.441	1.37501e-16
Acot2	7.35336e-21	-0.697877	0.213	0.324	1.41059e-16
Cdk18	7.45704e-21	0.256891	0.964	0.931	1.43048e-16
Nat8f5	7.53892e-21	-0.672003	0.185	0.295	1.44619e-16
Cisd3	7.96728e-21	0.246433	0.98	0.96	1.52836e-16
Onecut2	7.96854e-21	-0.873249	0.094	0.183	1.52861e-16
Tom1l1	9.37806e-21	-0.401631	0.495	0.617	1.79899e-16
Pex19	9.39044e-21	0.357706	0.835	0.766	1.80137e-16
Snca	1.00443e-20	1.79923	0.088	0.027	1.92679e-16
Pkn2	1.02905e-20	-0.312461	0.773	0.827	1.97403e-16
Rnf141	1.03996e-20	0.28413	0.946	0.902	1.99495e-16
Phtf2	1.08351e-20	-0.652917	0.191	0.301	2.07849e-16
Eif1	1.09782e-20	-0.272337	0.884	0.904	2.10594e-16
Trpm4	1.16979e-20	0.254342	0.964	0.925	2.24401e-16
Syt7	1.32356e-20	-0.418173	0.63	0.71	2.53899e-16
Rnf167	1.36557e-20	0.618747	0.454	0.35	2.61957e-16
Pabpn1	1.3881e-20	0.208026	0.997	0.992	2.66279e-16
Myrfl	1.45643e-20	0.241886	0.982	0.964	2.79387e-16
Lmtk2	1.52281e-20	-0.507332	0.342	0.465	2.92121e-16
Cpsf6	1.60537e-20	0.456488	0.647	0.558	3.07959e-16
St14	1.75183e-20	-0.25783	0.903	0.928	3.36053e-16
Nmt2	1.85776e-20	-0.897203	0.109	0.2	3.56375e-16
Nrg4	1.9827e-20	1.10366	0.192	0.104	3.80341e-16
Ndufb5	2.27971e-20	-0.168725	0.939	0.951	4.37316e-16
Prkaa2	2.62509e-20	-0.258521	0.849	0.885	5.0357e-16
Adm	2.64576e-20	0.376837	0.794	0.725	5.07537e-16
Slc23a2	2.72013e-20	-0.473507	0.408	0.533	5.21802e-16
Pgls	2.83072e-20	0.302759	0.868	0.791	5.43017e-16
Memo1	2.87402e-20	-0.485217	0.357	0.482	5.51323e-16
Plekha8	2.8804e-20	-0.454516	0.33	0.46	5.52546e-16
Gm7030	3.75142e-20	1.04353	0.236	0.143	7.19635e-16
Ckmt1	3.86988e-20	-0.111909	1	1	7.42359e-16
Sri	4.03553e-20	0.177793	0.996	0.989	7.74136e-16
Snx15	4.55415e-20	0.39605	0.69	0.612	8.73623e-16
Osbpl7	4.67637e-20	0.570496	0.48	0.382	8.97069e-16
Arl8a	5.17255e-20	-0.276183	0.838	0.883	9.92251e-16
Cib1	5.59892e-20	0.172514	0.999	0.997	1.07404e-15
Foxp1	5.63473e-20	0.766153	0.292	0.188	1.08091e-15
Dpyd	5.93159e-20	0.35327	0.845	0.776	1.13786e-15
Arhgef16	6.08504e-20	0.244763	0.962	0.939	1.16729e-15
Snrnp27	6.37144e-20	0.300161	0.911	0.856	1.22223e-15
Pparg	6.42378e-20	-0.568491	0.266	0.383	1.23227e-15
Psmd3	6.77887e-20	0.299201	0.899	0.838	1.30039e-15
Lonp1	6.87872e-20	0.463538	0.595	0.491	1.31954e-15
Adgra3	6.89338e-20	-0.431026	0.37	0.502	1.32236e-15
Echs1	7.52802e-20	0.208611	0.987	0.965	1.4441e-15
Tiparp	7.5822e-20	-0.539004	0.369	0.488	1.45449e-15
Cacul1	7.84197e-20	-0.350577	0.637	0.724	1.50432e-15
Nans	8.39856e-20	0.262013	0.943	0.891	1.6111e-15
Rnf13	8.95717e-20	-0.25619	0.83	0.868	1.71825e-15
Gtf2ird1	9.13187e-20	0.317591	0.834	0.746	1.75177e-15
Ext2	9.20942e-20	0.485295	0.572	0.477	1.76664e-15
Arglu1	9.38339e-20	0.305382	0.892	0.826	1.80002e-15
Camsap3	1.00415e-19	-0.372666	0.568	0.674	1.92625e-15
Nostrin	1.01426e-19	-0.405372	0.511	0.622	1.94565e-15
Atp6v1b2	1.04917e-19	-0.364876	0.598	0.703	2.01263e-15
Ddrgk1	1.08721e-19	0.276846	0.918	0.859	2.08559e-15
1700016C15Rik	1.10188e-19	-0.428968	0.459	0.578	2.11374e-15
Smim14	1.16289e-19	-0.330582	0.783	0.824	2.23077e-15
Glod5	1.19599e-19	-0.315065	0.775	0.818	2.29428e-15
C530008M17Rik	1.37953e-19	-0.285937	0.8	0.847	2.64634e-15
Marcks	1.68682e-19	-0.276893	0.844	0.897	3.23583e-15
Vasp	1.74718e-19	0.148917	1	1	3.35161e-15
Il4ra	1.77399e-19	-0.495021	0.329	0.448	3.40305e-15
Hid1	1.80506e-19	-0.577336	0.35	0.461	3.46265e-15
Trex2	1.83263e-19	-0.88745	0.092	0.176	3.51553e-15
Dgka	1.92944e-19	0.332256	0.858	0.789	3.70125e-15
Hsbp1	1.98334e-19	-0.209678	0.975	0.981	3.80465e-15
Shtn1	1.99699e-19	0.487953	0.554	0.458	3.83083e-15
Dnase1l1	2.01623e-19	-0.613009	0.216	0.326	3.86774e-15
Krt23	2.04445e-19	-0.269873	0.862	0.908	3.92186e-15
Ptpn21	2.11246e-19	-0.563516	0.257	0.371	4.05233e-15
Efna1	2.18732e-19	0.168612	0.984	0.964	4.19593e-15
Rhot2	2.20615e-19	0.371765	0.783	0.722	4.23206e-15
Asns	2.25115e-19	-0.385829	0.475	0.596	4.31838e-15
Prpsap1	2.31734e-19	0.261411	0.969	0.906	4.44535e-15
Akr1b8	2.36582e-19	0.475419	0.613	0.534	4.53835e-15
Zfand6	2.43838e-19	-0.404916	0.497	0.611	4.67754e-15
Cutal	2.44796e-19	-0.622351	0.199	0.307	4.69591e-15
Khk	2.57694e-19	0.353798	0.931	0.877	4.94335e-15
Slbp	2.6594e-19	0.368357	0.736	0.657	5.10153e-15
Aldh18a1	2.75968e-19	0.364294	0.864	0.781	5.29389e-15
Mfn2	2.83168e-19	-0.441138	0.384	0.508	5.43201e-15
Dusp1	2.87412e-19	-0.606554	0.302	0.416	5.51342e-15
Gnb5	3.03044e-19	0.436236	0.676	0.594	5.8133e-15
Slc25a20	3.2033e-19	-0.260848	0.946	0.936	6.1449e-15
Slc12a7	3.22882e-19	0.401776	0.677	0.591	6.19384e-15
Mzt1	3.23535e-19	-0.574453	0.226	0.337	6.20637e-15
Zfp598	3.4181e-19	0.298668	0.865	0.792	6.55695e-15
Gnb2	3.43811e-19	-0.132701	1	1	6.59532e-15
Fam13a	3.53201e-19	-0.548727	0.278	0.393	6.77546e-15
Slc3a1	3.63233e-19	0.221053	0.965	0.976	6.9679e-15
Chic2	3.92135e-19	-0.487772	0.321	0.44	7.52233e-15
H3f3b	4.42165e-19	-0.125311	1	1	8.48206e-15
BC005537	4.45969e-19	-0.132138	1	1	8.55502e-15
Aup1	4.54588e-19	0.268142	0.914	0.848	8.72035e-15
Plekhm3	4.93138e-19	-0.414494	0.467	0.586	9.45986e-15
Efl1	5.00243e-19	0.294027	0.793	0.684	9.59617e-15
Ezh1	5.02828e-19	0.580211	0.425	0.319	9.64575e-15
Pglyrp1	5.37851e-19	-0.181818	0.999	1	1.03176e-14
Clca3b	5.43291e-19	0.800287	0.332	0.23	1.0422e-14
St3gal6	5.4921e-19	-0.624701	0.197	0.303	1.05355e-14
Ifi35	5.87752e-19	0.318025	0.844	0.77	1.12749e-14
Inppl1	6.09802e-19	0.309248	0.832	0.755	1.16978e-14
Fez2	6.50487e-19	-0.370869	0.59	0.689	1.24783e-14
Diaph2	6.67265e-19	-0.476422	0.367	0.483	1.28001e-14
Zwint	6.77261e-19	-0.282218	0.775	0.831	1.29919e-14
Ttc38	6.82204e-19	0.646191	0.47	0.379	1.30867e-14
Plec	7.22169e-19	-0.150418	1	1	1.38534e-14
Tmem230	7.31815e-19	-0.398064	0.422	0.548	1.40384e-14
Adam10	7.95155e-19	-0.307421	0.784	0.825	1.52535e-14
Cdk11b	8.28484e-19	-0.181625	0.978	0.987	1.58928e-14
Gimd1	9.46891e-19	-0.413933	0.541	0.639	1.81642e-14
Arhgdia	9.9926e-19	-0.110129	1	1	1.91688e-14
Nfic	1.03876e-18	0.673706	0.394	0.299	1.99265e-14
Dgkq	1.0664e-18	0.226214	0.973	0.966	2.04568e-14
Adh6a	1.09497e-18	0.309058	0.774	0.681	2.10048e-14
Elovl1	1.15555e-18	-0.158972	0.996	0.997	2.21669e-14
Vnn1	1.215e-18	0.575071	0.49	0.402	2.33073e-14
Ubxn1	1.22458e-18	0.208363	0.981	0.973	2.34911e-14
Cox7a2l	1.32594e-18	-0.126871	0.996	0.999	2.54356e-14
Stat3	1.35423e-18	-0.20469	0.962	0.974	2.59782e-14
Ces1f	1.36844e-18	0.972058	0.317	0.222	2.62509e-14
Vti1b	1.36942e-18	-0.230514	0.932	0.939	2.62696e-14
Afdn	1.44243e-18	0.253932	0.938	0.9	2.76701e-14
Cdh1	1.44357e-18	-0.16273	0.993	0.997	2.7692e-14
Snx16	1.48287e-18	-0.463002	0.308	0.428	2.84459e-14
Dyrk2	1.56755e-18	-0.306009	0.834	0.858	3.00703e-14
5031439G07Rik	1.57414e-18	-0.222077	0.904	0.935	3.01968e-14
Asah2	1.86099e-18	-0.382276	0.694	0.745	3.56993e-14
Med17	1.86252e-18	0.485643	0.587	0.512	3.57288e-14
Dusp8	1.91789e-18	-0.468578	0.252	0.372	3.67909e-14
Stard5	1.92999e-18	-0.599484	0.195	0.299	3.7023e-14
Hipk2	2.01281e-18	0.284919	0.793	0.692	3.86117e-14
Sco1	2.1631e-18	0.385365	0.678	0.593	4.14947e-14
Sec24a	2.38562e-18	0.248783	0.946	0.939	4.57633e-14
Uba5	2.41521e-18	-0.468359	0.433	0.544	4.6331e-14
Ankrd22	2.52768e-18	-0.653078	0.177	0.278	4.84885e-14
Slc22a23	2.67335e-18	-0.220645	0.935	0.952	5.1283e-14
H2-Q7	2.70368e-18	0.817681	0.295	0.201	5.18647e-14
Pgm2	2.92721e-18	-0.211305	0.945	0.96	5.61527e-14
Fgf15	3.25674e-18	-0.598989	0.263	0.37	6.24741e-14
1700024B05Rik	3.33765e-18	1.12899	0.158	0.081	6.40262e-14
Dnmt3a	3.3891e-18	0.604019	0.429	0.336	6.50131e-14
Slc25a4	3.59505e-18	0.278417	0.965	0.931	6.89638e-14
Selenow	3.78359e-18	-0.189242	0.952	0.963	7.25805e-14
Usp9x	3.92138e-18	-0.288941	0.731	0.791	7.52239e-14
Slc33a1	3.97442e-18	-0.356173	0.578	0.665	7.62413e-14
Dhcr24	4.0727e-18	0.122162	1	1	7.81266e-14
Myo1e	4.54116e-18	-0.285392	0.811	0.85	8.7113e-14
Gtf2h1	4.55234e-18	-0.482957	0.267	0.383	8.73276e-14
Arrdc1	4.91897e-18	0.264654	0.895	0.824	9.43605e-14
Rassf4	4.97021e-18	0.755967	0.376	0.285	9.53436e-14
Trim16	5.07939e-18	-0.444423	0.351	0.467	9.74379e-14
Tfg	5.21802e-18	-0.289188	0.791	0.833	1.00097e-13
Nek9	5.39796e-18	0.285169	0.875	0.816	1.03549e-13
Lrrc8b	5.41325e-18	-0.423654	0.448	0.561	1.03842e-13
Cggbp1	5.51887e-18	-0.411089	0.41	0.525	1.05868e-13
Aim2	5.60013e-18	-0.476792	0.295	0.408	1.07427e-13
Slc17a4	5.87174e-18	-0.440925	0.457	0.566	1.12637e-13
Arf2	5.87553e-18	-0.415906	0.288	0.41	1.1271e-13
Edem3	6.05161e-18	-0.456791	0.366	0.481	1.16088e-13
Tcf7l2	6.44404e-18	0.260655	0.939	0.923	1.23616e-13
B4galnt2	6.60852e-18	-0.110188	1	1	1.26771e-13
Smad2	6.71777e-18	-0.4795	0.317	0.429	1.28867e-13
Emc2	6.85212e-18	-0.444594	0.37	0.489	1.31444e-13
Btbd35f2	7.04645e-18	1.57355	0.093	0.035	1.35172e-13
Txndc11	7.28583e-18	-0.399587	0.368	0.493	1.39764e-13
Ndufb6	7.34208e-18	0.232324	0.98	0.944	1.40843e-13
Itpka	7.42824e-18	1.08196	0.161	0.084	1.42496e-13
Ube4b	7.77835e-18	0.280253	0.858	0.785	1.49212e-13
Smpd2	8.94709e-18	0.253519	0.835	0.728	1.71632e-13
Myl12a	9.01918e-18	-0.171995	0.992	0.994	1.73015e-13
Jdp2	9.21581e-18	-0.491574	0.258	0.372	1.76787e-13
Smim31	9.22411e-18	-0.273941	0.751	0.811	1.76946e-13
Col20a1	9.29306e-18	0.740562	0.329	0.234	1.78269e-13
Psma1	9.42516e-18	-0.428205	0.446	0.562	1.80803e-13
Sptbn1	9.80582e-18	-0.118579	1	1	1.88105e-13
Slc37a4	1.01374e-17	0.460866	0.609	0.524	1.94466e-13
Zc3hav1	1.04862e-17	-0.434684	0.321	0.443	2.01157e-13
Atf5	1.12768e-17	-0.574613	0.216	0.321	2.16323e-13
Ube3a	1.17416e-17	-0.470069	0.415	0.527	2.25239e-13
Canx	1.29689e-17	-0.129467	0.996	0.998	2.48783e-13
Sbno1	1.34771e-17	-0.304801	0.638	0.728	2.58532e-13
Uba1	1.35391e-17	-0.178493	0.988	0.992	2.5972e-13
Sgms1	1.43779e-17	-0.510756	0.278	0.386	2.75811e-13
Pum2	1.45182e-17	-0.386479	0.502	0.609	2.78503e-13
Fcgrt	1.49588e-17	0.980734	0.166	0.088	2.86954e-13
Mmp15	1.49601e-17	-0.33175	0.59	0.69	2.8698e-13
Ranbp2	1.56462e-17	-0.321699	0.567	0.666	3.0014e-13
Bin1	1.64409e-17	0.948065	0.193	0.111	3.15387e-13
Sec23b	1.66288e-17	-0.31418	0.787	0.815	3.1899e-13
Cdc42se1	1.68304e-17	0.169013	0.994	0.988	3.22857e-13
Ube2b	1.96524e-17	0.203281	0.978	0.97	3.76992e-13
Ush1c	2.05174e-17	0.134866	1	0.999	3.93585e-13
Nipsnap3b	2.16282e-17	-0.211041	0.898	0.911	4.14894e-13
Rnpep	2.26905e-17	0.478549	0.555	0.469	4.35272e-13
Lpin3	2.38489e-17	0.271088	0.906	0.875	4.57493e-13
Nfat5	2.41013e-17	-0.308109	0.74	0.799	4.62336e-13
Polr1d	2.47114e-17	0.192771	0.989	0.98	4.74038e-13
Ndufb10	2.73348e-17	0.211592	0.997	0.995	5.24363e-13
Cacnb3	2.7591e-17	0.480102	0.537	0.456	5.29278e-13
Yipf5	3.10572e-17	-0.458675	0.396	0.501	5.9577e-13
Afmid	3.21001e-17	0.756098	0.338	0.246	6.15777e-13
Sgpl1	3.36809e-17	-0.203432	0.956	0.956	6.461e-13
Kdm5b	3.37368e-17	-0.469437	0.277	0.389	6.47173e-13
Id2	3.44774e-17	-0.422548	0.454	0.556	6.61379e-13
Hnrnpab	3.44803e-17	0.266741	0.988	0.968	6.61436e-13
Sod2	3.4597e-17	-0.242724	0.866	0.892	6.63674e-13
Irak2	3.54671e-17	0.288558	0.83	0.754	6.80366e-13
Fgd6	3.66418e-17	-0.493089	0.296	0.408	7.029e-13
Vstm5	3.675e-17	-0.264411	0.83	0.858	7.04975e-13
Hnrnpk	3.75896e-17	-0.380092	0.549	0.639	7.21081e-13
Btnl1	3.76527e-17	1.08341	0.167	0.091	7.22291e-13
Arfgef1	4.21263e-17	-0.205931	0.926	0.934	8.08108e-13
Rgp1	4.37448e-17	-0.50874	0.277	0.385	8.39156e-13
Cabin1	4.5127e-17	0.603777	0.407	0.316	8.65672e-13
Serpinb9b	4.5962e-17	-1.01977	0.064	0.132	8.8169e-13
Cyba	4.70781e-17	0.331835	0.793	0.73	9.03098e-13
Pbld2	4.87464e-17	0.682694	0.321	0.224	9.35101e-13
Cbx1	5.11303e-17	0.345313	0.75	0.675	9.80832e-13
Scp2	5.12434e-17	0.231732	0.956	0.905	9.83003e-13
Prkcd	5.18993e-17	-0.167249	0.993	0.996	9.95585e-13
Ube2k	5.26177e-17	-0.241982	0.842	0.87	1.00936e-12
Srd5a1	5.26561e-17	-0.539108	0.253	0.36	1.0101e-12
Trim2	5.3557e-17	0.299575	0.819	0.738	1.02738e-12
Ms4a18	5.49335e-17	-0.2358	0.854	0.876	1.05379e-12
Nr1d1	5.55338e-17	0.394583	0.736	0.665	1.0653e-12
Zc3h4	5.70881e-17	-0.321419	0.508	0.621	1.09512e-12
S100a1	5.87659e-17	-0.329089	0.67	0.742	1.12731e-12
Abhd4	5.88555e-17	0.348797	0.707	0.628	1.12902e-12
Pcf11	5.95795e-17	0.332856	0.781	0.71	1.14291e-12
Cavin1	5.97407e-17	0.840969	0.268	0.177	1.146e-12
Fhl1	6.1863e-17	-0.507403	0.227	0.335	1.18672e-12
Hadh	6.32465e-17	0.187551	0.988	0.964	1.21326e-12
Park7	6.5979e-17	0.349443	0.692	0.611	1.26567e-12
Fam120a	6.65014e-17	0.23037	0.954	0.91	1.2757e-12
Itsn2	6.74741e-17	-0.313583	0.673	0.746	1.29436e-12
Polr2e	6.80352e-17	0.336569	0.741	0.658	1.30512e-12
Acap2	6.81313e-17	-0.405496	0.424	0.536	1.30696e-12
Cry2	7.00204e-17	0.539178	0.48	0.391	1.3432e-12
Nrip3	7.16871e-17	-1.0116	0.057	0.123	1.37517e-12
Gltp	7.63176e-17	-0.164191	0.985	0.991	1.464e-12
Psme4	7.72458e-17	0.260598	0.903	0.836	1.48181e-12
Adamts15	7.82613e-17	-0.809396	0.097	0.176	1.50129e-12
Fhit	7.88692e-17	-0.418121	0.361	0.476	1.51295e-12
Actn1	8.45027e-17	-0.431241	0.608	0.68	1.62101e-12
Magt1	9.22761e-17	-0.405253	0.373	0.49	1.77013e-12
Map2k4	9.43346e-17	-0.340684	0.606	0.686	1.80962e-12
Golga7	9.90659e-17	0.27318	0.861	0.808	1.90038e-12
Tram1	1.00302e-16	-0.221575	0.903	0.924	1.92409e-12
Spg21	1.0469e-16	-0.427851	0.362	0.477	2.00827e-12
Mpc2	1.05344e-16	-0.256767	0.813	0.842	2.02081e-12
Lrrc19	1.06516e-16	0.744538	0.257	0.166	2.04329e-12
Ctcf	1.14521e-16	0.235553	0.928	0.881	2.19685e-12
Ggt1	1.18031e-16	0.923728	0.284	0.195	2.26419e-12
Mprip	1.19378e-16	0.24583	0.929	0.862	2.29003e-12
Fdft1	1.23519e-16	-0.232111	0.92	0.927	2.36946e-12
Fasn	1.26512e-16	0.270272	0.761	0.662	2.42688e-12
S100a11	1.30574e-16	-0.197632	1	1	2.50479e-12
Hint3	1.34445e-16	-0.397407	0.428	0.539	2.57905e-12
Tm9sf2	1.36305e-16	0.219443	0.961	0.939	2.61475e-12
Glg1	1.46954e-16	0.258684	0.92	0.878	2.81902e-12
Fblim1	1.47186e-16	0.30854	0.772	0.697	2.82347e-12
Aars	1.54956e-16	-0.32104	0.629	0.709	2.97253e-12
Klhl2	1.5564e-16	-0.34966	0.533	0.628	2.98563e-12
Epc2	1.58743e-16	-0.460009	0.237	0.345	3.04516e-12
Micos10	1.60657e-16	0.253461	0.87	0.8	3.08188e-12
Prkaa1	1.65437e-16	-0.374289	0.394	0.514	3.17358e-12
Vcpip1	1.66453e-16	-0.490727	0.284	0.391	3.19307e-12
Sec61a1	1.82591e-16	-0.317218	0.757	0.795	3.50264e-12
Atpif1	1.86692e-16	0.151054	1	0.997	3.58131e-12
Psca	1.88558e-16	-0.254369	0.865	0.905	3.6171e-12
Commd8	1.95332e-16	-0.473343	0.288	0.396	3.74706e-12
Rfk	1.97073e-16	-0.117125	0.999	1	3.78046e-12
Bag1	2.03875e-16	-0.163159	0.981	0.989	3.91093e-12
Fbxo6	2.04227e-16	-0.286976	0.707	0.771	3.91769e-12
Rab3ip	2.08246e-16	0.332947	0.747	0.662	3.99478e-12
Cnn3	2.12639e-16	-0.631637	0.183	0.277	4.07905e-12
Gmcl1	2.141e-16	0.300131	0.82	0.766	4.10708e-12
Rnh1	2.28876e-16	-0.168275	0.991	0.991	4.39054e-12
Itgb1	2.39628e-16	-0.192642	0.981	0.987	4.59678e-12
Zfp791	2.4164e-16	0.908846	0.203	0.123	4.63538e-12
Lgr4	2.4344e-16	-0.162799	0.993	0.993	4.6699e-12
Stard13	2.6307e-16	-0.56418	0.174	0.27	5.04648e-12
Rnf144b	2.64741e-16	-0.962054	0.058	0.122	5.07853e-12
Tmem106a	2.72552e-16	-0.179942	0.977	0.975	5.22837e-12
Nfxl1	2.77977e-16	-0.570852	0.19	0.287	5.33243e-12
Alkbh5	2.78731e-16	0.261393	0.915	0.864	5.3469e-12
Fkbp5	2.78814e-16	0.11549	1	1	5.34849e-12
Crat	2.88205e-16	0.335881	0.74	0.669	5.52863e-12
Bola1	3.09392e-16	0.429511	0.596	0.521	5.93506e-12
Sowaha	3.15846e-16	0.248691	0.918	0.861	6.05888e-12
Als2cl	3.29386e-16	0.496383	0.598	0.526	6.31862e-12
Gpd2	3.6948e-16	-0.174832	0.979	0.985	7.08774e-12
Slc35b1	3.84577e-16	-0.369102	0.447	0.561	7.37734e-12
Dph3	3.8752e-16	-0.411186	0.34	0.454	7.4338e-12
Slc39a9	3.87598e-16	0.232767	0.943	0.903	7.4353e-12
Dolpp1	4.00373e-16	0.273884	0.839	0.772	7.68035e-12
Mfge8	4.56184e-16	-0.255903	0.845	0.858	8.75098e-12
Kif27	4.63367e-16	1.21082	0.123	0.059	8.88877e-12
Chd3	4.77247e-16	0.381755	0.636	0.558	9.15504e-12
Sectm1b	4.90194e-16	0.655709	0.473	0.404	9.40339e-12
Rnf24	5.19231e-16	-0.997883	0.047	0.106	9.96041e-12
Rab28	5.27784e-16	-0.381682	0.344	0.46	1.01245e-11
Tmem39a	5.35242e-16	-0.634789	0.167	0.258	1.02676e-11
Crb3	5.41212e-16	-0.18322	0.971	0.983	1.03821e-11
Foxn3	5.91301e-16	0.48469	0.513	0.432	1.13429e-11
Pitrm1	5.92908e-16	-0.543365	0.208	0.305	1.13738e-11
Cct7	5.98065e-16	0.738694	0.304	0.216	1.14727e-11
Plxna2	6.01428e-16	-0.330856	0.515	0.626	1.15372e-11
Tigd2	6.50306e-16	-0.749645	0.105	0.183	1.24748e-11
Kcnk5	6.57675e-16	-0.281167	0.703	0.77	1.26162e-11
Atp6v0d1	6.62161e-16	-0.204115	0.928	0.942	1.27022e-11
Numa1	6.95041e-16	0.231125	0.919	0.862	1.3333e-11
Neu1	7.23731e-16	-0.223626	0.881	0.898	1.38833e-11
Arhgap40	7.51292e-16	-0.60862	0.151	0.241	1.4412e-11
Bnip3l	7.64311e-16	-0.46702	0.304	0.412	1.46618e-11
Tcf23	7.81689e-16	-1.45069	0.029	0.077	1.49951e-11
Ppip5k2	8.45963e-16	-0.309662	0.648	0.725	1.62281e-11
Hist1h2bj	9.0732e-16	0.465881	0.462	0.377	1.74051e-11
Shisa2	9.39066e-16	-1.0442	0.06	0.122	1.80141e-11
Yy1	9.89913e-16	0.216013	0.974	0.963	1.89895e-11
Tet3	9.92562e-16	0.266939	0.915	0.861	1.90403e-11
Tmem246	1.06448e-15	-0.483209	0.259	0.362	2.042e-11
Yme1l1	1.07521e-15	-0.277333	0.741	0.797	2.06257e-11
Rab5c	1.07852e-15	0.170265	0.994	0.992	2.06893e-11
Pdgfc	1.11016e-15	-0.810379	0.097	0.172	2.12962e-11
Hltf	1.1182e-15	-0.568128	0.189	0.284	2.14504e-11
Pdcd10	1.16672e-15	-0.59017	0.146	0.234	2.23812e-11
Fmn1	1.18107e-15	0.287008	0.686	0.585	2.26564e-11
Maoa	1.20095e-15	-0.153559	0.998	1	2.30379e-11
Cbx4	1.20804e-15	0.303346	0.728	0.646	2.31739e-11
Tcf20	1.20874e-15	-0.17981	0.974	0.982	2.31873e-11
Cox19	1.28525e-15	0.256091	0.872	0.795	2.46549e-11
Ttc7b	1.37895e-15	-0.801238	0.108	0.184	2.64523e-11
Paqr8	1.39689e-15	-0.811661	0.1	0.175	2.67966e-11
Pml	1.4548e-15	0.57677	0.403	0.314	2.79075e-11
Insig2	1.47126e-15	-0.274262	0.773	0.822	2.82232e-11
Il15	1.5134e-15	-0.758578	0.11	0.188	2.90315e-11
Crlf3	1.56347e-15	-0.306411	0.641	0.717	2.9992e-11
Aamp	1.56803e-15	0.181423	0.981	0.966	3.00795e-11
Klk6	1.57753e-15	-1.4092	0.034	0.085	3.02617e-11
Aldh4a1	1.59094e-15	0.532828	0.458	0.376	3.0519e-11
Gnas	1.59514e-15	-0.11913	1	1	3.05996e-11
Ctsl	1.60804e-15	-0.284246	0.692	0.754	3.0847e-11
Auh	1.6425e-15	0.610819	0.357	0.268	3.15082e-11
B3gnt3	1.67323e-15	-0.165101	0.985	0.988	3.20977e-11
Edem1	1.68979e-15	-0.140614	0.994	0.998	3.24152e-11
Egln1	1.78077e-15	0.271752	0.908	0.837	3.41604e-11
Ank3	1.81938e-15	-0.43945	0.35	0.456	3.49012e-11
Sult1b1	1.85198e-15	-0.277307	0.797	0.828	3.55265e-11
Stx7	1.85354e-15	-0.237196	0.869	0.896	3.55565e-11
Tbc1d24	1.99635e-15	0.238021	0.934	0.882	3.82961e-11
Lratd1	2.05766e-15	-0.251619	0.897	0.906	3.9472e-11
Ankrd28	2.0961e-15	-0.461925	0.288	0.393	4.02095e-11
Lhfpl2	2.17706e-15	-0.263788	0.852	0.89	4.17625e-11
Sgk1	2.24127e-15	-0.181354	0.957	0.96	4.29943e-11
Isca2	2.28146e-15	0.332497	0.674	0.602	4.37652e-11
Rarg	2.34635e-15	0.797659	0.25	0.167	4.501e-11
Ccser2	2.42722e-15	-0.225053	0.819	0.866	4.65613e-11
E4f1	2.53036e-15	0.512539	0.495	0.42	4.854e-11
Rap1gds1	2.54369e-15	-0.351486	0.457	0.563	4.87956e-11
Vegfa	2.57231e-15	0.260416	0.91	0.879	4.93447e-11
Ppp2r5d	2.65937e-15	0.240066	0.928	0.889	5.10147e-11
Creb5	2.66908e-15	-1.79029	0.017	0.057	5.12009e-11
Naa80	2.7952e-15	-0.493501	0.245	0.346	5.36204e-11
Lrp4	2.81261e-15	0.723825	0.28	0.195	5.39543e-11
Isg20	2.86737e-15	-0.772365	0.108	0.184	5.50048e-11
2610002M06Rik	2.92559e-15	-0.46623	0.285	0.389	5.61215e-11
Eogt	3.10088e-15	-0.600377	0.152	0.238	5.94843e-11
Rock2	3.1486e-15	0.183936	0.916	0.811	6.03996e-11
Fndc3b	3.26048e-15	-0.438604	0.317	0.425	6.25458e-11
Tatdn2	3.27196e-15	0.269901	0.84	0.783	6.27661e-11
Pnn	3.28225e-15	0.224866	0.91	0.845	6.29633e-11
Gga1	3.38068e-15	0.270503	0.825	0.748	6.48516e-11
Elovl7	3.44272e-15	-0.350814	0.5	0.601	6.60417e-11
Sos2	3.46224e-15	-0.419372	0.313	0.421	6.64162e-11
Tatdn1	3.53401e-15	-0.379401	0.326	0.439	6.77928e-11
Pdk2	3.54848e-15	0.387214	0.601	0.531	6.80705e-11
Ube2w	3.58107e-15	-0.432735	0.277	0.383	6.86957e-11
Gps1	3.63018e-15	0.316895	0.727	0.665	6.96377e-11
Mkrn2os	3.76935e-15	-0.213731	0.884	0.908	7.23075e-11
Hebp1	3.85016e-15	1.26155	0.104	0.046	7.38575e-11
Fnip1	3.86013e-15	-0.461533	0.309	0.412	7.4049e-11
Fhl2	3.8745e-15	0.16048	0.991	0.991	7.43245e-11
Dnajc10	3.9271e-15	-0.414443	0.346	0.451	7.53336e-11
Fundc2	3.98763e-15	-0.354052	0.305	0.421	7.64947e-11
Specc1l	4.00094e-15	-0.175468	0.987	0.986	7.675e-11
Gm21671	4.22759e-15	2.36102	0.047	0.01	8.10978e-11
Iars	4.29032e-15	-0.339805	0.297	0.41	8.23013e-11
Ptpn23	4.31877e-15	-0.380315	0.383	0.489	8.28469e-11
Il10rb	4.38262e-15	-0.220339	0.924	0.919	8.40718e-11
Ppp1r14d	4.39266e-15	0.172837	0.978	0.981	8.42644e-11
Sdhaf1	4.45404e-15	0.529353	0.477	0.398	8.54418e-11
Gcnt2	4.48271e-15	-0.326123	0.52	0.619	8.59918e-11
Gls	4.56868e-15	-0.196836	0.998	1	8.76411e-11
Pnpla6	4.69052e-15	0.424861	0.575	0.508	8.99782e-11
Ctnnd1	4.7185e-15	-0.126141	1	1	9.0515e-11
Orai1	4.99709e-15	0.293072	0.76	0.697	9.58592e-11
Vps26a	5.14175e-15	-0.168425	0.96	0.965	9.86343e-11
Dennd1b	5.41786e-15	-0.367193	0.382	0.493	1.03931e-10
Lce3f	5.4599e-15	-1.43293	0.023	0.067	1.04737e-10
Ola1	5.50483e-15	0.808007	0.202	0.123	1.05599e-10
Mospd2	5.53795e-15	-0.350327	0.56	0.644	1.06235e-10
Baz1a	5.60125e-15	-0.425634	0.286	0.392	1.07449e-10
Kif3b	5.97919e-15	-0.408684	0.311	0.421	1.14699e-10
Mfsd12	6.18253e-15	0.622473	0.37	0.284	1.18599e-10
Runx1	6.23346e-15	-0.990474	0.047	0.103	1.19577e-10
Spin1	6.4481e-15	-0.525158	0.188	0.282	1.23694e-10
Elovl5	6.67621e-15	0.386553	0.651	0.587	1.2807e-10
Tnnt2	6.71299e-15	0.412417	0.668	0.612	1.28775e-10
Adprm	6.7151e-15	-0.380804	0.369	0.479	1.28816e-10
Samd5	6.79289e-15	-0.494373	0.255	0.351	1.30308e-10
Nup98	6.80215e-15	-0.391688	0.393	0.501	1.30486e-10
Oxct2b	6.94426e-15	-0.565019	0.141	0.226	1.33212e-10
Irf9	6.96006e-15	-0.489314	0.257	0.357	1.33515e-10
Nos2	7.54e-15	0.34826	0.753	0.701	1.4464e-10
Mia2	7.55734e-15	-0.184496	0.933	0.957	1.44972e-10
Hspa13	7.60994e-15	-0.570794	0.197	0.289	1.45981e-10
Sipa1l1	7.74641e-15	0.25074	0.803	0.725	1.48599e-10
Med25	7.82918e-15	0.28227	0.786	0.715	1.50187e-10
Casp2	7.94804e-15	0.42604	0.562	0.49	1.52467e-10
Hnrnpul1	7.95019e-15	0.19325	0.945	0.86	1.52509e-10
Eea1	8.12484e-15	-0.375595	0.41	0.517	1.55859e-10
Tmem50b	8.36309e-15	0.313127	0.794	0.747	1.60429e-10
Slc51a	8.39687e-15	-0.267938	0.823	0.844	1.61077e-10
Rusc2	8.52887e-15	-0.624478	0.144	0.228	1.63609e-10
Mrgbp	8.57369e-15	-0.413068	0.365	0.473	1.64469e-10
Gtpbp1	8.8522e-15	0.534053	0.472	0.392	1.69812e-10
Tmem192	9.02259e-15	-0.683935	0.116	0.193	1.7308e-10
Rasgef1b	9.32048e-15	-0.380254	0.289	0.396	1.78795e-10
Slc19a1	9.3888e-15	0.286603	0.793	0.731	1.80105e-10
Fam241a	9.41259e-15	-0.434807	0.271	0.375	1.80562e-10
Tnpo1	9.59926e-15	0.242168	0.916	0.875	1.84143e-10
Ndufb7	9.64571e-15	0.174242	0.996	0.988	1.85034e-10
Setd7	1.00638e-14	0.271612	0.83	0.753	1.93053e-10
Aldob	1.2133e-14	-0.161332	1	1	2.32747e-10
Ddx3x	1.28207e-14	-0.177726	0.973	0.979	2.45939e-10
Khnyn	1.30296e-14	0.267817	0.917	0.896	2.49948e-10
Syt12	1.31326e-14	-0.517915	0.211	0.305	2.51923e-10
Sar1a	1.32649e-14	-0.279942	0.658	0.737	2.54461e-10
Pcgf2	1.35274e-14	0.280811	0.815	0.743	2.59496e-10
Ddhd1	1.37652e-14	-0.326701	0.503	0.602	2.64057e-10
Cryzl1	1.38669e-14	-0.347224	0.491	0.594	2.6601e-10
Myo18a	1.41962e-14	0.16618	0.985	0.991	2.72326e-10
Fbxl5	1.42157e-14	-0.209822	0.96	0.965	2.727e-10
Mapre1	1.44461e-14	-0.191015	0.908	0.923	2.7712e-10
Trim33	1.46646e-14	-0.447749	0.242	0.339	2.81312e-10
Socs3	1.47352e-14	0.633244	0.485	0.422	2.82665e-10
Abcd3	1.47782e-14	-0.168029	0.989	0.993	2.8349e-10
Nedd8	1.4928e-14	0.170287	0.996	0.988	2.86363e-10
Acta1	1.5346e-14	0.294331	0.96	0.956	2.94383e-10
Nptn	1.54262e-14	-0.205769	0.909	0.928	2.9592e-10
Ndufv3	1.56185e-14	0.133826	1	1	2.9961e-10
Fbxo4	1.58915e-14	-0.366858	0.384	0.495	3.04846e-10
Taok3	1.60055e-14	-0.156843	0.98	0.987	3.07034e-10
Ocln	1.62179e-14	-0.214374	0.912	0.922	3.11107e-10
Arl4d	1.62286e-14	0.791186	0.284	0.203	3.11314e-10
Ppp4r2	1.68146e-14	-0.223863	0.837	0.878	3.22554e-10
Slc25a13	1.71302e-14	-0.446518	0.297	0.398	3.28609e-10
Ppcs	1.93808e-14	-0.370893	0.425	0.529	3.71782e-10
Atp5d	1.96445e-14	-0.101259	1	1	3.7684e-10
Mgat2	1.96846e-14	-0.255827	0.784	0.814	3.7761e-10
Slc25a44	1.99953e-14	0.252265	0.875	0.805	3.8357e-10
Map7d1	2.02951e-14	-0.389304	0.403	0.506	3.89322e-10
Gosr2	2.03575e-14	-0.326346	0.58	0.669	3.90518e-10
Samd1	2.11191e-14	0.462639	0.522	0.447	4.05128e-10
Stk24	2.1895e-14	-0.146147	0.995	0.993	4.20012e-10
Ddah1	2.2023e-14	0.718275	0.239	0.157	4.22467e-10
Ppp3ca	2.29359e-14	0.283802	0.804	0.742	4.39979e-10
Caprin1	2.32984e-14	-0.274256	0.752	0.792	4.46933e-10
Drap1	2.41165e-14	0.237781	0.959	0.925	4.62627e-10
Fopnl	2.42332e-14	-0.341529	0.442	0.546	4.64865e-10
Lyst	2.5192e-14	-0.484925	0.295	0.393	4.83258e-10
Letm1	2.58465e-14	0.435088	0.55	0.479	4.95814e-10
Slc44a4	2.60124e-14	-0.118154	1	0.999	4.98996e-10
Rere	2.6545e-14	0.196579	0.977	0.959	5.09213e-10
Gorasp2	2.657e-14	-0.245806	0.826	0.85	5.09691e-10
Hace1	2.74794e-14	-0.518015	0.204	0.295	5.27138e-10
Ireb2	2.75603e-14	-0.376291	0.376	0.483	5.2869e-10
Etfdh	2.96969e-14	-0.336237	0.524	0.613	5.69675e-10
Cfap298	2.9781e-14	0.37298	0.607	0.532	5.71289e-10
Clcn5	2.99181e-14	-0.459898	0.245	0.344	5.73918e-10
Araf	3.01846e-14	0.226577	0.886	0.824	5.79032e-10
Atp7a	3.0657e-14	-0.357975	0.444	0.547	5.88093e-10
Tmem199	3.08918e-14	0.591355	0.392	0.308	5.92598e-10
Msantd4	3.18764e-14	-0.544074	0.177	0.265	6.11484e-10
Cisd1	3.19019e-14	-0.211244	0.885	0.902	6.11974e-10
Slc12a2	3.23068e-14	0.734046	0.369	0.288	6.19742e-10
Morf4l1	3.26024e-14	-0.181262	0.914	0.935	6.25411e-10
Arl8b	3.35229e-14	-0.175919	0.938	0.946	6.43069e-10
Nudc	3.40118e-14	0.31807	0.799	0.747	6.52449e-10
Hook1	3.40962e-14	0.317299	0.825	0.762	6.54067e-10
Clrn3	3.4604e-14	-0.21939	0.898	0.917	6.63808e-10
Ppp1r12a	3.51065e-14	-0.205505	0.937	0.945	6.73449e-10
Atp6v0b	3.52713e-14	-0.18525	0.911	0.926	6.7661e-10
Nckap1	3.64154e-14	-0.17393	0.951	0.964	6.98557e-10
Ccdc162	3.9047e-14	-0.777823	0.092	0.161	7.49039e-10
Scpep1	3.92166e-14	0.281761	0.802	0.745	7.52293e-10
Dpep1	4.04729e-14	0.260582	0.955	0.922	7.76392e-10
Actr2	4.07606e-14	-0.397347	0.345	0.449	7.81911e-10
Kin	4.0851e-14	-0.717224	0.11	0.183	7.83645e-10
Chtop	4.13511e-14	0.268606	0.833	0.764	7.93238e-10
Yeats4	4.24982e-14	-0.414744	0.281	0.382	8.15243e-10
Zfp787	4.30005e-14	0.366	0.632	0.564	8.24879e-10
Vmn2r31	4.31934e-14	2.29391	0.042	0.009	8.28579e-10
Parm1	4.33449e-14	-0.332525	0.445	0.56	8.31484e-10
Ints6	4.48522e-14	-0.411082	0.276	0.378	8.604e-10
Pspc1	4.49953e-14	0.321987	0.687	0.621	8.63145e-10
Lmo7	4.63495e-14	-0.215642	0.983	0.993	8.89123e-10
Maob	4.63817e-14	0.903451	0.183	0.112	8.8974e-10
Marc2	4.71591e-14	0.189152	0.991	0.976	9.04652e-10
Tasor2	4.88705e-14	-0.556991	0.169	0.256	9.37483e-10
Mgat3	4.9299e-14	0.256331	0.824	0.761	9.45703e-10
Scd2	4.9708e-14	0.159533	1	1	9.53548e-10
Acads	5.11558e-14	0.283332	0.779	0.703	9.81322e-10
Hs3st3b1	5.17624e-14	-0.832055	0.077	0.141	9.92959e-10
Slc10a3	5.66282e-14	-0.405601	0.291	0.393	1.0863e-09
Cyp2d34	5.82026e-14	0.954978	0.148	0.082	1.1165e-09
Pias4	5.87257e-14	0.2852	0.754	0.678	1.12654e-09
Rnf125	6.26672e-14	-0.540309	0.149	0.232	1.20214e-09
H2-K1	6.28364e-14	0.114922	1	1	1.20539e-09
Srd5a2	6.41454e-14	-2.17731	0.008	0.038	1.2305e-09
Pcsk6	6.43132e-14	-0.593068	0.183	0.268	1.23372e-09
Man2b2	6.45747e-14	0.312829	0.708	0.639	1.23874e-09
Flna	6.54197e-14	-0.445716	0.2	0.291	1.25495e-09
Pacsin2	6.79156e-14	-0.168458	0.961	0.971	1.30283e-09
Ppp1r13l	6.8702e-14	-0.474621	0.22	0.314	1.31791e-09
Dnajc5	7.12248e-14	-0.17831	0.96	0.967	1.3663e-09
Uap1	7.16581e-14	-0.266061	0.763	0.808	1.37462e-09
Setx	7.49599e-14	-0.47963	0.216	0.309	1.43796e-09
Tacc2	7.67458e-14	0.245782	0.86	0.803	1.47221e-09
Kcnk1	7.6965e-14	-0.257199	0.77	0.813	1.47642e-09
Ier5	7.76736e-14	0.197521	0.969	0.966	1.49001e-09
D5Ertd579e	7.91629e-14	0.258328	0.635	0.518	1.51858e-09
Hectd3	7.94257e-14	0.218182	0.949	0.916	1.52362e-09
C330018D20Rik	8.13984e-14	-0.376445	0.294	0.399	1.56147e-09
Arid4a	8.22603e-14	0.316599	0.698	0.626	1.578e-09
Gabpa	8.25206e-14	-0.513447	0.196	0.285	1.58299e-09
Aqp11	8.65244e-14	0.385983	0.576	0.494	1.6598e-09
Uqcrh	8.98794e-14	-0.148161	1	1	1.72416e-09
Mocs2	9.04787e-14	0.38592	0.588	0.52	1.73565e-09
Gk	9.15434e-14	0.217818	0.96	0.932	1.75608e-09
Eif4b	9.31637e-14	0.144733	1	1	1.78716e-09
Oaf	9.32487e-14	0.697914	0.243	0.163	1.78879e-09
Ep400	9.47508e-14	0.426402	0.532	0.456	1.81761e-09
Ostf1	9.59803e-14	-0.151352	0.98	0.987	1.84119e-09
Smndc1	9.74515e-14	-0.380275	0.288	0.391	1.86941e-09
Ccnyl1	9.96825e-14	-0.354362	0.332	0.439	1.91221e-09
Tmem184a	1.00039e-13	0.247553	0.857	0.787	1.91905e-09
Ino80c	1.02124e-13	-0.823896	0.092	0.159	1.95905e-09
Cep350	1.03347e-13	-0.349633	0.375	0.481	1.98251e-09
Lsm12	1.03545e-13	0.212719	0.947	0.905	1.98631e-09
Srebf1	1.12417e-13	0.287223	0.799	0.731	2.1565e-09
Cideb	1.14087e-13	-0.138464	0.998	0.995	2.18853e-09
Phf10	1.14859e-13	-0.392952	0.347	0.452	2.20334e-09
Nckap5	1.15224e-13	-0.342681	0.387	0.498	2.21035e-09
Mpzl2	1.1639e-13	0.263906	0.824	0.754	2.23271e-09
Grb7	1.23266e-13	0.277106	0.858	0.802	2.36461e-09
R3hcc1l	1.23777e-13	-0.477237	0.214	0.305	2.37441e-09
Prdx2	1.24625e-13	-0.214826	0.892	0.908	2.39068e-09
Vps35	1.2532e-13	-0.338144	0.435	0.54	2.40401e-09
Krt80	1.29386e-13	-1.10114	0.036	0.084	2.482e-09
Cttn	1.30078e-13	-0.112396	1	0.999	2.49528e-09
Srd5a3	1.33176e-13	-0.478105	0.225	0.317	2.55471e-09
Amotl2	1.34202e-13	-0.309294	0.437	0.54	2.5744e-09
Tomm22	1.36113e-13	-0.447861	0.253	0.349	2.61106e-09
Ubr5	1.39759e-13	-0.37564	0.373	0.474	2.681e-09
Prss30	1.4001e-13	0.245918	0.935	0.899	2.68581e-09
Commd3	1.41891e-13	0.424962	0.523	0.45	2.7219e-09
Mt4	1.49102e-13	0.644092	0.352	0.268	2.86023e-09
Acot8	1.50377e-13	0.364845	0.654	0.584	2.88469e-09
Atg13	1.51443e-13	-0.33091	0.474	0.578	2.90513e-09
Psmd13	1.55739e-13	0.255828	0.819	0.752	2.98755e-09
Zbtb18	1.5759e-13	0.187811	0.87	0.758	3.02305e-09
B4galnt3	1.58039e-13	0.239258	0.898	0.859	3.03167e-09
Akr7a5	1.61842e-13	0.215279	0.967	0.937	3.10461e-09
Pdcd5	1.61844e-13	0.270098	0.83	0.78	3.10464e-09
Tha1	1.63614e-13	0.498434	0.405	0.321	3.1386e-09
Zswim4	1.64766e-13	-0.522926	0.16	0.244	3.1607e-09
2010300C02Rik	1.68186e-13	0.377995	0.57	0.492	3.2263e-09
Dcaf12	1.70717e-13	-0.305253	0.687	0.736	3.27487e-09
Ahsa1	1.72113e-13	0.322744	0.747	0.684	3.30165e-09
Anks4b	1.7402e-13	-0.169345	0.98	0.973	3.33822e-09
Uck2	1.7436e-13	0.290414	0.79	0.715	3.34475e-09
Trim31	1.76814e-13	-0.234973	0.753	0.799	3.39182e-09
Tmem41b	1.76852e-13	-0.415596	0.334	0.433	3.39256e-09
Srsf1	1.77304e-13	0.259538	0.96	0.939	3.40123e-09
Cd55	1.81033e-13	-0.34199	0.579	0.648	3.47276e-09
Pdha1	1.85786e-13	-0.115782	0.995	0.998	3.56394e-09
Arl3	1.90254e-13	-0.358832	0.373	0.474	3.64965e-09
Rbms1	1.91583e-13	-0.555764	0.135	0.214	3.67514e-09
Rrp1	2.06523e-13	0.226368	0.855	0.79	3.96174e-09
Tmem245	2.12352e-13	0.315021	0.578	0.492	4.07354e-09
Ndufa11	2.15777e-13	-0.408918	0.312	0.408	4.13925e-09
Rhbdf1	2.19396e-13	0.337039	0.681	0.61	4.20868e-09
Myzap	2.20833e-13	-0.344261	0.397	0.502	4.23623e-09
Atp5g3	2.27876e-13	-0.139909	0.999	1	4.37135e-09
Pard3	2.31143e-13	0.259773	0.777	0.695	4.43401e-09
Btbd2	2.31578e-13	0.25109	0.785	0.714	4.44235e-09
Xpr1	2.31827e-13	0.340151	0.678	0.612	4.44714e-09
Lamp1	2.36096e-13	-0.119591	0.999	0.999	4.52902e-09
Tns2	2.36891e-13	-0.423161	0.286	0.384	4.54427e-09
Cdkn1c	2.4353e-13	0.926141	0.167	0.1	4.67164e-09
Herpud1	2.48569e-13	0.154175	0.989	0.986	4.7683e-09
Clk3	2.49059e-13	0.285808	0.819	0.762	4.7777e-09
Acot13	2.51255e-13	-0.192368	0.929	0.926	4.81982e-09
Tiprl	2.51594e-13	-0.434274	0.263	0.357	4.82633e-09
Trappc6a	2.5283e-13	0.203093	0.962	0.919	4.85003e-09
Sel1l	2.54699e-13	-0.409917	0.24	0.335	4.8859e-09
Itch	2.56134e-13	-0.233761	0.778	0.812	4.91342e-09
BC016579	2.646e-13	-0.80297	0.093	0.159	5.07582e-09
Entr1	2.67485e-13	-0.254636	0.71	0.764	5.13116e-09
Odr4	2.74774e-13	-0.405274	0.345	0.444	5.271e-09
Zmpste24	2.82961e-13	-0.333282	0.47	0.565	5.42804e-09
Lman2	2.87409e-13	0.207849	0.922	0.873	5.51337e-09
Srrm1	2.93225e-13	0.291034	0.702	0.636	5.62494e-09
Pla2g12b	2.99169e-13	-0.184263	0.937	0.944	5.73896e-09
Spg20	3.17865e-13	-0.5804	0.141	0.219	6.09761e-09
Pcbd1	3.20786e-13	-0.385495	0.424	0.51	6.15364e-09
Slit2	3.20982e-13	-0.951061	0.052	0.105	6.1574e-09
Hivep1	3.22348e-13	-0.287479	0.621	0.699	6.1836e-09
Wsb1	3.23518e-13	0.17537	0.971	0.952	6.20604e-09
Tmem251	3.31985e-13	-0.494276	0.192	0.278	6.36847e-09
Aak1	3.40219e-13	0.239855	0.896	0.858	6.52641e-09
Adh5	3.4514e-13	0.305268	0.669	0.596	6.62082e-09
F3	3.47525e-13	0.204586	0.957	0.956	6.66657e-09
Slc35g1	3.50933e-13	-0.308565	0.648	0.705	6.73195e-09
Arf6	3.54479e-13	0.116622	0.999	0.999	6.79997e-09
Mzt2	3.56471e-13	0.329543	0.635	0.564	6.83818e-09
Dnajc22	3.59466e-13	-0.364369	0.32	0.422	6.89563e-09
Zfp654	3.66238e-13	-0.479699	0.192	0.278	7.02554e-09
Rapgefl1	3.69944e-13	0.703527	0.245	0.168	7.09664e-09
Cstb	3.7062e-13	0.907738	0.168	0.102	7.10961e-09
Naca	3.71333e-13	0.143917	1	1	7.12327e-09
Cry1	3.87943e-13	-0.299917	0.437	0.548	7.4419e-09
Tspan1	4.0308e-13	-0.34084	0.447	0.548	7.73227e-09
Sptlc2	4.09785e-13	0.171085	0.992	0.991	7.86091e-09
BC031181	4.15116e-13	-0.291441	0.625	0.696	7.96317e-09
0610010F05Rik	4.24793e-13	-0.476808	0.238	0.328	8.14881e-09
Pgm1	4.47096e-13	0.241461	0.847	0.772	8.57663e-09
Egfr	4.47534e-13	-0.426328	0.249	0.345	8.58504e-09
Efhd2	4.55398e-13	-0.108475	1	1	8.7359e-09
Mfsd14a	4.6486e-13	-0.460942	0.254	0.345	8.9174e-09
Scaf1	4.76965e-13	0.231301	0.868	0.82	9.14962e-09
Agap1	4.90405e-13	0.231897	0.872	0.803	9.40744e-09
Krt19	5.40816e-13	0.116821	1	1	1.03745e-08
Dync1li1	5.41504e-13	-0.379565	0.347	0.448	1.03877e-08
Ston1	5.58069e-13	-0.503274	0.199	0.285	1.07054e-08
Hsd17b13	5.59239e-13	-0.186908	0.857	0.874	1.07279e-08
Clk1	5.63879e-13	0.291229	0.627	0.536	1.08169e-08
Srp72	5.64198e-13	0.213316	0.923	0.866	1.0823e-08
Abcc5	5.69701e-13	-0.36011	0.351	0.454	1.09286e-08
Tnnt1	5.80376e-13	0.889312	0.147	0.084	1.11334e-08
Relch	5.829e-13	0.393975	0.592	0.529	1.11818e-08
Csnk1g2	5.93443e-13	0.194385	0.946	0.917	1.1384e-08
Ppara	6.16523e-13	0.582712	0.335	0.254	1.18268e-08
Fuz	6.26248e-13	1.00135	0.138	0.077	1.20133e-08
H2-Ab1	6.31725e-13	1.50517	0.073	0.029	1.21184e-08
Bicdl1	6.70189e-13	-0.488891	0.237	0.326	1.28562e-08
Anapc13	6.81192e-13	0.219662	0.873	0.803	1.30673e-08
Ankrd46	6.90418e-13	0.346952	0.62	0.552	1.32443e-08
Mphosph8	6.9792e-13	0.469383	0.47	0.394	1.33882e-08
Ilrun	7.07527e-13	0.15254	0.994	0.987	1.35725e-08
Gpbp1	7.28645e-13	0.297309	0.657	0.579	1.39776e-08
Tnks	7.32015e-13	0.482188	0.47	0.4	1.40422e-08
Ube2o	7.32872e-13	-0.451209	0.216	0.306	1.40587e-08
Aplp2	7.40255e-13	-0.104717	1	1	1.42003e-08
Naa35	7.50526e-13	-0.658249	0.121	0.192	1.43973e-08
Cox7a2	7.5513e-13	-0.103978	0.987	0.985	1.44857e-08
Pfdn1	7.65565e-13	0.278582	0.767	0.704	1.46858e-08
Mtx2	7.86069e-13	-0.310845	0.352	0.457	1.50792e-08
Brd3	8.32969e-13	0.376761	0.571	0.496	1.59789e-08
Rasa2	8.80692e-13	-0.38266	0.436	0.527	1.68943e-08
Kctd3	8.83344e-13	-0.417452	0.244	0.336	1.69452e-08
Ndufaf8	8.86501e-13	0.226165	0.898	0.831	1.70057e-08
Setd2	8.91386e-13	-0.377828	0.281	0.38	1.70995e-08
Jak2	9.14487e-13	-0.21833	0.855	0.87	1.75426e-08
Galnt6	9.43374e-13	0.22939	0.867	0.803	1.80967e-08
Ctdnep1	9.55203e-13	0.224736	0.834	0.779	1.83237e-08
Ctss	9.69277e-13	0.550004	0.376	0.299	1.85937e-08
Fam111a	9.78589e-13	-0.327378	0.272	0.374	1.87723e-08
Chrac1	9.81264e-13	-0.476318	0.235	0.323	1.88236e-08
Snrk	9.89797e-13	0.250271	0.868	0.818	1.89873e-08
Caskin2	1.00935e-12	0.256828	0.795	0.735	1.93623e-08
Plpp5	1.01219e-12	-0.506855	0.23	0.316	1.94169e-08
Pdia5	1.03163e-12	-0.972802	0.037	0.084	1.97898e-08
Gprin3	1.03321e-12	0.535893	0.323	0.241	1.98201e-08
Hspe1	1.05141e-12	0.472415	0.564	0.508	2.01692e-08
Mfsd2b	1.07656e-12	0.958528	0.167	0.103	2.06516e-08
Dnajc25	1.12134e-12	-0.669074	0.111	0.18	2.15107e-08
Cand1	1.14658e-12	-0.23797	0.576	0.671	2.19949e-08
Fnta	1.15913e-12	-0.254744	0.722	0.783	2.22357e-08
Gpr17	1.17479e-12	-0.491169	0.13	0.205	2.25359e-08
Ap2b1	1.1748e-12	-0.249498	0.751	0.795	2.25363e-08
Mob1a	1.17581e-12	-0.32686	0.451	0.549	2.25557e-08
Zbtb34	1.22002e-12	-0.54491	0.132	0.207	2.34036e-08
Larp4b	1.22096e-12	0.237559	0.93	0.892	2.34216e-08
Prag1	1.25198e-12	-0.186768	0.91	0.935	2.40167e-08
Msl3l2	1.27479e-12	2.08008	0.045	0.012	2.44542e-08
Wdr44	1.27595e-12	-0.409765	0.253	0.346	2.44765e-08
Tmem242	1.34858e-12	-0.330112	0.356	0.461	2.58699e-08
Zbed4	1.35123e-12	-0.339386	0.311	0.412	2.59206e-08
Impad1	1.36188e-12	-0.281422	0.568	0.65	2.61249e-08
Ciao2a	1.38312e-12	0.208028	0.82	0.749	2.65324e-08
Copb2	1.39468e-12	-0.197608	0.86	0.884	2.67541e-08
Vezf1	1.41356e-12	-0.434885	0.277	0.367	2.71163e-08
Hopx	1.45023e-12	0.196449	0.953	0.886	2.78198e-08
Ubxn4	1.48622e-12	-0.178857	0.886	0.905	2.85102e-08
Slc38a1	1.49708e-12	0.291628	0.793	0.709	2.87185e-08
Prpf40a	1.51877e-12	-0.305366	0.482	0.574	2.91346e-08
Slitrk6	1.54323e-12	-0.619631	0.146	0.22	2.96039e-08
Iscu	1.57723e-12	0.336084	0.629	0.564	3.0256e-08
C1galt1c1	1.68164e-12	-0.382686	0.32	0.415	3.22589e-08
Pam16	1.70916e-12	-0.634291	0.094	0.159	3.27868e-08
Irf6	1.75484e-12	-0.178244	0.934	0.937	3.36631e-08
Hpcal4	1.80166e-12	-0.897203	0.054	0.106	3.45613e-08
Sacm1l	1.8094e-12	-0.347658	0.339	0.437	3.47096e-08
Vti1a	1.8933e-12	0.260339	0.778	0.714	3.63192e-08
Csnk2a2	1.91149e-12	-0.260838	0.582	0.669	3.66681e-08
Ube2z	1.92089e-12	-0.30293	0.49	0.582	3.68484e-08
Dip2b	1.94886e-12	0.320891	0.649	0.588	3.7385e-08
2510039O18Rik	1.95091e-12	-0.154341	0.963	0.972	3.74244e-08
Micall2	1.97587e-12	0.241292	0.887	0.827	3.79032e-08
Atg3	2.07283e-12	-0.341849	0.567	0.631	3.97632e-08
H2al1n	2.10604e-12	2.28944	0.037	0.008	4.04001e-08
Cetn2	2.14884e-12	-0.360069	0.494	0.579	4.12212e-08
Myl9	2.16451e-12	2.9646	0.028	0.003	4.15217e-08
Mapk3	2.278e-12	0.105569	1	1	4.36989e-08
Srsf3	2.33587e-12	-0.220711	0.561	0.65	4.4809e-08
Echdc2	2.42207e-12	0.749975	0.264	0.192	4.64625e-08
Mfsd6	2.47784e-12	-0.423097	0.278	0.367	4.75323e-08
Plod2	2.49943e-12	-0.769083	0.088	0.15	4.79465e-08
Arrb1	2.50967e-12	0.224719	0.869	0.811	4.81431e-08
Arhgap21	2.62104e-12	-0.20256	0.889	0.91	5.02795e-08
Cherp	2.6612e-12	0.238558	0.781	0.714	5.10498e-08
Brd8	2.83315e-12	0.582633	0.296	0.219	5.43484e-08
Zfp91	2.83747e-12	-0.193874	0.852	0.876	5.44312e-08
Klhl26	2.88396e-12	0.648597	0.294	0.219	5.53229e-08
Abhd17b	2.8916e-12	-0.419752	0.255	0.345	5.54696e-08
Fbxw11	3.09239e-12	-0.221514	0.76	0.812	5.93213e-08
Mier3	3.19085e-12	-0.358633	0.33	0.427	6.12101e-08
Gab3	3.23063e-12	-2.13821	0.006	0.032	6.19732e-08
Klhl9	3.3195e-12	-0.176467	0.876	0.904	6.3678e-08
Cwc15	3.41252e-12	0.348001	0.568	0.488	6.54624e-08
Lrrfip1	3.47535e-12	-0.181165	0.853	0.887	6.66677e-08
Tars	3.5403e-12	-0.329378	0.446	0.539	6.79136e-08
2200002J24Rik	3.696e-12	2.1984	0.039	0.009	7.09004e-08
Net1	3.69757e-12	-0.170493	0.974	0.982	7.09304e-08
Arhgap5	3.78749e-12	-0.226267	0.769	0.813	7.26554e-08
Pfkfb4	3.80317e-12	0.221591	0.852	0.808	7.29563e-08
Yes1	4.02764e-12	-0.371171	0.356	0.451	7.72623e-08
Lrrc8a	4.04459e-12	0.228917	0.856	0.789	7.75874e-08
Ier3	4.05161e-12	0.309724	0.652	0.573	7.77221e-08
Sec16a	4.13243e-12	-0.185396	0.9	0.914	7.92724e-08
Sco2	4.35283e-12	0.332777	0.628	0.569	8.35004e-08
Slc7a1	4.72439e-12	-0.460009	0.24	0.327	9.06281e-08
Baat	4.74982e-12	-0.788575	0.089	0.149	9.11157e-08
Med10	4.85133e-12	-0.324875	0.352	0.453	9.30631e-08
Cep104	4.89693e-12	-0.55215	0.162	0.238	9.39378e-08
Cited2	5.21254e-12	0.198863	0.951	0.923	9.99921e-08
Cdc42bpb	5.32948e-12	0.202562	0.93	0.902	1.02235e-07
Smim19	5.33843e-12	-0.416035	0.258	0.347	1.02407e-07
Foxp4	5.34258e-12	0.463499	0.49	0.432	1.02487e-07
Zfp706	5.358e-12	0.271763	0.503	0.403	1.02783e-07
Snrpf	5.36197e-12	0.610368	0.31	0.234	1.02859e-07
Tbc1d23	5.38197e-12	-0.425672	0.28	0.369	1.03242e-07
B4galnt1	5.42346e-12	-0.121107	1	1	1.04038e-07
Ap4s1	5.5176e-12	-0.707017	0.095	0.158	1.05844e-07
Dnaja1	5.51884e-12	-0.217859	0.764	0.797	1.05868e-07
Espn	5.59806e-12	0.296735	0.707	0.644	1.07388e-07
Rbm7	5.63924e-12	-0.356415	0.335	0.429	1.08178e-07
Psme1	5.69019e-12	0.242904	0.805	0.736	1.09155e-07
Arhgap32	5.77259e-12	0.648529	0.246	0.172	1.10736e-07
Sc5d	5.78683e-12	-0.172795	0.944	0.959	1.11009e-07
Tmem220	5.86949e-12	-0.341184	0.315	0.413	1.12594e-07
Txndc17	6.05508e-12	-0.159815	0.944	0.95	1.16155e-07
Pwwp2b	6.12858e-12	0.370204	0.595	0.534	1.17565e-07
Slc25a28	6.15318e-12	0.286701	0.755	0.697	1.18036e-07
Mob2	6.22273e-12	-0.364901	0.288	0.382	1.19371e-07
Mertk	6.30524e-12	0.230612	0.871	0.812	1.20953e-07
Psmd1	6.40194e-12	-0.391421	0.294	0.385	1.22808e-07
Tob2	6.40586e-12	0.22623	0.835	0.77	1.22884e-07
Hnrnpdl	6.41546e-12	0.163722	0.988	0.969	1.23068e-07
Efr3a	6.63876e-12	-0.323226	0.39	0.487	1.27351e-07
Pck2	6.79398e-12	-0.34763	0.327	0.424	1.30329e-07
Senp5	7.16934e-12	-0.35568	0.409	0.505	1.37529e-07
Aplp1	7.23849e-12	-0.25545	0.644	0.713	1.38856e-07
Ptp4a2	7.39052e-12	-0.263637	0.617	0.692	1.41772e-07
Birc5	7.43203e-12	0.723433	0.226	0.155	1.42569e-07
Chmp1b	7.43552e-12	-0.153135	0.957	0.965	1.42636e-07
Prrc1	7.92897e-12	-0.38274	0.305	0.396	1.52101e-07
Sft2d2	8.01354e-12	0.155856	0.992	0.984	1.53724e-07
Csnk1g3	8.0237e-12	-0.177836	0.913	0.934	1.53919e-07
Ppp4r1	8.1432e-12	0.297663	0.593	0.503	1.56211e-07
Ccnc	8.15547e-12	-0.562877	0.138	0.209	1.56446e-07
Epas1	8.2787e-12	-0.223746	0.748	0.795	1.5881e-07
Slc25a46	8.34836e-12	-0.347779	0.295	0.39	1.60147e-07
Tmco3	8.37299e-12	-0.351037	0.336	0.428	1.60619e-07
Trim11	8.41988e-12	0.331279	0.639	0.574	1.61518e-07
Pnp2	9.30891e-12	-0.485029	0.174	0.252	1.78573e-07
Abhd12	9.37581e-12	0.323709	0.691	0.635	1.79856e-07
Csgalnact2	9.44861e-12	-0.677023	0.111	0.176	1.81253e-07
Vapb	9.4947e-12	-0.172926	0.925	0.939	1.82137e-07
Fkbp4	9.6257e-12	0.202717	0.967	0.924	1.8465e-07
Gabpb1	9.80699e-12	-0.428182	0.239	0.325	1.88128e-07
Ccdc124	9.87569e-12	0.157815	0.976	0.954	1.89445e-07
Ascc2	1.01653e-11	-0.393397	0.245	0.333	1.95001e-07
Ugdh	1.06389e-11	0.166553	0.998	0.998	2.04087e-07
Gm5485	1.1014e-11	-0.180954	0.895	0.91	2.11281e-07
Trim30d	1.19757e-11	-0.629755	0.126	0.194	2.29729e-07
Cyp4a29	1.21589e-11	-0.489515	0.132	0.204	2.33243e-07
Map4k2	1.23617e-11	0.871725	0.169	0.107	2.37134e-07
Phf23	1.25243e-11	0.204122	0.916	0.874	2.40254e-07
Narf	1.2565e-11	0.240447	0.775	0.703	2.41035e-07
Krtcap2	1.27762e-11	-0.187387	0.85	0.884	2.45085e-07
Ranbp9	1.27765e-11	-0.229279	0.684	0.751	2.45092e-07
Slc25a11	1.30801e-11	0.223854	0.832	0.778	2.50916e-07
Mavs	1.30948e-11	0.291248	0.72	0.672	2.51198e-07
Pomgnt1	1.32994e-11	-0.46944	0.178	0.257	2.55123e-07
Tead1	1.35774e-11	-0.501908	0.205	0.285	2.60455e-07
Ptpn11	1.40845e-11	-0.267942	0.614	0.692	2.70183e-07
Tmem171	1.43146e-11	1.02174	0.12	0.066	2.74597e-07
Stk11ip	1.44897e-11	-0.413318	0.198	0.28	2.77956e-07
Xk	1.45419e-11	-0.450786	0.174	0.252	2.78957e-07
Dglucy	1.45856e-11	0.229069	0.764	0.688	2.79796e-07
Tmem102	1.46317e-11	0.439905	0.446	0.374	2.80681e-07
Fam20a	1.47255e-11	-0.633096	0.123	0.19	2.8248e-07
Znrf2	1.47966e-11	-0.292788	0.436	0.536	2.83843e-07
Mmp23	1.50123e-11	-0.389855	0.266	0.354	2.87982e-07
Fam83h	1.52094e-11	-0.177184	0.938	0.944	2.91762e-07
Ykt6	1.52724e-11	-0.228648	0.749	0.803	2.92971e-07
Tmem43	1.53076e-11	-0.32234	0.334	0.434	2.93647e-07
Prr13	1.56855e-11	-0.178755	0.907	0.916	3.00895e-07
Dpf3	1.57294e-11	0.689706	0.242	0.172	3.01738e-07
Fam193a	1.58069e-11	-0.351018	0.264	0.356	3.03224e-07
Atxn2	1.61967e-11	-0.501231	0.168	0.244	3.10701e-07
Fam135a	1.62994e-11	0.434281	0.431	0.352	3.12672e-07
Topors	1.64168e-11	-0.508096	0.162	0.237	3.14924e-07
Kmt5c	1.67282e-11	0.251194	0.824	0.777	3.20897e-07
Camta2	1.74995e-11	0.276791	0.681	0.623	3.35693e-07
Vps4b	1.75502e-11	-0.113865	0.998	0.999	3.36665e-07
Tbrg4	1.79013e-11	0.287103	0.673	0.607	3.434e-07
Atmin	1.82963e-11	0.642409	0.272	0.201	3.50978e-07
2610001J05Rik	1.85641e-11	-0.422108	0.298	0.382	3.56114e-07
Cdc42bpa	1.96225e-11	-0.422955	0.199	0.28	3.76418e-07
Atrn	2.00881e-11	-0.315987	0.453	0.546	3.85351e-07
Glmp	2.01307e-11	-0.303729	0.412	0.512	3.86166e-07
Apol7a	2.07126e-11	0.692506	0.267	0.197	3.9733e-07
Cisd2	2.12322e-11	-0.274657	0.482	0.578	4.07296e-07
Ahcyl1	2.13192e-11	-0.13194	0.995	0.998	4.08967e-07
Twsg1	2.20599e-11	-0.463158	0.203	0.282	4.23174e-07
Gm4297	2.28351e-11	3.13453	0.025	0.003	4.38046e-07
Gstp3	2.30713e-11	-0.318264	0.497	0.585	4.42577e-07
Ptpra	2.42407e-11	-0.202149	0.797	0.834	4.65009e-07
D8Ertd738e	2.45288e-11	0.176328	0.964	0.937	4.70535e-07
Gpat4	2.45688e-11	-0.419869	0.237	0.322	4.71303e-07
Brpf1	2.49194e-11	0.28746	0.677	0.607	4.78029e-07
Pax8	2.60896e-11	1.10845	0.099	0.051	5.00476e-07
Ppp6c	2.61884e-11	-0.252796	0.671	0.731	5.02373e-07
Kif5b	2.63559e-11	-0.190771	0.955	0.947	5.05585e-07
Ndufs8	2.64495e-11	0.217314	0.887	0.814	5.07381e-07
Eid2	2.71996e-11	0.78976	0.167	0.105	5.2177e-07
Smlr1	2.73137e-11	-0.386633	0.259	0.347	5.23959e-07
Kdelr3	2.73352e-11	-0.374727	0.347	0.437	5.2437e-07
Acly	2.76376e-11	0.151417	0.989	0.976	5.30172e-07
Exph5	2.79415e-11	1.03247	0.115	0.063	5.36001e-07
Bspry	2.79675e-11	0.255879	0.8	0.754	5.365e-07
Tbcc	2.80924e-11	-0.294356	0.582	0.653	5.38896e-07
Daglb	2.81445e-11	0.465807	0.391	0.314	5.39897e-07
Tbc1d14	2.84763e-11	0.399769	0.517	0.458	5.46261e-07
Lrrc41	2.85262e-11	0.346676	0.484	0.4	5.47218e-07
Ptpn3	2.85401e-11	-0.24481	0.691	0.752	5.47484e-07
Mgat4b	2.90155e-11	0.275945	0.882	0.835	5.56604e-07
Mbnl1	2.97555e-11	0.255847	0.676	0.603	5.70799e-07
Ssna1	3.00561e-11	0.222274	0.839	0.793	5.76566e-07
Tubb2b	3.00561e-11	-0.801638	0.058	0.108	5.76566e-07
Erbb2	3.10129e-11	0.217897	0.89	0.837	5.94921e-07
Plcg1	3.10746e-11	0.808179	0.173	0.111	5.96103e-07
Sfpq	3.12633e-11	-0.162472	0.86	0.894	5.99724e-07
Trib3	3.16963e-11	-0.338994	0.536	0.608	6.0803e-07
Stk10	3.33275e-11	-0.304632	0.283	0.379	6.39321e-07
Dnah10	3.35889e-11	-0.666713	0.079	0.136	6.44336e-07
Sipa1l3	3.60982e-11	-0.183392	0.911	0.926	6.92471e-07
Capns1	3.61637e-11	-0.154669	0.978	0.977	6.93728e-07
Cemip2	3.63112e-11	-0.377869	0.206	0.29	6.96558e-07
Anapc1	3.66534e-11	0.267204	0.709	0.648	7.03123e-07
Tmem256	3.67914e-11	-0.269604	0.45	0.548	7.0577e-07
Oxa1l	3.69705e-11	0.458171	0.466	0.405	7.09204e-07
Cops2	3.75889e-11	-0.22929	0.732	0.782	7.21067e-07
Gabarapl1	3.77522e-11	-0.389357	0.229	0.313	7.24201e-07
Rabif	3.84977e-11	-0.343789	0.273	0.364	7.38502e-07
Dcaf15	3.97311e-11	0.239193	0.803	0.743	7.62162e-07
Ccm2	3.98672e-11	-0.463858	0.201	0.279	7.64773e-07
Sf3a1	4.01887e-11	0.21151	0.796	0.723	7.7094e-07
Dennd6a	4.06429e-11	-0.294254	0.396	0.493	7.79653e-07
Emg1	4.08733e-11	0.300747	0.703	0.642	7.84073e-07
Rab30	4.14426e-11	-0.335552	0.377	0.471	7.94993e-07
Sec22c	4.15675e-11	-0.483712	0.162	0.236	7.97389e-07
Lgals2	4.16642e-11	0.232863	0.89	0.822	7.99244e-07
Cyp4f13	4.31555e-11	0.169876	0.973	0.956	8.27852e-07
Mxra7	4.44616e-11	0.980367	0.116	0.065	8.52907e-07
Zfp40	4.65392e-11	-0.774939	0.078	0.133	8.92761e-07
Ces2a	4.67202e-11	-0.335214	0.585	0.654	8.96233e-07
Zfp622	4.90637e-11	-0.192687	0.765	0.82	9.41189e-07
Btf3	4.96014e-11	0.536153	0.419	0.352	9.51504e-07
Klc1	5.00371e-11	0.262366	0.688	0.623	9.59861e-07
Epb41l4a	5.09091e-11	1.04465	0.103	0.054	9.7659e-07
Selenbp1	5.12935e-11	0.197646	0.965	0.937	9.83963e-07
Sorbs1	5.20087e-11	-0.281055	0.55	0.636	9.97683e-07
P2ry2	5.25378e-11	-0.262624	0.459	0.559	1.00783e-06
Dnttip1	5.27685e-11	-0.252676	0.448	0.548	1.01226e-06
Haus7	5.29696e-11	-0.381636	0.266	0.351	1.01612e-06
Scamp1	5.44695e-11	-0.295045	0.699	0.741	1.04489e-06
Egln3	5.75905e-11	-0.107912	0.996	0.999	1.10476e-06
Tmed2	5.80996e-11	-0.124178	0.991	0.997	1.11452e-06
Nudt9	5.85607e-11	-0.358993	0.314	0.404	1.12337e-06
Cdhr1	5.89539e-11	-0.907831	0.049	0.095	1.13091e-06
Dusp4	6.04136e-11	-0.282959	0.584	0.654	1.15891e-06
Cep170	6.19022e-11	-0.741193	0.081	0.137	1.18747e-06
Appl1	6.62727e-11	-0.327553	0.369	0.463	1.27131e-06
Phlda3	6.66184e-11	0.587517	0.339	0.27	1.27794e-06
Gm15107	6.99548e-11	2.72756	0.025	0.003	1.34194e-06
Ralgapa2	7.0516e-11	-0.188529	0.904	0.912	1.35271e-06
Pgp	7.13722e-11	0.192638	0.961	0.954	1.36913e-06
Cers2	7.33983e-11	-0.223152	0.778	0.801	1.408e-06
Usp8	7.36022e-11	0.252751	0.742	0.688	1.41191e-06
Kxd1	7.47332e-11	0.20395	0.797	0.735	1.43361e-06
Aida	8.03729e-11	-0.534485	0.113	0.177	1.54179e-06
Add1	8.34772e-11	-0.217048	0.731	0.78	1.60134e-06
Unc50	8.43088e-11	-0.333815	0.381	0.469	1.6173e-06
Ppfibp1	8.47638e-11	-0.312079	0.301	0.395	1.62602e-06
Lin7c	8.65815e-11	-0.189078	0.871	0.883	1.66089e-06
Arhgef3	8.67881e-11	0.260959	0.736	0.686	1.66486e-06
Atp2c1	8.68459e-11	-0.281244	0.527	0.609	1.66597e-06
Mtmr9	8.75433e-11	-0.371929	0.294	0.38	1.67934e-06
Copg2	8.81322e-11	-0.320057	0.324	0.418	1.69064e-06
Inpp5e	8.93223e-11	-0.379263	0.183	0.262	1.71347e-06
Atp5c1	9.41549e-11	-0.132742	0.979	0.977	1.80617e-06
Ccdc116	9.58154e-11	-0.390413	0.251	0.334	1.83803e-06
Cnot7	9.74658e-11	-0.367056	0.272	0.358	1.86969e-06
Sec61b	9.80607e-11	0.196439	0.888	0.817	1.8811e-06
Ehd4	9.95091e-11	-0.328406	0.349	0.439	1.90888e-06
Baz1b	1.00978e-10	0.366224	0.555	0.502	1.93705e-06
Pex3	1.0115e-10	-0.418054	0.207	0.285	1.94035e-06
Enpp7	1.02368e-10	-0.356619	0.396	0.482	1.96373e-06
Sf3b6	1.04727e-10	-0.274049	0.628	0.687	2.00898e-06
Tprkb	1.0528e-10	-0.381379	0.217	0.298	2.01958e-06
Naprt	1.05326e-10	0.308575	0.665	0.606	2.02047e-06
Ddt	1.05932e-10	0.255343	0.717	0.653	2.03209e-06
Sap30l	1.0626e-10	-0.196126	0.812	0.842	2.03839e-06
Ccng1	1.07583e-10	-0.169753	0.911	0.912	2.06376e-06
Fbxw8	1.07895e-10	0.289967	0.709	0.654	2.06975e-06
Trpt1	1.08142e-10	0.514071	0.301	0.228	2.07449e-06
Ap2m1	1.10153e-10	-0.305619	0.45	0.536	2.11307e-06
Dnpep	1.10676e-10	-0.192167	0.923	0.923	2.1231e-06
Usf2	1.11465e-10	0.303258	0.653	0.595	2.13824e-06
Vps52	1.13205e-10	0.355189	0.56	0.502	2.1716e-06
Dennd3	1.15875e-10	0.377098	0.601	0.544	2.22284e-06
Mad2l1bp	1.16502e-10	-0.255916	0.576	0.65	2.23485e-06
Ptp4a1.1	1.18394e-10	-0.283062	0.619	0.671	2.27114e-06
Muc2	1.20412e-10	0.873144	0.223	0.156	2.30987e-06
Nmd3	1.22492e-10	-0.310863	0.325	0.416	2.34976e-06
Rwdd2b	1.26311e-10	-0.350228	0.242	0.326	2.42303e-06
Cox8a	1.31228e-10	0.114348	1	1	2.51735e-06
Cdc42ep4	1.31703e-10	0.473849	0.438	0.371	2.52647e-06
Actr3	1.32373e-10	0.156025	0.984	0.987	2.53932e-06
Irf3	1.36959e-10	0.182117	0.908	0.862	2.62728e-06
Spred2	1.38438e-10	-0.378911	0.249	0.333	2.65565e-06
Mlkl	1.38686e-10	1.25884	0.067	0.029	2.66041e-06
Serinc2	1.45917e-10	-0.190594	0.855	0.871	2.79912e-06
Idnk	1.47121e-10	0.418377	0.467	0.406	2.82222e-06
Pvr	1.47379e-10	-0.470208	0.175	0.249	2.82718e-06
Scfd1	1.53087e-10	-0.310538	0.483	0.567	2.93667e-06
Abr	1.54217e-10	0.190047	0.954	0.926	2.95834e-06
Eif3e	1.5706e-10	-0.180149	0.879	0.889	3.01287e-06
Ndufa8	1.61238e-10	-0.123262	0.955	0.953	3.09303e-06
[truncated: 962 more rows]

## Sheet: TableS12_Nlrc4_vs_WT
Additional file 10, Table S12: Differentially Expressed (DE) mouse genes of Nlrc4-/- infected vs WT enteroids, with adjusted p-value < 0.05, using wilcoxon test
	p_val	avg_log2FC	pct.1	pct.2	p_val_adj
Rbp2	2.61379e-193	0.615941	1	1	5.01403e-189
Ceacam1	7.91929e-160	-0.694609	0.997	0.998	1.51916e-155
Atp2b1	3.37956e-159	-0.666329	0.993	0.998	6.48301e-155
S100g	3.2468e-152	-2.29451	0.269	0.615	6.22834e-148
Myadm	2.11787e-149	-0.615477	0.984	0.998	4.06271e-145
Bsg	2.1194e-133	-0.423547	1	1	4.06565e-129
Vdac2	8.92923e-132	-0.340081	1	1	1.71289e-127
Tsku	6.37871e-130	1.14581	0.777	0.478	1.22363e-125
Krt8	5.08561e-129	-0.333956	1	1	9.75573e-125
Pmp22	1.7832e-126	-1.21846	0.642	0.835	3.42072e-122
Cmbl	4.96073e-126	-0.754158	0.812	0.944	9.51617e-122
Cyp1a1	1.69239e-119	1.03333	0.874	0.657	3.24651e-115
Egln3	2.96641e-113	-0.46168	0.997	0.998	5.69047e-109
Ifngr1	3.74052e-113	-0.493785	0.998	0.999	7.17544e-109
Acadl	1.55867e-112	0.623352	0.986	0.924	2.99e-108
Ero1l	7.7786e-109	-0.622775	0.983	0.992	1.49217e-104
Ptp4a1	3.2228e-106	-0.588161	0.986	0.996	6.18229e-102
Slc10a2	1.7828e-105	-0.379937	1	0.999	3.41994e-101
Dgat1	2.71196e-105	0.778519	0.941	0.852	5.20235e-101
Capza2	1.92827e-104	-0.474408	0.991	0.997	3.69899e-100
B2m	2.81134e-104	-0.482942	0.996	0.997	5.39299e-100
Bhlhe40	3.45129e-102	-0.542822	0.989	0.996	6.62061e-98
Prss32	8.59267e-102	-0.782632	0.762	0.897	1.64833e-97
Slc30a10	4.03775e-98	-0.523249	0.99	0.989	7.74561e-94
Clca4a	1.19016e-95	-1.10683	0.782	0.866	2.28309e-91
Serpinb6a	2.021e-95	-0.402106	1	1	3.87688e-91
Dusp6	7.83117e-95	-0.640887	0.921	0.963	1.50225e-90
March6	2.16226e-94	0.522005	0.995	0.986	4.14786e-90
Sema4g	4.99039e-94	0.624425	0.982	0.913	9.57306e-90
Cox6c	2.48127e-93	-0.57424	0.975	0.989	4.75981e-89
Muc3	5.97629e-93	-0.396505	0.999	0.999	1.14643e-88
Guca2a	3.31684e-92	0.444591	1	1	6.36269e-88
Laptm4b	3.45575e-92	0.539599	0.991	0.971	6.62917e-88
H1f0	1.75734e-91	-0.383902	1	1	3.3711e-87
Hsd17b2	5.8715e-91	-0.816838	0.672	0.836	1.12633e-86
Efhd2	8.38294e-91	-0.344929	1	1	1.6081e-86
Cmpk1	8.81321e-91	0.369169	1	0.995	1.69064e-86
Adm	3.69869e-90	-1.35017	0.658	0.785	7.0952e-86
S100a8	3.36628e-89	1.97902	0.381	0.131	6.45753e-85
Lgals3	4.75688e-89	-0.494109	1	1	9.12512e-85
Fam111a	1.72022e-87	-1.47025	0.22	0.488	3.2999e-83
S100a16	2.19664e-87	-0.636573	0.854	0.939	4.21381e-83
Gm8909	2.77811e-86	0.650317	0.959	0.926	5.32924e-82
Ccng2	6.55294e-86	-0.569005	0.972	0.98	1.25705e-81
Atp1b1	3.20151e-83	0.325788	1	1	6.14146e-79
Phlda1	3.87725e-83	-0.672128	0.776	0.917	7.43774e-79
Pfn1	3.89708e-82	0.209234	1	1	7.47576e-78
Epcam	2.02407e-81	-0.189808	1	1	3.88278e-77
Bach1	7.35302e-81	-0.457861	0.96	0.991	1.41053e-76
Dsg2	1.8828e-80	-0.371284	0.999	1	3.61177e-76
Cyp4b1	1.47963e-79	0.558087	0.965	0.936	2.83838e-75
Leap2	2.24469e-79	0.764991	0.869	0.739	4.30599e-75
H3f3a	2.58822e-79	-0.385493	1	1	4.96498e-75
Arf4	2.88548e-79	-0.387329	0.997	0.999	5.53521e-75
Cldn7	3.39382e-79	-0.212028	1	1	6.51037e-75
Ms4a10	6.8897e-79	0.536155	0.979	0.944	1.32165e-74
Ifrd1	3.90396e-78	-0.611871	0.966	0.983	7.48897e-74
Abcg5	1.17167e-77	0.427163	0.996	0.979	2.24761e-73
S100a14	1.54799e-77	-0.562609	0.972	0.974	2.96951e-73
Ugcg	3.0913e-77	-0.51079	0.971	0.985	5.93005e-73
Mcl1	3.11557e-77	-0.429124	0.988	0.995	5.9766e-73
Cxadr	8.8473e-77	-0.484382	0.965	0.984	1.69718e-72
Fkbp5	1.62522e-76	0.281787	1	1	3.11766e-72
Pgk1	2.94377e-76	-0.414387	1	1	5.64704e-72
Epha2	5.79292e-76	-0.556303	0.911	0.968	1.11126e-71
Fabp2	1.04507e-75	0.562066	0.913	0.792	2.00475e-71
B4galnt1	6.14264e-74	0.335321	1	1	1.17834e-69
Cst3	2.06275e-73	0.596674	0.939	0.866	3.95698e-69
Cbx4	1.11938e-72	0.828778	0.78	0.61	2.14731e-68
Cd24a	2.82836e-72	-0.72726	0.734	0.862	5.42564e-68
Dusp1	5.37885e-72	-1.06969	0.369	0.604	1.03182e-67
F3	6.7331e-72	-0.510016	0.93	0.966	1.29161e-67
Hook2	5.13466e-71	0.444437	0.996	0.978	9.84982e-67
Mical1	1.22965e-70	0.566996	0.939	0.842	2.35883e-66
Tstd1	1.12284e-69	-0.959613	0.444	0.663	2.15394e-65
Hspa5	3.05926e-69	-0.367814	1	1	5.86858e-65
Cox7a2	3.65106e-69	-0.444627	0.988	0.994	7.00383e-65
Msln	6.13492e-69	0.40232	0.98	0.919	1.17686e-64
AA467197	7.73539e-69	-0.732745	0.855	0.883	1.48388e-64
Tbx3	1.16154e-68	-0.621954	0.802	0.89	2.22819e-64
Emp1	2.66157e-68	-0.289919	0.998	1	5.10568e-64
Oasl1	2.28381e-67	-0.742421	0.81	0.892	4.38103e-63
Edf1	2.53561e-67	0.264364	1	1	4.86407e-63
Pitpna	2.69214e-67	-0.232536	1	1	5.16432e-63
Mxd1	6.16805e-67	-0.449101	0.981	0.979	1.18322e-62
Cubn	1.28849e-65	-0.684981	0.725	0.866	2.47171e-61
Bax	1.60061e-65	0.349336	0.998	0.995	3.07045e-61
Sowaha	2.08216e-65	0.603078	0.907	0.778	3.99421e-61
Aldh1l1	3.5567e-65	-0.738839	0.611	0.778	6.82282e-61
Rnf186	7.04927e-65	-1.24846	0.375	0.576	1.35226e-60
S100a11	1.38457e-64	-0.317923	1	1	2.65603e-60
Tceal8	1.91406e-64	-2.77632	0.024	0.173	3.67174e-60
Soat2	2.31889e-64	0.606152	0.908	0.806	4.44833e-60
Ptger4	3.07361e-64	-0.875517	0.427	0.658	5.89611e-60
Enpep	3.48174e-64	0.379255	0.999	1	6.67902e-60
Calm2	7.7715e-64	-0.222984	1	1	1.49081e-59
Acaa1a	1.45902e-63	0.518117	0.953	0.904	2.79884e-59
Prr9	2.8354e-63	-1.44215	0.288	0.506	5.43914e-59
Bpnt1	8.44601e-63	0.382501	0.998	0.996	1.6202e-58
Ly6m	9.42345e-63	-0.599305	0.955	0.95	1.8077e-58
Uqcrh	1.18972e-62	-0.328111	1	1	2.28225e-58
Slc16a10	1.90706e-62	0.74925	0.718	0.494	3.65831e-58
Anxa4	2.71763e-62	0.172257	1	1	5.21322e-58
P4ha1	3.25543e-62	-0.591151	0.797	0.889	6.24489e-58
Slc25a24	6.4867e-62	-0.534839	0.879	0.936	1.24434e-57
Glud1	7.92055e-62	0.41974	0.993	0.968	1.5194e-57
Trim15	9.66792e-62	-0.773617	0.574	0.748	1.8546e-57
Cyp4f14	1.28003e-61	0.280218	1	1	2.45548e-57
Ncoa4	1.91707e-61	-0.559749	0.959	0.979	3.67751e-57
Prss23	2.4585e-61	-0.287473	0.997	1	4.71614e-57
Rras2	2.62741e-61	-0.483776	0.932	0.975	5.04016e-57
Csde1	2.46612e-60	-0.481979	0.902	0.95	4.73077e-56
Snx3	3.64733e-59	-0.294814	1	1	6.99667e-55
Ppl	4.2109e-59	0.411426	0.99	0.979	8.07778e-55
Txn1	5.07932e-59	0.162612	1	1	9.74366e-55
Ghitm	5.77373e-59	-0.38828	0.997	0.998	1.10758e-54
Npc2	1.0601e-58	-0.42482	0.974	0.987	2.03358e-54
P4hb	6.41527e-58	-0.268446	1	1	1.23064e-53
Elf3	9.91296e-58	-0.264829	1	1	1.9016e-53
Klf6	1.28105e-57	-0.414827	0.974	0.989	2.45744e-53
Cyp2j6	2.11895e-57	0.348462	1	0.991	4.06478e-53
Hist1h1c	2.28406e-57	0.263	1	1	4.38152e-53
Cers4	3.99098e-57	0.462353	0.97	0.923	7.65591e-53
Pcbp2	4.75865e-57	-0.243704	1	1	9.12851e-53
Prxl2b	7.85372e-57	0.216776	1	1	1.50658e-52
Aldob	1.20189e-56	0.31726	1	1	2.30559e-52
Slc44a4	3.2093e-56	-0.274239	1	1	6.15641e-52
Pdha1	3.46794e-56	-0.315491	0.994	0.996	6.65255e-52
Fos	3.98313e-56	-0.501649	0.948	0.96	7.64085e-52
Galnt3	4.52718e-56	-0.701426	0.516	0.711	8.68448e-52
Dazap1	5.36989e-56	0.533239	0.91	0.814	1.03011e-51
Ms4a8a	6.95046e-56	-0.251857	0.999	0.999	1.33331e-51
Stap2	7.43744e-56	0.437981	0.977	0.947	1.42672e-51
Btg1	1.42569e-55	-0.291575	1	1	2.7349e-51
Tjp3	1.46064e-55	0.326915	1	0.995	2.80195e-51
Sdcbp2	1.5997e-55	-0.432711	0.96	0.976	3.0687e-51
Anxa2	1.80608e-55	-0.186321	1	1	3.46459e-51
S100a10	1.89683e-55	-0.218653	1	1	3.6387e-51
Duox2	6.24661e-55	-1.85231	0.073	0.239	1.19829e-50
Bmp2	6.81419e-55	-0.605826	0.912	0.934	1.30717e-50
Tpt1	1.33169e-54	-0.216631	1	1	2.55458e-50
Gng12	2.80918e-54	-0.210027	1	1	5.38885e-50
Igsf9	2.95393e-54	0.408339	0.985	0.958	5.66652e-50
Krt23	3.65255e-54	-0.541002	0.802	0.901	7.00669e-50
Il1rn	6.12144e-54	-0.435655	0.993	0.992	1.17428e-49
Enpp7	8.75378e-54	0.866674	0.631	0.445	1.67924e-49
Mien1	1.8037e-53	-0.332954	0.988	0.996	3.46005e-49
Tc2n	2.58513e-53	-0.715678	0.493	0.692	4.95906e-49
Itpk1	2.87257e-53	-0.283986	0.999	1	5.51046e-49
Cenpv	8.96852e-53	0.61296	0.846	0.719	1.72043e-48
Dcxr	1.32115e-52	0.484003	0.945	0.895	2.53437e-48
Sdcbp	1.75708e-52	-0.316979	0.994	0.997	3.37061e-48
Oaz1	2.20847e-52	0.265314	1	1	4.23651e-48
Igsf23	2.53355e-52	-0.389347	0.981	0.988	4.86011e-48
Pfkp	2.57194e-52	-0.38847	0.967	0.973	4.93376e-48
Cap1	3.18985e-52	-0.320724	0.989	0.998	6.1191e-48
Anxa5	3.39797e-52	-0.548063	0.778	0.866	6.51833e-48
Elovl1	4.14978e-52	-0.289523	0.998	0.999	7.96052e-48
Cyb5b	4.34302e-52	0.301277	1	1	8.33121e-48
Retreg1	4.98125e-52	-0.690712	0.655	0.782	9.55553e-48
Acaa2	6.12513e-52	0.393905	0.985	0.958	1.17498e-47
Ptprj	6.19471e-52	-0.336875	0.99	0.993	1.18833e-47
Rab1a	9.89154e-52	-0.290017	0.997	0.999	1.89749e-47
Hk2	9.9e-52	-0.721335	0.571	0.736	1.89912e-47
Tspan1	1.27667e-51	-0.775615	0.405	0.616	2.44904e-47
Gna11	1.32091e-51	0.24335	1	1	2.5339e-47
Errfi1	1.43337e-51	-0.490483	0.959	0.958	2.74963e-47
Fkbp8	1.43569e-51	0.301168	1	0.998	2.75409e-47
Dsp	2.85014e-51	-0.24563	1	1	5.46742e-47
Dnajb9	3.59443e-51	-0.828888	0.369	0.583	6.8952e-47
Muc13	5.8045e-51	-0.172677	1	1	1.11348e-46
Tiparp	8.75763e-51	-0.849377	0.408	0.611	1.67998e-46
Cbr1	1.4679e-50	0.386424	0.991	0.944	2.81587e-46
Stk17b	4.01386e-50	-0.263438	0.998	0.995	7.69979e-46
Mpp5	4.90214e-50	-0.498	0.838	0.897	9.40378e-46
Cd55	8.80865e-50	-0.651852	0.588	0.744	1.68976e-45
Adss	9.86035e-50	-0.528979	0.762	0.867	1.89151e-45
Gm1123	1.24626e-49	-0.618351	0.774	0.871	2.39071e-45
Ugt1a5	1.43702e-49	0.945873	0.534	0.348	2.75664e-45
Angptl4	1.52958e-49	0.344482	0.997	0.991	2.93419e-45
Pik3c2a	1.83558e-49	-0.42426	0.896	0.952	3.52119e-45
Litaf	2.25618e-49	-0.404807	0.965	0.973	4.32803e-45
Acox1	5.63963e-49	0.313467	0.997	0.997	1.08185e-44
Mep1b	9.99935e-49	-0.288672	0.998	0.999	1.91818e-44
Raph1	1.83669e-48	-0.384053	0.963	0.977	3.52331e-44
Itgb1	2.59032e-48	-0.403436	0.972	0.986	4.96901e-44
Map1lc3a	2.80707e-48	-0.553539	0.692	0.826	5.38481e-44
Apoc3	3.49233e-48	0.383583	0.978	0.966	6.69934e-44
Laptm4a	4.1399e-48	0.361679	0.984	0.958	7.94157e-44
Cs	4.15113e-48	-0.22084	1	1	7.96312e-44
Fth1	6.60726e-48	-0.188463	1	1	1.26747e-43
Tmsb4x	8.9297e-48	-0.275158	1	1	1.71298e-43
Arpc2	1.17425e-47	-0.23883	1	1	2.25257e-43
Gpr137b	1.6663e-47	-0.547586	0.849	0.893	3.19646e-43
Sirt7	1.814e-47	0.463449	0.953	0.912	3.4798e-43
Csnk1a1	2.30568e-47	-0.201505	1	1	4.42298e-43
Aldoa	2.61907e-47	-0.176252	1	1	5.02416e-43
Aldh1b1	3.26968e-47	0.351767	0.995	0.983	6.27222e-43
Ctsl	1.60544e-46	-0.546074	0.66	0.815	3.07971e-42
Tm4sf5	1.64859e-46	0.301465	0.999	0.999	3.1625e-42
Gprc5a	2.33096e-46	-0.541114	0.861	0.897	4.47148e-42
Slc9a2	2.49791e-46	-0.406743	0.925	0.963	4.79173e-42
Ahnak	2.86635e-46	-0.21403	1	1	5.49852e-42
Cbx2	3.40028e-46	0.881142	0.549	0.366	6.52276e-42
Gcnt3	3.45144e-46	-0.299071	0.991	0.992	6.6209e-42
Slc27a4	5.4688e-46	0.341822	0.985	0.971	1.04908e-41
Cant1	8.89122e-46	0.375185	0.982	0.958	1.7056e-41
Myl12a	9.00506e-46	-0.288253	0.988	0.997	1.72744e-41
Etnk1	1.31459e-45	-0.447011	0.826	0.912	2.52178e-41
Ncln	1.31869e-45	0.524119	0.876	0.756	2.52964e-41
Vwa8	1.77262e-45	0.535638	0.849	0.742	3.40042e-41
Tmem237	2.881e-45	-0.788233	0.359	0.56	5.52662e-41
Dynll1	3.11314e-45	-0.367331	0.994	0.996	5.97193e-41
Pisd	5.12259e-45	0.405136	0.978	0.949	9.82666e-41
Cdh17	6.48693e-45	-0.1642	1	1	1.24439e-40
Plod2	7.85603e-45	-1.66342	0.073	0.218	1.50702e-40
Chmp1b	9.72372e-45	-0.35157	0.96	0.97	1.8653e-40
Serf2	1.17757e-44	0.21443	1	1	2.25893e-40
Casp8	1.80263e-44	-0.295576	0.992	0.993	3.45799e-40
Eps8l2	3.04511e-44	0.247345	1	1	5.84143e-40
Ifi35	3.38328e-44	0.535944	0.833	0.725	6.49015e-40
Muc3a	4.14421e-44	-0.970945	0.268	0.456	7.94984e-40
Calr	4.17367e-44	-0.247328	0.999	1	8.00636e-40
Atp6v1d	4.79499e-44	-0.431346	0.867	0.925	9.19824e-40
Gdi2	5.12785e-44	-0.286752	0.998	0.997	9.83675e-40
Sphk2	6.50207e-44	0.442965	0.921	0.837	1.24729e-39
Akr1b8	1.24607e-43	-0.780625	0.344	0.544	2.39033e-39
Znhit1	1.3252e-43	0.443612	0.945	0.885	2.54212e-39
Msmo1	1.3918e-43	-0.19696	1	1	2.66988e-39
Cox7a2l	1.52018e-43	-0.29725	0.998	0.998	2.91617e-39
Fhdc1	1.54768e-43	-0.820142	0.331	0.528	2.96891e-39
Wdr1	1.54787e-43	-0.216398	1	1	2.96928e-39
Erbin	3.20854e-43	-0.311781	0.973	0.986	6.15494e-39
Sec31a	4.14859e-43	0.326594	0.993	0.987	7.95824e-39
Ptprk	5.96127e-43	-1.04269	0.181	0.361	1.14355e-38
Hspa1b	5.97757e-43	-0.89465	0.398	0.571	1.14668e-38
Ihh	6.4114e-43	0.276565	0.997	0.994	1.2299e-38
Tkt	6.57126e-43	0.143864	1	1	1.26057e-38
Mapk1	7.92239e-43	0.276487	0.999	0.995	1.51975e-38
Nipal1	1.15606e-42	-0.71188	0.45	0.636	2.21767e-38
Etv3	3.97072e-42	-0.650555	0.529	0.692	7.61704e-38
Hsd17b12	4.24538e-42	-0.296236	0.995	0.998	8.14391e-38
Ddit4	4.24862e-42	0.358829	0.998	0.995	8.15014e-38
Phf12	4.68037e-42	0.504868	0.887	0.792	8.97835e-38
Cfl2	5.36149e-42	-0.367964	0.936	0.962	1.02849e-37
Rab11a	5.56192e-42	-0.342214	0.947	0.975	1.06694e-37
Plekhb2	6.61611e-42	-0.270459	0.994	0.999	1.26917e-37
Igfbp4	7.38626e-42	-1.29802	0.127	0.29	1.41691e-37
Slc11a2	8.07938e-42	-0.633402	0.757	0.836	1.54987e-37
Tnfrsf23	8.6889e-42	-1.00954	0.207	0.386	1.66679e-37
Col4a3bp	1.20847e-41	0.450299	0.901	0.834	2.31821e-37
Pabpn1	1.54715e-41	0.291827	0.997	0.992	2.96789e-37
Phldb2	1.60409e-41	-0.701689	0.424	0.609	3.07713e-37
Smpdl3a	2.91899e-41	-1.06354	0.183	0.358	5.59949e-37
Fkbp1a	2.95776e-41	-0.533432	0.657	0.787	5.67387e-37
Krt7	3.09338e-41	-0.265644	1	1	5.93403e-37
Cldn4	3.93358e-41	-0.494752	0.779	0.889	7.54579e-37
Tubb2a	4.77347e-41	-0.379618	0.925	0.954	9.15696e-37
Canx	4.91337e-41	-0.289735	0.997	0.998	9.42531e-37
Eif4g2	6.08526e-41	-0.422315	0.983	0.989	1.16734e-36
Tdp2	6.62825e-41	0.403629	0.961	0.904	1.2715e-36
Por	9.20239e-41	-0.188131	1	1	1.76529e-36
Dhrs11	9.7473e-41	0.338137	0.991	0.982	1.86982e-36
Atp5b	1.05393e-40	-0.226428	0.999	1	2.02176e-36
Tmem236	1.2632e-40	0.302434	0.989	0.986	2.42319e-36
Dusp10	1.33015e-40	-0.667456	0.471	0.654	2.55164e-36
Btaf1	2.07636e-40	-0.970187	0.209	0.386	3.98308e-36
Thbs1	2.39113e-40	-0.751426	0.444	0.621	4.58691e-36
Slc25a37	2.82785e-40	0.389563	0.963	0.908	5.42467e-36
Mtus2	3.96922e-40	-3.55419	0.006	0.088	7.61415e-36
Kctd10	4.09723e-40	0.318971	0.988	0.967	7.85972e-36
Trappc6a	4.45444e-40	0.36249	0.951	0.897	8.54496e-36
Ppa1	5.59892e-40	0.367227	0.988	0.985	1.07404e-35
Manf	6.64482e-40	-0.402634	0.9	0.944	1.27468e-35
Vps28	7.09598e-40	0.373545	0.962	0.928	1.36122e-35
Iqgap1	9.78332e-40	-0.396807	0.883	0.928	1.87673e-35
Arfgef1	1.15953e-39	-0.344538	0.926	0.951	2.22433e-35
Abcc3	1.26143e-39	0.359512	0.967	0.928	2.41979e-35
Eif1	1.33408e-39	-0.40802	0.864	0.914	2.55917e-35
Cldn2	1.60344e-39	-0.594365	0.57	0.731	3.07587e-35
Prkx	1.90668e-39	-0.630328	0.47	0.653	3.65759e-35
Nus1	2.18773e-39	-0.341678	0.949	0.969	4.19672e-35
Wasl	2.23404e-39	-0.425342	0.823	0.89	4.28556e-35
Gnai3	2.63696e-39	-0.342669	0.948	0.969	5.05849e-35
Cops9	3.82978e-39	-0.361374	0.927	0.963	7.34667e-35
Rflnb	4.21691e-39	-0.661538	0.377	0.574	8.08929e-35
Tmem184a	7.19796e-39	0.465801	0.859	0.754	1.38078e-34
Mapk1ip1l	8.11123e-39	-0.344909	0.917	0.948	1.55598e-34
Syt7	1.20711e-38	-0.510713	0.655	0.777	2.31559e-34
Sptlc2	1.73408e-38	0.268415	0.996	0.991	3.32648e-34
Suox	1.85009e-38	0.301717	0.995	0.996	3.54903e-34
Tmc4	2.12634e-38	0.249605	1	0.999	4.07895e-34
Lamc2	2.17127e-38	-0.594474	0.561	0.718	4.16514e-34
Mbnl1	2.73701e-38	0.554534	0.731	0.596	5.25041e-34
Calu	2.79929e-38	-0.499498	0.644	0.786	5.36988e-34
Pafah1b1	3.49032e-38	-0.329126	0.96	0.972	6.69548e-34
Tm4sf20	3.49522e-38	-0.328056	0.987	0.992	6.70488e-34
Apoa4	3.84481e-38	0.366519	0.973	0.944	7.37551e-34
Vldlr	4.16126e-38	-0.382015	0.878	0.928	7.98255e-34
Tbc1d9	4.69525e-38	-0.705823	0.385	0.565	9.00689e-34
Pla2g12b	6.37028e-38	0.357336	0.966	0.938	1.22201e-33
Rheb	6.72461e-38	-0.329978	0.927	0.962	1.28998e-33
Slc38a1	8.28157e-38	-0.702577	0.715	0.803	1.58865e-33
C130074G19Rik	8.40291e-38	0.367347	0.962	0.911	1.61193e-33
Sqle	1.06052e-37	-0.243887	1	1	2.0344e-33
Tspan8	1.18822e-37	-0.159884	1	1	2.27937e-33
Dusp4	1.25532e-37	-0.591246	0.583	0.73	2.40807e-33
Dstn	1.59136e-37	-0.207092	1	1	3.0527e-33
Plscr4	1.70584e-37	-1.17744	0.132	0.284	3.27232e-33
Prelid2	1.81531e-37	-0.826783	0.263	0.443	3.48231e-33
Sem1	2.29545e-37	0.240293	0.999	0.998	4.40337e-33
Hnrnpa3	2.91032e-37	-0.590179	0.451	0.64	5.58287e-33
H2afv	3.98013e-37	0.301706	0.997	0.982	7.63508e-33
Slc25a48	4.7564e-37	-0.490862	0.694	0.812	9.1242e-33
Arpc4	5.1206e-37	-0.284666	0.982	0.99	9.82285e-33
Plin3	5.30477e-37	0.251913	0.997	0.996	1.01761e-32
Gfpt1	5.78268e-37	-0.344819	0.98	0.983	1.10929e-32
Zg16	6.34575e-37	1.02253	0.439	0.271	1.2173e-32
Cox7a1	6.60588e-37	-0.596783	0.595	0.736	1.26721e-32
Neu1	6.83498e-37	-0.394366	0.812	0.895	1.31115e-32
Hspa1a	7.36439e-37	-1.42115	0.1	0.238	1.41271e-32
Herpud1	7.88186e-37	0.363387	0.989	0.981	1.51198e-32
Psmd2	9.14251e-37	0.359096	0.971	0.929	1.75381e-32
Rsrp1	1.11683e-36	0.284476	0.995	0.965	2.14241e-32
Cgref1	1.31707e-36	0.394013	0.982	0.966	2.52654e-32
Gdpd1	1.43236e-36	0.290855	0.994	0.985	2.7477e-32
Sowahb	1.57581e-36	-0.627121	0.414	0.601	3.02287e-32
Mdh2	1.78389e-36	0.181875	1	1	3.42204e-32
Cdc42bpg	1.91822e-36	0.471289	0.875	0.779	3.67972e-32
Fat1	2.23061e-36	-0.199701	1	1	4.27898e-32
Mlxipl	2.27718e-36	0.40949	0.918	0.852	4.36832e-32
Cyp3a11	2.73045e-36	0.938212	0.46	0.296	5.23782e-32
Flnb	2.9131e-36	-0.208881	1	1	5.58821e-32
Aplp2	3.0887e-36	-0.214608	0.999	1	5.92506e-32
Cisd1	3.10697e-36	-0.389185	0.845	0.903	5.9601e-32
Gnb1	3.51196e-36	-0.204423	1	1	6.737e-32
Idh1	3.5262e-36	0.297777	0.991	0.959	6.7643e-32
Muc2	3.91692e-36	1.42641	0.358	0.207	7.51383e-32
Akr1c13	4.2734e-36	0.276197	0.989	0.96	8.19766e-32
Atf3	8.87828e-36	-0.766761	0.47	0.616	1.70312e-31
Akap7	9.05616e-36	0.558456	0.737	0.621	1.73724e-31
Ralb	1.09036e-35	-0.23397	0.998	1	2.09164e-31
Prrc2a	1.18443e-35	0.418921	0.898	0.821	2.2721e-31
Cdh1	1.32701e-35	-0.2726	0.991	0.995	2.54561e-31
Tm4sf4	1.95377e-35	-0.239183	0.997	1	3.74792e-31
Clca4b	2.33635e-35	-0.248495	1	1	4.48182e-31
Slc25a10	2.60832e-35	0.294872	0.989	0.972	5.00355e-31
Akr1c19	3.18787e-35	0.242099	0.986	0.927	6.1153e-31
Atp5j	3.27336e-35	-0.256132	0.988	0.996	6.27929e-31
Lmo7	3.73063e-35	-0.268917	0.991	0.991	7.15647e-31
Rap1b	3.83288e-35	-0.345003	0.89	0.939	7.35262e-31
Selenow	4.07989e-35	-0.355664	0.956	0.978	7.82645e-31
Kras	4.19871e-35	-0.49945	0.649	0.779	8.05439e-31
Patj	5.44142e-35	0.269569	0.992	0.982	1.04383e-30
Net1	7.79308e-35	-0.319505	0.977	0.986	1.49495e-30
Dvl1	7.98989e-35	0.548604	0.77	0.655	1.5327e-30
Itprid2	9.90715e-35	-0.232324	0.998	0.998	1.90049e-30
Cd2ap	1.03735e-34	-0.346195	0.933	0.958	1.98994e-30
Utp14b	1.09653e-34	-0.562803	0.448	0.635	2.10347e-30
Odf2l	1.13625e-34	-0.427096	0.759	0.848	2.17966e-30
Kitl	1.18117e-34	-0.512947	0.64	0.775	2.26585e-30
Mex3c	1.37816e-34	-0.514481	0.666	0.787	2.64373e-30
Cpne2	1.50316e-34	-1.0374	0.146	0.297	2.88351e-30
Cltc	1.56354e-34	-0.24567	0.997	0.998	2.99934e-30
Atp5mpl	1.84573e-34	-0.245187	0.992	0.998	3.54066e-30
Rhpn2	1.88359e-34	-0.489391	0.704	0.81	3.61328e-30
Lamp2	2.28855e-34	-0.335984	0.93	0.958	4.39013e-30
Scand1	2.34096e-34	0.340587	0.953	0.875	4.49067e-30
Plekhf2	2.44531e-34	-0.333062	0.918	0.941	4.69084e-30
Aspscr1	2.56736e-34	0.455085	0.826	0.724	4.92497e-30
Sec23a	2.94398e-34	-0.348441	0.967	0.977	5.64743e-30
Guca2b	3.02619e-34	0.282688	0.998	0.997	5.80513e-30
Anxa1	3.02956e-34	-0.404659	0.958	0.958	5.8116e-30
Gclc	4.30871e-34	0.31118	0.978	0.955	8.2654e-30
Mttp	4.38167e-34	0.299571	0.98	0.981	8.40535e-30
Tfcp2l1	5.60153e-34	-0.447445	0.786	0.849	1.07454e-29
Cfl1	5.83689e-34	0.190615	1	0.999	1.11969e-29
Dnm1	6.03473e-34	0.519607	0.824	0.727	1.15764e-29
Skp1a	7.54721e-34	-0.206325	1	1	1.44778e-29
Ash2l	9.19532e-34	0.527153	0.73	0.598	1.76394e-29
Cyp51	1.2113e-33	-0.227533	0.999	1	2.32365e-29
Jpt1	1.3475e-33	-0.250434	0.988	0.993	2.58491e-29
Hsd17b4	1.51901e-33	0.372542	0.941	0.89	2.91392e-29
Tff3	1.61854e-33	0.456985	0.819	0.68	3.10484e-29
Aldh3a2	1.63697e-33	0.357237	0.944	0.885	3.1402e-29
Rorc	1.66018e-33	0.33895	0.959	0.916	3.18472e-29
Rab4a	1.77977e-33	0.332989	0.961	0.928	3.41414e-29
Slc15a1	1.96786e-33	-0.250825	0.984	0.983	3.77495e-29
Smim15	1.99955e-33	-0.484662	0.57	0.73	3.83574e-29
Hoxb6	3.26508e-33	-2.08101	0.033	0.13	6.2634e-29
Puf60	3.71372e-33	0.303676	0.976	0.944	7.12404e-29
Abcb1a	3.82627e-33	-0.325978	0.965	0.981	7.33994e-29
Cyhr1	3.84192e-33	0.388121	0.91	0.842	7.36995e-29
Cldn3	4.17952e-33	0.167477	1	1	8.01758e-29
Efna1	4.68034e-33	-0.351759	0.981	0.973	8.97829e-29
Uqcrc1	5.34577e-33	0.209137	1	1	1.02548e-28
Pabpc1	6.52157e-33	-0.184577	1	1	1.25103e-28
Nfkbia	6.73888e-33	-0.490552	0.804	0.856	1.29272e-28
Ocm	7.42611e-33	-0.765671	0.3	0.466	1.42455e-28
Dram2	1.3567e-32	-0.569395	0.464	0.63	2.60255e-28
Rab5if	1.36958e-32	0.339452	0.967	0.926	2.62727e-28
Golim4	1.39013e-32	0.485102	0.802	0.704	2.66669e-28
Hsp90aa1	1.71949e-32	-0.261126	0.988	0.992	3.2985e-28
Glod5	2.09038e-32	-0.432914	0.777	0.848	4.00997e-28
Pkm	2.68516e-32	0.126957	1	1	5.15094e-28
Junb	2.76386e-32	-0.32706	0.988	0.981	5.30191e-28
Zfp706	2.80266e-32	-0.531332	0.587	0.723	5.37635e-28
Dock5	3.32819e-32	-0.50873	0.584	0.721	6.38447e-28
Morf4l2	3.63211e-32	-0.444784	0.679	0.799	6.96747e-28
Qsox1	3.65787e-32	-0.266587	0.991	0.993	7.0169e-28
Areg	4.50177e-32	-0.27707	0.992	0.999	8.63574e-28
Nudt4	4.66512e-32	-0.22328	0.996	0.999	8.94909e-28
Pdlim2	5.08187e-32	-0.430355	0.823	0.855	9.74854e-28
Gnas	5.71998e-32	-0.177119	1	1	1.09726e-27
P4ha2	5.844e-32	-0.839505	0.265	0.423	1.12105e-27
Akap9	6.60217e-32	0.36447	0.927	0.882	1.26649e-27
Sprr1a	6.7613e-32	-0.771035	0.495	0.632	1.29702e-27
Ski	7.16481e-32	0.310275	0.979	0.964	1.37443e-27
Fgl2	7.33727e-32	-0.364203	0.896	0.94	1.40751e-27
Tle3	9.68981e-32	-0.633827	0.36	0.533	1.8588e-27
Plpbp	1.03379e-31	0.487811	0.795	0.698	1.98312e-27
Ptpmt1	1.10673e-31	0.281764	0.985	0.954	2.12303e-27
F11r	1.3113e-31	-0.167396	1	1	2.51546e-27
Anxa7	1.64355e-31	-0.263672	0.968	0.983	3.15282e-27
Sat1	1.64392e-31	-0.440864	0.69	0.804	3.15352e-27
Atp5c1	1.79643e-31	-0.27045	0.967	0.98	3.44609e-27
Mdm2	1.87396e-31	0.407118	0.881	0.806	3.59483e-27
Ocln	2.21676e-31	-0.359306	0.875	0.911	4.2524e-27
Gch1	2.28204e-31	-0.31892	0.93	0.957	4.37763e-27
Rtn4	2.97341e-31	-0.455773	0.692	0.807	5.7039e-27
Esrra	3.35449e-31	0.30376	0.989	0.963	6.43493e-27
Rab5a	3.75663e-31	-0.665175	0.381	0.54	7.20634e-27
Tkfc	4.00361e-31	0.243596	0.999	0.99	7.68013e-27
Hnrnpa2b1	4.42189e-31	0.205318	1	1	8.48251e-27
Vps53	4.53701e-31	0.457399	0.834	0.761	8.70335e-27
Dido1	5.29992e-31	0.322617	0.957	0.923	1.01668e-26
Ereg	5.40041e-31	-0.697352	0.283	0.45	1.03596e-26
Ifi27l2b	5.4267e-31	-0.367737	0.861	0.911	1.041e-26
Arl5a	7.19997e-31	-0.471833	0.646	0.76	1.38117e-26
Kdelr3	7.28029e-31	-0.6461	0.363	0.529	1.39658e-26
Yme1l1	8.4325e-31	-0.409767	0.755	0.832	1.61761e-26
Adh1	9.08765e-31	-0.995338	0.189	0.335	1.74328e-26
Eif4a2	9.29562e-31	-0.348072	0.908	0.949	1.78318e-26
Tbcc	1.06277e-30	-0.524528	0.579	0.71	2.03872e-26
Hnrnpk	1.10128e-30	-0.494577	0.615	0.745	2.11258e-26
Slc2a1	1.23921e-30	-0.413152	0.985	0.971	2.37719e-26
Mtmr11	1.59942e-30	0.336093	0.953	0.914	3.06816e-26
Stag2	2.09738e-30	-0.347075	0.878	0.915	4.02341e-26
Bcl3	2.22635e-30	-0.71096	0.276	0.44	4.27081e-26
Pgp	2.63282e-30	0.323714	0.963	0.936	5.05054e-26
Zfand2a	3.19182e-30	-0.436789	0.831	0.873	6.12287e-26
Hnrnpm	3.68934e-30	0.365915	0.933	0.866	7.07726e-26
Dynlt3	4.43175e-30	-0.418375	0.715	0.808	8.50142e-26
Tollip	4.73455e-30	-0.304749	0.912	0.947	9.08228e-26
B4galnt2	4.98656e-30	-0.131521	1	1	9.56572e-26
Rnf187	5.61901e-30	0.342758	0.941	0.885	1.07789e-25
Add3	7.21807e-30	0.389067	0.926	0.87	1.38464e-25
Leprot	7.49441e-30	0.47309	0.778	0.678	1.43765e-25
Chmp4c	7.53407e-30	-0.170734	0.999	1	1.44526e-25
Rasgef1b	8.95248e-30	-0.713326	0.338	0.493	1.71735e-25
Them6	1.10542e-29	0.429754	0.872	0.785	2.12053e-25
Ubald2	1.42167e-29	0.205583	1	1	2.72719e-25
Itm2b	1.47362e-29	0.242892	0.998	0.982	2.82685e-25
Arl5b	1.63693e-29	-0.817489	0.208	0.357	3.14012e-25
Ubr4	1.72365e-29	0.295894	0.985	0.928	3.30648e-25
Tmem248	1.75139e-29	-0.420501	0.703	0.8	3.35969e-25
Ube2i	1.80468e-29	0.475944	0.77	0.664	3.46191e-25
Ceacam20	2.54221e-29	-0.26827	0.973	0.976	4.87673e-25
Smox	3.74362e-29	-0.454644	0.558	0.711	7.18138e-25
Acsl5	3.82553e-29	-0.161414	1	1	7.33851e-25
Hist1h1d	3.9855e-29	0.375082	0.943	0.876	7.64539e-25
4833439L19Rik	4.07016e-29	-0.437863	0.625	0.755	7.80778e-25
Rbp1	4.45214e-29	-1.26428	0.104	0.225	8.54054e-25
Scyl2	4.5181e-29	-0.609884	0.374	0.537	8.66706e-25
Parm1	5.40944e-29	-0.635	0.425	0.572	1.03769e-24
Nr2f6	5.79659e-29	0.434529	0.785	0.674	1.11196e-24
Ndufa6	5.81613e-29	-0.303179	0.928	0.955	1.11571e-24
Rbbp7	5.82207e-29	-0.4741	0.526	0.681	1.11685e-24
Rhou	5.85706e-29	-0.241666	0.98	0.989	1.12356e-24
Edc3	6.22073e-29	0.443362	0.781	0.681	1.19332e-24
Nars	6.49287e-29	-0.238143	0.987	0.991	1.24553e-24
H3f3b	6.59872e-29	-0.21153	1	1	1.26583e-24
Fam32a	8.66183e-29	0.356259	0.89	0.821	1.6616e-24
Npc1	9.09857e-29	-0.425497	0.716	0.802	1.74538e-24
Slc7a8	9.52105e-29	0.983956	0.358	0.219	1.82642e-24
Hdgf	1.10437e-28	0.305628	0.958	0.904	2.11851e-24
Cobl	1.16489e-28	0.226411	0.997	1	2.23461e-24
Lasp1	1.29399e-28	0.203611	0.998	0.997	2.48227e-24
Btc	1.58078e-28	-0.412887	0.687	0.809	3.03241e-24
Ppp1r16a	1.7632e-28	0.305323	0.971	0.966	3.38234e-24
Eif2s3y	1.8322e-28	-0.456354	0.641	0.778	3.5147e-24
Prom1	1.98262e-28	-0.347835	0.777	0.866	3.80325e-24
Crct1	2.58571e-28	-0.596786	0.89	0.892	4.96017e-24
Mgam	2.76377e-28	-0.317562	1	1	5.30174e-24
Rragc	3.37378e-28	-0.47352	0.551	0.701	6.47192e-24
Pcmt1	3.78609e-28	0.323753	0.923	0.872	7.26286e-24
Adh6a	3.81757e-28	-0.54171	0.618	0.722	7.32325e-24
Tmem171	3.85527e-28	-1.53543	0.053	0.151	7.39556e-24
Tha1	4.28598e-28	0.718659	0.496	0.355	8.2218e-24
Rtn3	4.36111e-28	-0.254568	0.972	0.981	8.36591e-24
Kctd11	4.76945e-28	-0.763228	0.384	0.519	9.14923e-24
Tomm6	6.39056e-28	0.325903	0.978	0.952	1.2259e-23
Sar1b	6.72426e-28	-0.223304	0.997	0.997	1.28992e-23
Optn	7.02591e-28	0.26061	0.992	0.986	1.34778e-23
Pdcd6ip	7.13193e-28	0.198173	0.999	1	1.36812e-23
Bri3	7.63447e-28	-0.248192	0.97	0.98	1.46452e-23
Arcn1	1.08185e-27	-0.238091	0.988	0.995	2.0753e-23
Eif3f	1.30906e-27	-0.209668	0.999	0.999	2.51118e-23
Trim41	1.38302e-27	0.482527	0.75	0.65	2.65305e-23
Ankrd37	1.55232e-27	-0.54038	0.846	0.858	2.97781e-23
Numa1	1.72721e-27	0.361048	0.897	0.85	3.31332e-23
Cdx1	2.16367e-27	0.395449	0.828	0.73	4.15056e-23
Egr1	2.34645e-27	-0.366541	0.837	0.889	4.5012e-23
Ak2	2.5961e-27	0.235001	0.996	0.988	4.9801e-23
Trim11	3.44378e-27	0.554882	0.654	0.546	6.6062e-23
Ugp2	3.61267e-27	-0.33479	0.859	0.91	6.93018e-23
Cyp4f13	4.10205e-27	0.326543	0.955	0.921	7.86897e-23
Myo1a	4.59096e-27	0.163053	1	1	8.80684e-23
AA986860	4.9287e-27	-0.297011	0.942	0.969	9.45473e-23
Ube2q1	5.27941e-27	-0.270772	0.931	0.954	1.01275e-22
Shoc2	5.3566e-27	-0.439588	0.597	0.734	1.02756e-22
Gjb3	6.25464e-27	-0.577194	0.351	0.511	1.19983e-22
Kat6a	6.4043e-27	0.328144	0.919	0.863	1.22854e-22
Pex16	6.57779e-27	0.417906	0.827	0.755	1.26182e-22
Tmem8	1.07982e-26	0.304636	0.947	0.912	2.07142e-22
Tmem41b	1.1386e-26	-0.550249	0.392	0.546	2.18417e-22
Gmds	1.29695e-26	0.335005	0.934	0.861	2.48794e-22
Adgrg7	1.7354e-26	-0.255991	0.965	0.982	3.32902e-22
Myo1c	1.77584e-26	-0.207148	0.997	0.998	3.40659e-22
Piga	1.79095e-26	-0.491774	0.569	0.692	3.43559e-22
Hsd17b11	1.85605e-26	0.305067	0.964	0.947	3.56046e-22
Cggbp1	1.86048e-26	-0.510416	0.491	0.631	3.56896e-22
Elovl7	1.90775e-26	-0.49967	0.503	0.651	3.65963e-22
Arpc3	1.98655e-26	-0.212666	0.994	0.995	3.8108e-22
Atrnl1	2.07231e-26	0.320027	0.937	0.895	3.97531e-22
Epn1	2.20886e-26	0.214062	0.997	0.992	4.23726e-22
Rac1	3.31304e-26	-0.366066	0.825	0.877	6.3554e-22
Slc26a6	3.37737e-26	0.220639	0.998	0.997	6.4788e-22
Tmem243	3.50869e-26	-0.737918	0.271	0.415	6.73072e-22
Dglucy	4.5181e-26	0.470036	0.744	0.629	8.66707e-22
Pitpnm1	5.60549e-26	0.367382	0.87	0.773	1.0753e-21
Tm9sf3	5.99691e-26	-0.303135	0.95	0.957	1.15039e-21
Gas6	6.3064e-26	-0.614467	0.361	0.513	1.20976e-21
Efna3	8.41436e-26	-0.621928	0.391	0.531	1.61413e-21
Uba1	9.47234e-26	-0.230652	0.987	0.992	1.81708e-21
Cmc1	9.96176e-26	-0.469428	0.607	0.722	1.91096e-21
Lrrc8b	1.2024e-25	-0.453751	0.51	0.651	2.30656e-21
Napa	1.25815e-25	-0.267358	0.969	0.981	2.41351e-21
Rell1	1.82162e-25	-0.443912	0.518	0.663	3.4944e-21
Ipmk	1.91506e-25	-0.324354	0.915	0.927	3.67365e-21
Srsf3	2.24984e-25	-0.485963	0.583	0.706	4.31587e-21
Preb	2.35328e-25	0.261332	0.987	0.977	4.51429e-21
Eps8	2.4444e-25	-0.169873	1	1	4.6891e-21
Pmaip1	2.84352e-25	-0.289772	0.955	0.961	5.45473e-21
Pex6	3.00857e-25	0.450318	0.76	0.66	5.77133e-21
Slc17a8	3.08801e-25	-0.943713	0.131	0.252	5.92372e-21
Fam120a	3.75371e-25	0.292886	0.953	0.889	7.20073e-21
Eif2s2	4.09403e-25	-0.173953	1	1	7.85357e-21
Fnbp1l	4.30237e-25	-0.346339	0.802	0.861	8.25324e-21
Selenok	4.40803e-25	-0.286184	0.919	0.946	8.45592e-21
Gpr89	4.54462e-25	0.349432	0.869	0.776	8.71795e-21
Fam98c	4.77163e-25	0.270407	0.986	0.972	9.15342e-21
Dpyd	4.82754e-25	0.408814	0.817	0.721	9.26066e-21
Ranbp2	4.85013e-25	-0.421654	0.596	0.72	9.30401e-21
Ppp1r3b	6.78411e-25	-0.743414	0.231	0.369	1.3014e-20
Ctsb	7.14404e-25	-0.15238	1	1	1.37044e-20
Cebpa	7.17332e-25	0.294167	0.93	0.86	1.37606e-20
Tmem259	8.15019e-25	0.255782	0.983	0.961	1.56345e-20
Selenop	8.6789e-25	-0.176069	1	1	1.66487e-20
Smad4	8.90549e-25	-0.579361	0.384	0.524	1.70834e-20
Suds3	9.13944e-25	0.323395	0.923	0.869	1.75322e-20
Pard6b	9.65636e-25	-0.228808	0.987	0.985	1.85238e-20
Gsta4	1.03807e-24	0.153484	1	1	1.99134e-20
Pon2	1.19509e-24	-0.378078	0.712	0.799	2.29254e-20
Mapk4	1.24232e-24	-0.595329	0.344	0.491	2.38314e-20
Gm5485	1.33095e-24	-0.341865	0.861	0.903	2.55315e-20
1700016C15Rik	1.36568e-24	-0.446442	0.538	0.68	2.61979e-20
Nampt	1.52303e-24	-0.356618	0.804	0.87	2.92162e-20
Acnat1	1.70443e-24	0.319119	0.932	0.888	3.2696e-20
Nectin3	1.78781e-24	-0.44643	0.669	0.76	3.42956e-20
Hilpda	1.85967e-24	-1.14813	0.09	0.194	3.5674e-20
Ubxn6	2.03903e-24	0.35893	0.873	0.782	3.91147e-20
Lypla1	2.192e-24	-0.242227	0.984	0.987	4.20491e-20
Prr15l	2.30613e-24	-0.187224	0.997	0.999	4.42384e-20
Nucb1	2.46701e-24	0.263627	0.981	0.964	4.73246e-20
Map2k4	2.82385e-24	-0.435481	0.601	0.725	5.417e-20
Slc16a3	2.83347e-24	-0.319015	0.883	0.912	5.43544e-20
Gk	3.02888e-24	0.298726	0.962	0.915	5.8103e-20
Ube4b	3.09447e-24	0.364062	0.843	0.742	5.93611e-20
Sqor	3.26218e-24	-0.225183	0.982	0.984	6.25784e-20
Lhfpl2	4.15105e-24	-0.367735	0.831	0.862	7.96295e-20
Mid1	4.22391e-24	-1.0832	0.124	0.237	8.10273e-20
Lypd8	5.06036e-24	0.266148	0.987	0.983	9.70729e-20
Serpinb5	5.26731e-24	-0.653885	0.367	0.504	1.01043e-19
Uckl1	5.28135e-24	0.368346	0.838	0.764	1.01312e-19
Nop53	5.6748e-24	0.305807	0.936	0.889	1.0886e-19
Irf3	5.69542e-24	0.313144	0.904	0.841	1.09255e-19
Snx20	5.73233e-24	0.518303	0.635	0.539	1.09963e-19
Rragd	6.3133e-24	-0.791207	0.192	0.32	1.21108e-19
Pparg	6.7767e-24	-0.552064	0.411	0.555	1.29997e-19
Ldb3	6.92793e-24	0.595494	0.561	0.444	1.32898e-19
Dpep1	7.18674e-24	-0.279996	0.886	0.933	1.37863e-19
Cdr2	7.49901e-24	0.371769	0.846	0.767	1.43854e-19
Lamp1	7.83446e-24	-0.181975	0.999	0.998	1.50289e-19
Mov10	7.83727e-24	0.549241	0.637	0.526	1.50342e-19
Rala	8.52045e-24	-0.294497	0.81	0.884	1.63448e-19
Prnp	8.87223e-24	-0.470595	0.559	0.683	1.70196e-19
Ostf1	9.98769e-24	-0.24272	0.962	0.978	1.91594e-19
Itgav	1.16536e-23	-0.47009	0.586	0.701	2.23551e-19
Zdhhc21	1.1787e-23	-0.388432	0.77	0.824	2.26111e-19
Ctnnd1	1.22579e-23	-0.162445	0.999	0.998	2.35143e-19
Atp6v0b	1.29491e-23	-0.285254	0.892	0.924	2.48402e-19
Coq9	1.304e-23	0.483376	0.687	0.589	2.50146e-19
Slc2a9	1.38919e-23	0.67023	0.514	0.4	2.66488e-19
Tax1bp1	1.39199e-23	-0.156516	0.999	1	2.67026e-19
Ube2d2a	1.50024e-23	-0.731484	0.232	0.365	2.87791e-19
Hmg20b	1.55301e-23	0.29393	0.963	0.936	2.97914e-19
Ggt6	1.55817e-23	0.34996	0.838	0.755	2.98904e-19
Gstp2	1.72769e-23	0.23604	0.99	0.98	3.31422e-19
Pgrmc1	1.92348e-23	0.184305	1	0.999	3.68981e-19
Cdk5rap3	1.94277e-23	0.382614	0.838	0.775	3.72682e-19
Lmtk2	2.78868e-23	-0.495177	0.467	0.608	5.34952e-19
Myh9	2.85424e-23	-0.187229	0.996	0.998	5.47528e-19
Pde9a	3.09582e-23	0.398398	0.846	0.769	5.93871e-19
Uba3	3.19223e-23	-0.419742	0.497	0.641	6.12366e-19
Mzt2	3.25712e-23	0.517962	0.644	0.547	6.24813e-19
Eif4ebp1	3.35916e-23	-0.236051	0.953	0.968	6.44388e-19
Plgrkt	3.48875e-23	-0.382136	0.892	0.921	6.69246e-19
Pim1	3.91837e-23	-0.452913	0.477	0.621	7.51661e-19
Kcmf1	4.02659e-23	-0.359286	0.73	0.807	7.72421e-19
Ddx3x	4.16267e-23	-0.249087	0.959	0.98	7.98526e-19
Eif3e	4.25839e-23	-0.352837	0.853	0.884	8.16886e-19
Mgat4b	4.53147e-23	-0.300107	0.816	0.892	8.69271e-19
Dnajb4	5.33845e-23	-0.66764	0.284	0.419	1.02407e-18
Sema6d	5.51063e-23	-0.574218	0.346	0.489	1.0571e-18
Atp6v1c1	5.93717e-23	-0.464668	0.572	0.687	1.13893e-18
Ywhah	7.03451e-23	-0.213118	0.989	0.993	1.34943e-18
Grb7	7.29811e-23	0.357002	0.855	0.778	1.4e-18
Naip1	7.30972e-23	-0.306675	0.872	0.914	1.40222e-18
Cd164	7.67302e-23	-0.220795	0.98	0.986	1.47192e-18
Aplp1	7.97868e-23	-0.438504	0.643	0.728	1.53055e-18
Ywhae	8.08341e-23	-0.174094	0.999	0.999	1.55064e-18
Ncoa6	8.15453e-23	-0.484681	0.508	0.637	1.56428e-18
Timm13	8.32642e-23	0.29014	0.948	0.917	1.59726e-18
Ly6g	8.83534e-23	-1.00191	0.108	0.215	1.69488e-18
Pklr	9.49745e-23	0.154701	1	1	1.8219e-18
Ndufv2	9.77622e-23	-0.35644	0.822	0.871	1.87537e-18
Cpd	1.00237e-22	-0.287877	0.861	0.904	1.92284e-18
Ly6g6c	1.03301e-22	-1.02179	0.192	0.315	1.98162e-18
Tsc22d4	1.09107e-22	0.275662	0.956	0.903	2.093e-18
Slc17a4	1.15155e-22	-0.471306	0.487	0.624	2.20901e-18
Acp5	1.16427e-22	0.345807	0.911	0.863	2.23343e-18
Id1	1.27593e-22	-0.475575	0.666	0.743	2.44761e-18
Mbnl2	1.35175e-22	-0.294947	0.858	0.904	2.59306e-18
Ifngr2	1.37797e-22	0.155545	1	1	2.64336e-18
Rlim	1.59883e-22	-0.380745	0.707	0.793	3.06703e-18
Pfkfb3	1.64926e-22	-0.570039	0.401	0.533	3.16378e-18
Arl3	1.68325e-22	-0.504298	0.408	0.552	3.22899e-18
Mphosph6	1.6958e-22	-0.643696	0.294	0.428	3.25305e-18
Ubxn2a	1.72538e-22	-0.54145	0.404	0.54	3.30979e-18
Chkb	1.79545e-22	0.243894	0.985	0.982	3.44421e-18
Bcl10	1.81241e-22	-0.596633	0.307	0.447	3.47675e-18
Pcnx	1.85261e-22	0.362783	0.815	0.728	3.55385e-18
Zbtb18	2.02121e-22	-0.295017	0.858	0.907	3.87728e-18
Tcim	2.11225e-22	-0.206964	0.994	0.988	4.05193e-18
Khk	2.13424e-22	0.328074	0.889	0.834	4.09411e-18
Akr7a5	2.2004e-22	0.258706	0.958	0.919	4.22104e-18
Nsmce4a	2.25065e-22	0.47159	0.662	0.553	4.31742e-18
Map7	2.28047e-22	0.246684	0.992	0.985	4.37463e-18
Clcn2	2.30815e-22	0.245561	0.979	0.969	4.42772e-18
Sdhc	2.61667e-22	-0.241832	0.968	0.979	5.01955e-18
Rhod	2.69871e-22	-0.326118	0.838	0.879	5.17693e-18
Arf6	3.30938e-22	-0.127674	1	0.999	6.34838e-18
Efnb2	3.37003e-22	0.257238	0.969	0.935	6.46472e-18
Gda	3.37234e-22	-0.460828	0.409	0.557	6.46916e-18
Aak1	3.63025e-22	0.345291	0.902	0.857	6.96391e-18
Plxnb2	3.64022e-22	0.184533	0.998	0.998	6.98304e-18
Prpsap1	3.77481e-22	0.278609	0.939	0.889	7.24122e-18
Crip1	3.97655e-22	0.16419	1	1	7.62822e-18
Tjap1	4.18197e-22	0.276381	0.962	0.931	8.02228e-18
Rab7	4.36334e-22	-0.176865	0.993	0.999	8.3702e-18
Ccdc93	4.44808e-22	0.430226	0.751	0.655	8.53275e-18
Ndufb9	4.70331e-22	-0.272669	0.99	0.993	9.02235e-18
Ilvbl	4.93813e-22	0.321373	0.919	0.87	9.47282e-18
Gcnt1	4.95971e-22	-0.433125	0.543	0.668	9.51422e-18
Rhoa	5.12059e-22	-0.145295	0.999	1	9.82283e-18
Wdfy1	5.46687e-22	0.435389	0.72	0.633	1.04871e-17
Prdx6	5.58769e-22	0.193401	1	1	1.07189e-17
Kcnk1	6.15278e-22	-0.34302	0.734	0.811	1.18029e-17
Nipsnap3b	6.63631e-22	-0.26132	0.902	0.922	1.27304e-17
Atg9b	6.68357e-22	0.30567	0.931	0.875	1.28211e-17
Ush1c	6.96071e-22	0.175728	1	0.999	1.33527e-17
Prap1	7.26213e-22	-0.14051	1	1	1.39309e-17
Myo5b	7.73601e-22	-0.208825	0.994	0.995	1.484e-17
Fgd6	8.0987e-22	-0.534652	0.359	0.497	1.55357e-17
Aamp	9.82296e-22	0.237389	0.989	0.957	1.88434e-17
Hnf1a	1.0614e-21	0.321259	0.875	0.815	2.03608e-17
Slc25a22	1.14882e-21	-0.262517	0.959	0.968	2.20378e-17
Myh14	1.17348e-21	0.16717	1	0.999	2.25108e-17
Prdx5	1.20638e-21	-0.185803	0.992	0.995	2.31421e-17
Slc5a8	1.2377e-21	-0.653751	0.25	0.38	2.37428e-17
Nlrp6	1.31893e-21	0.215767	0.996	0.99	2.53009e-17
Nedd9	1.36186e-21	-0.969983	0.127	0.233	2.61246e-17
Tmed2	1.36674e-21	-0.185991	0.987	0.993	2.62183e-17
Ifi27	1.42453e-21	-0.531222	0.334	0.472	2.73267e-17
Endod1	1.47974e-21	-0.479822	0.432	0.567	2.83859e-17
Sept7	1.49225e-21	-0.402432	0.563	0.699	2.86258e-17
Lgals8	1.49279e-21	0.230395	0.975	0.94	2.86363e-17
Amn	1.49409e-21	0.45842	0.763	0.679	2.86611e-17
Clasrp	1.66735e-21	0.405485	0.753	0.659	3.19848e-17
Acsl3	1.67803e-21	-0.341136	0.699	0.797	3.21897e-17
Ndufaf8	1.6996e-21	0.335725	0.854	0.798	3.26034e-17
Aqp11	1.70563e-21	0.498476	0.623	0.524	3.27192e-17
Plekha1	1.72028e-21	-0.388572	0.571	0.707	3.30002e-17
Rock1	1.77882e-21	-0.487718	0.398	0.539	3.41232e-17
Maff	2.17235e-21	-0.342081	0.841	0.87	4.16722e-17
Ppp1cb	2.35692e-21	-0.185028	0.997	0.996	4.52129e-17
Hyal1	2.70139e-21	-0.860187	0.145	0.257	5.18207e-17
Cbx8	3.28009e-21	0.644615	0.511	0.411	6.2922e-17
Usp9x	3.29624e-21	-0.353242	0.713	0.799	6.32318e-17
Cystm1	3.76436e-21	-0.11351	1	1	7.22117e-17
Tram1	3.82292e-21	-0.259562	0.906	0.938	7.33351e-17
Mlec	3.86491e-21	0.233503	0.971	0.94	7.41405e-17
Mpnd	3.88941e-21	0.221882	0.99	0.98	7.46106e-17
Ckb	3.932e-21	0.37505	0.805	0.73	7.54275e-17
Golph3	3.97072e-21	-0.222979	0.941	0.963	7.61703e-17
Myo18a	3.9937e-21	0.203885	0.991	0.991	7.66112e-17
Smim5	4.36792e-21	-0.67671	0.387	0.504	8.37897e-17
Mvk	4.48509e-21	0.29266	0.924	0.851	8.60375e-17
Hprt	4.58229e-21	-0.303507	0.799	0.853	8.79021e-17
Spin1	4.66125e-21	-0.686736	0.238	0.361	8.94167e-17
Rab22a	4.8932e-21	-0.302046	0.8	0.864	9.38663e-17
Snx13	4.98002e-21	-0.514713	0.375	0.513	9.55317e-17
Klf13	5.0603e-21	0.34204	0.853	0.769	9.70717e-17
Samd9l	5.39197e-21	-0.509124	0.377	0.516	1.03434e-16
Itgb6	5.48305e-21	-0.568873	0.317	0.449	1.05181e-16
L2hgdh	5.61453e-21	0.486856	0.637	0.536	1.07704e-16
Eef1a1	5.82368e-21	-0.118771	1	1	1.11716e-16
Mtmr6	6.25629e-21	-0.412462	0.564	0.679	1.20014e-16
Zc3hav1	6.71705e-21	-0.494231	0.41	0.55	1.28853e-16
Prss8	6.86806e-21	-0.529104	0.333	0.47	1.3175e-16
Cetn2	8.12584e-21	-0.42025	0.491	0.62	1.55878e-16
Plekha2	8.78383e-21	-0.945663	0.103	0.203	1.685e-16
Ptbp3	8.96588e-21	-0.156541	0.997	0.999	1.71992e-16
Dalrd3	9.735e-21	0.456274	0.672	0.579	1.86746e-16
Tet3	9.77858e-21	0.299452	0.904	0.84	1.87582e-16
Mapk8	9.88534e-21	-0.551101	0.348	0.477	1.89631e-16
Gadd45g	1.1234e-20	0.396142	0.755	0.669	2.15503e-16
Daam1	1.15681e-20	-0.288657	0.907	0.921	2.21911e-16
Neo1	1.1641e-20	-0.405255	0.619	0.716	2.23309e-16
Capn2	1.3202e-20	-0.283224	0.95	0.962	2.53255e-16
Sipa1l3	1.52475e-20	0.294388	0.938	0.89	2.92492e-16
S100a13	1.62863e-20	-0.513937	0.413	0.544	3.1242e-16
Serpine1	1.80411e-20	-1.07174	0.079	0.171	3.46082e-16
Eif4h	2.12773e-20	0.198893	0.994	0.986	4.08163e-16
Hist2h2bb	2.13288e-20	0.568629	0.621	0.514	4.0915e-16
Rhot2	2.1497e-20	0.357346	0.802	0.727	4.12376e-16
Sec11c	2.1978e-20	-0.261378	0.861	0.908	4.21604e-16
Efr3a	2.20063e-20	-0.462604	0.449	0.58	4.22146e-16
Vdac3	2.35029e-20	-0.282733	0.825	0.884	4.50857e-16
Dusp8	2.39643e-20	-0.514631	0.341	0.477	4.59708e-16
Tm4sf1	2.50869e-20	-0.815183	0.229	0.348	4.81242e-16
Morf4l1	2.51511e-20	-0.224945	0.923	0.937	4.82474e-16
Riok3	2.53274e-20	-0.229094	0.956	0.971	4.85855e-16
Tmed9	2.57582e-20	-0.306437	0.797	0.856	4.94119e-16
Actr3	2.6705e-20	0.224134	0.99	0.99	5.12282e-16
Etfb	2.73101e-20	0.21792	0.977	0.966	5.2389e-16
Arrdc1	2.80564e-20	0.303364	0.874	0.805	5.38205e-16
S100a6	2.86437e-20	0.184918	1	0.999	5.49472e-16
Sfxn1	3.06921e-20	0.245217	0.966	0.932	5.88766e-16
Khnyn	3.17612e-20	0.29342	0.933	0.878	6.09276e-16
C1galt1	3.25833e-20	-0.379258	0.634	0.747	6.25045e-16
Ksr1	3.26164e-20	0.343397	0.867	0.801	6.2568e-16
Lbh	3.27314e-20	-0.837825	0.128	0.234	6.27886e-16
Dyrk2	3.43937e-20	-0.291439	0.879	0.888	6.59775e-16
Lemd2	3.44879e-20	0.361139	0.817	0.741	6.61581e-16
Exoc5	3.4714e-20	-0.371779	0.695	0.788	6.65919e-16
Psmc6	3.50187e-20	-0.290015	0.884	0.912	6.71764e-16
Egln2	3.51895e-20	0.311658	0.888	0.836	6.7504e-16
Lpcat3	3.56585e-20	0.215737	0.994	0.986	6.84037e-16
Il10rb	3.58066e-20	0.285616	0.944	0.896	6.86878e-16
Mst1r	3.84708e-20	-0.576522	0.278	0.409	7.37986e-16
Tnfsf13	4.45515e-20	-1.41359	0.042	0.115	8.54631e-16
Rnft1	4.89896e-20	-0.5033	0.378	0.511	9.39767e-16
Itih5	4.94941e-20	-0.769632	0.162	0.273	9.49446e-16
Vamp2	5.06841e-20	0.281609	0.939	0.91	9.72272e-16
Flrt3	5.11849e-20	-0.427209	0.508	0.633	9.8188e-16
Gde1	5.17982e-20	-0.262004	0.913	0.933	9.93645e-16
Nipa2	5.40384e-20	-0.362403	0.692	0.765	1.03662e-15
Gstm5	6.12494e-20	-0.486504	0.422	0.556	1.17495e-15
Arfgap3	6.16297e-20	0.222661	0.987	0.98	1.18224e-15
Memo1	6.46282e-20	-0.427289	0.433	0.571	1.23976e-15
Rnf149	6.48851e-20	-0.421916	0.565	0.684	1.24469e-15
Eif4g1	6.90979e-20	0.213824	0.996	0.99	1.32551e-15
Fis1	7.04223e-20	0.213597	0.988	0.977	1.35091e-15
Smad3	7.36716e-20	0.373705	0.788	0.708	1.41324e-15
Clk1	8.09892e-20	-0.370993	0.617	0.726	1.55362e-15
Urah	8.25547e-20	-0.478735	0.405	0.539	1.58365e-15
Nabp1	8.39724e-20	-0.380896	0.744	0.802	1.61084e-15
Mob4	8.69257e-20	-0.417149	0.57	0.68	1.6675e-15
0610012G03Rik	8.78461e-20	0.249413	0.947	0.895	1.68515e-15
Xlr3a	9.0047e-20	1.97557	0.08	0.021	1.72737e-15
Lurap1l	9.14895e-20	-0.221271	0.929	0.954	1.75504e-15
Dyrk1a	9.16202e-20	-0.284799	0.858	0.901	1.75755e-15
Ppp1r2	9.42291e-20	-0.6084	0.28	0.403	1.8076e-15
Dhrs3	1.00553e-19	0.656493	0.453	0.342	1.92892e-15
Zbtb7a	1.0099e-19	-0.240889	0.918	0.942	1.93728e-15
Brox	1.08287e-19	-0.383478	0.52	0.653	2.07727e-15
Pik3c2b	1.09781e-19	0.292571	0.933	0.89	2.10592e-15
Trdmt1	1.11171e-19	-0.71663	0.219	0.338	2.1326e-15
Ildr1	1.14177e-19	-0.221897	0.969	0.972	2.19025e-15
Slc51b	1.28782e-19	-0.337944	0.872	0.908	2.47042e-15
Oit1	1.32729e-19	-0.419731	0.504	0.634	2.54614e-15
Erlin2	1.42151e-19	0.316203	0.863	0.803	2.72688e-15
Hdlbp	1.42327e-19	-0.153428	0.999	1	2.73027e-15
Cdx2	1.43533e-19	0.17424	0.997	0.995	2.75338e-15
Srd5a2	1.53246e-19	-2.74777	0.008	0.054	2.93973e-15
Ptp4a1.1	1.55018e-19	-0.382621	0.65	0.743	2.9737e-15
Hbegf	1.65053e-19	-0.318997	0.84	0.889	3.16621e-15
Serp1	1.71547e-19	-0.153857	1	0.999	3.29078e-15
Ppp2ca	1.74598e-19	-0.145903	1	1	3.3493e-15
Arhgap5	1.75225e-19	-0.317009	0.766	0.832	3.36134e-15
Lonrf1	1.8179e-19	-0.693285	0.17	0.284	3.48727e-15
Traf4	1.89451e-19	0.252903	0.959	0.931	3.63424e-15
Mpi	1.90494e-19	0.401094	0.701	0.616	3.65425e-15
Xpnpep1	2.04753e-19	0.155895	1	1	3.92778e-15
Cadps2	2.21888e-19	1.10177	0.181	0.091	4.25647e-15
Otud7b	2.25163e-19	-0.392601	0.48	0.614	4.31931e-15
Cblc	2.26353e-19	0.300764	0.871	0.814	4.34212e-15
Lsm4	2.35357e-19	0.342618	0.855	0.781	4.51486e-15
Nptn	2.59473e-19	-0.240531	0.911	0.938	4.97748e-15
2610528J11Rik	2.66965e-19	0.304386	0.838	0.736	5.12119e-15
Gtf2b	2.77135e-19	-0.418855	0.458	0.593	5.31627e-15
Tpp2	2.99496e-19	-0.474626	0.46	0.581	5.74523e-15
Trex2	3.00531e-19	-0.764407	0.149	0.256	5.76508e-15
Sympk	3.04208e-19	0.372961	0.734	0.657	5.83561e-15
Lnpep	3.07425e-19	-0.392981	0.486	0.622	5.89733e-15
Dgat2	3.09544e-19	-0.223798	0.961	0.972	5.93798e-15
Senp6	3.4957e-19	-0.43135	0.516	0.641	6.70581e-15
Nat8f4	3.64323e-19	-0.511492	0.334	0.461	6.98881e-15
Psmb4	3.73507e-19	-0.238814	0.949	0.969	7.16498e-15
Arpc5	3.7491e-19	-0.246767	0.896	0.936	7.19189e-15
Spry2	3.89109e-19	-0.516213	0.285	0.416	7.46428e-15
Gnb2	3.94992e-19	-0.13414	1	1	7.57714e-15
Prkcsh	4.88535e-19	0.2037	0.994	0.983	9.37157e-15
Hmgcs1	4.97377e-19	-0.178154	1	1	9.54118e-15
Ndufa1	5.47452e-19	-0.373542	0.69	0.765	1.05018e-14
Stom	5.52945e-19	-0.296624	0.815	0.867	1.06071e-14
Selenoi	5.6123e-19	-0.192418	0.985	0.988	1.07661e-14
Kif1c	5.79947e-19	0.190702	0.993	0.99	1.11251e-14
Cebpd	6.17693e-19	0.504284	0.539	0.428	1.18492e-14
Tnfrsf1a	6.27978e-19	-0.200712	0.981	0.98	1.20465e-14
Ucp2	6.62862e-19	0.1574	1	1	1.27157e-14
Cttnbp2nl	6.84094e-19	-0.515468	0.352	0.479	1.3123e-14
Ank1	6.98768e-19	1.88984	0.08	0.022	1.34045e-14
Colgalt1	7.41899e-19	0.305417	0.86	0.78	1.42318e-14
Rb1	7.45124e-19	-0.269241	0.836	0.882	1.42937e-14
Rasa2	7.57281e-19	-0.368097	0.547	0.671	1.45269e-14
Leng8	7.782e-19	0.25039	0.968	0.939	1.49282e-14
Fam13a	8.02203e-19	-0.464794	0.393	0.528	1.53887e-14
Plekhg3	8.2676e-19	-0.462922	0.469	0.588	1.58597e-14
Ide	8.36709e-19	-0.590285	0.34	0.463	1.60506e-14
Faah	9.15485e-19	0.488968	0.628	0.534	1.75617e-14
Mgst2	9.41876e-19	0.607701	0.481	0.377	1.8068e-14
Cyba	9.96914e-19	-0.36781	0.653	0.738	1.91238e-14
F2rl1	1.03948e-18	-0.415905	0.47	0.598	1.99403e-14
Creg1	1.06308e-18	-0.492567	0.325	0.457	2.0393e-14
Ythdf3	1.07686e-18	-0.377873	0.495	0.627	2.06574e-14
Eprs	1.08885e-18	-0.420301	0.542	0.656	2.08874e-14
Zfc3h1	1.09828e-18	-0.521316	0.357	0.482	2.10684e-14
Cdk18	1.13455e-18	0.238807	0.966	0.934	2.1764e-14
Arhgef2	1.16793e-18	0.425871	0.678	0.589	2.24044e-14
Hcn2	1.33784e-18	-0.503968	0.36	0.484	2.56637e-14
Usp38	1.41704e-18	-0.496351	0.37	0.495	2.71831e-14
Top1	1.55847e-18	-0.225866	0.929	0.943	2.98961e-14
Ap2a2	1.57539e-18	0.236728	0.959	0.935	3.02206e-14
Arl8a	1.61486e-18	-0.286404	0.828	0.887	3.09778e-14
Safb2	1.61802e-18	0.340801	0.839	0.784	3.10384e-14
Pold4	1.6311e-18	0.179033	0.996	0.993	3.12895e-14
C530008M17Rik	1.73555e-18	-0.400125	0.762	0.806	3.32931e-14
Trappc2l	1.76372e-18	-0.506828	0.317	0.444	3.38335e-14
Capg	1.86539e-18	-0.442877	0.525	0.647	3.57837e-14
Rnf24	2.10899e-18	-0.99695	0.081	0.166	4.04568e-14
Nt5c3	2.40128e-18	-0.418596	0.503	0.631	4.60637e-14
Dusp5	2.42635e-18	-0.396459	0.531	0.649	4.65446e-14
Asb11	2.49109e-18	-1.17871	0.062	0.14	4.77865e-14
Rab10	2.73539e-18	-0.203372	0.974	0.986	5.24729e-14
Atp6ap2	2.74447e-18	-0.343097	0.851	0.878	5.26472e-14
Cabin1	2.79767e-18	0.577544	0.477	0.366	5.36677e-14
Abr	2.91398e-18	0.248713	0.957	0.929	5.58989e-14
Vps35	3.02679e-18	-0.397081	0.487	0.622	5.8063e-14
Cast	3.0912e-18	-0.152418	0.999	0.999	5.92985e-14
Dnaja1	3.11799e-18	-0.301405	0.769	0.828	5.98124e-14
Dld	3.32238e-18	-0.362664	0.613	0.726	6.37332e-14
Ywhaz	3.54636e-18	-0.112232	1	1	6.80299e-14
Nfe2l2	3.58006e-18	0.166215	0.996	0.988	6.86762e-14
Tnfaip3	3.79289e-18	-0.531566	0.308	0.434	7.2759e-14
Ampd3	3.82594e-18	-0.46758	0.356	0.486	7.3393e-14
Creb3l2	3.84352e-18	0.472559	0.635	0.555	7.37303e-14
Slc6a14	3.88337e-18	-2.53473	0.007	0.049	7.44947e-14
Irf6	3.96546e-18	-0.237076	0.913	0.938	7.60694e-14
Arl4a	4.10148e-18	-0.382062	0.547	0.659	7.86786e-14
Pum2	4.30213e-18	-0.37291	0.567	0.683	8.25277e-14
Sucla2	4.36036e-18	-0.386347	0.53	0.651	8.36448e-14
Zdhhc13	4.36914e-18	-0.489002	0.343	0.47	8.38132e-14
Raly	4.37305e-18	-0.245193	0.918	0.946	8.38883e-14
Pak2	4.42959e-18	-0.239648	0.873	0.913	8.49729e-14
Fbxl5	4.47305e-18	-0.236415	0.952	0.968	8.58065e-14
Pvr	4.74541e-18	-0.597497	0.263	0.38	9.10312e-14
Hivep1	4.78518e-18	-0.35548	0.622	0.725	9.17942e-14
Cd63	5.337e-18	-0.215694	0.939	0.965	1.0238e-13
Ston1	5.56572e-18	-0.571066	0.249	0.369	1.06767e-13
Samd8	6.31324e-18	-0.361095	0.709	0.759	1.21107e-13
Ablim1	6.35439e-18	-0.37214	0.553	0.665	1.21896e-13
Nckap1	6.85098e-18	-0.202272	0.955	0.969	1.31422e-13
Degs2	7.29768e-18	-0.235995	0.947	0.968	1.39991e-13
Aldh9a1	7.40041e-18	0.167794	0.997	0.992	1.41962e-13
Ndufs7	7.40854e-18	0.235185	0.959	0.921	1.42118e-13
Lama5	7.97509e-18	0.69474	0.395	0.289	1.52986e-13
Ubr5	8.01464e-18	-0.394372	0.455	0.581	1.53745e-13
Itch	8.09663e-18	-0.313223	0.75	0.81	1.55318e-13
Atp6ap1	8.36692e-18	-0.222263	0.927	0.941	1.60503e-13
Fam126a	8.53756e-18	-0.606974	0.26	0.375	1.63776e-13
Acbd4	9.02419e-18	0.320632	0.885	0.851	1.73111e-13
Ube2z	9.092e-18	-0.3444	0.526	0.657	1.74412e-13
Scpep1	9.16424e-18	-0.326193	0.723	0.81	1.75798e-13
Arhgap29	9.29982e-18	-0.784436	0.157	0.259	1.78399e-13
Bst1	9.34378e-18	-0.394932	0.492	0.615	1.79242e-13
Gls	9.79928e-18	-0.268494	0.999	0.996	1.87979e-13
Psmd8	1.05051e-17	-0.292341	0.759	0.833	2.01519e-13
Ly6d	1.19598e-17	-0.299712	0.959	0.95	2.29426e-13
Tmem253	1.19677e-17	0.251178	0.925	0.892	2.29577e-13
Phtf2	1.23504e-17	-0.57957	0.264	0.38	2.36918e-13
Dgkq	1.27901e-17	0.22147	0.967	0.951	2.45352e-13
Cobll1	1.28471e-17	-0.423019	0.414	0.542	2.46447e-13
Dync1li1	1.45668e-17	-0.421439	0.472	0.595	2.79434e-13
Akt1s1	1.47223e-17	0.535112	0.517	0.417	2.82417e-13
March7	1.56202e-17	-0.377553	0.595	0.695	2.99643e-13
Txnrd1	1.61397e-17	-0.185297	0.98	0.989	3.09608e-13
Stx7	1.65407e-17	-0.248591	0.858	0.895	3.17301e-13
Maob	1.66945e-17	-1.07293	0.068	0.146	3.20251e-13
Dnajc10	1.81365e-17	-0.423713	0.424	0.555	3.47913e-13
Slc2a2	1.92484e-17	0.297027	0.837	0.761	3.69242e-13
Tubb4b	2.10733e-17	0.232021	0.965	0.925	4.04249e-13
Anpep	2.20541e-17	0.687439	0.518	0.406	4.23064e-13
Lrrc66	2.37738e-17	-0.420989	0.416	0.541	4.56053e-13
Agrn	2.38815e-17	0.187175	0.988	0.979	4.58119e-13
Ifit1bl1	2.43148e-17	-1.44989	0.186	0.287	4.66431e-13
Snx25	2.43223e-17	0.276812	0.871	0.823	4.66574e-13
Vamp3	2.59253e-17	-0.613273	0.282	0.394	4.97326e-13
Gmfb	2.59259e-17	-0.410194	0.532	0.645	4.97337e-13
Antxr2	2.82166e-17	-0.441873	0.424	0.549	5.4128e-13
Ehmt2	2.85222e-17	0.224443	0.98	0.96	5.47141e-13
Sec62	2.9542e-17	-0.248175	0.851	0.882	5.66704e-13
Gpt	2.95464e-17	0.215928	0.978	0.97	5.66789e-13
Aim2	3.12943e-17	-0.46084	0.374	0.496	6.00318e-13
Bmpr1a	3.74707e-17	-0.298633	0.713	0.787	7.188e-13
Ap3s1	3.93132e-17	-0.712798	0.147	0.246	7.54145e-13
Cat	3.95988e-17	0.380403	0.805	0.742	7.59625e-13
Gpsm1	4.02858e-17	-0.675798	0.166	0.27	7.72803e-13
Uqcrc2	4.09651e-17	-0.265579	0.895	0.92	7.85834e-13
Plekhg2	4.54854e-17	0.233244	0.965	0.947	8.72547e-13
Ptgfrn	4.75325e-17	-0.207402	0.946	0.971	9.11816e-13
Stat3	4.8926e-17	-0.189969	0.96	0.971	9.38548e-13
Fnip2	4.89665e-17	-0.413155	0.378	0.507	9.39324e-13
Smoc2	5.11635e-17	-0.314098	0.892	0.874	9.8147e-13
Pgap1	5.18965e-17	-0.19836	0.979	0.981	9.9553e-13
Dync1h1	5.517e-17	0.210693	0.982	0.953	1.05833e-12
Ehd1	5.70456e-17	-0.265866	0.873	0.903	1.09431e-12
Eps8l3	6.38768e-17	-0.213788	0.988	0.979	1.22535e-12
Cop1	6.39446e-17	-0.347503	0.509	0.636	1.22665e-12
Tomm20	6.6767e-17	-0.32686	0.884	0.909	1.28079e-12
Tmem41a	6.72092e-17	0.252884	0.91	0.862	1.28927e-12
Trim24	7.50343e-17	-0.468396	0.371	0.492	1.43938e-12
Ube2d3	7.50396e-17	-0.113967	1	1	1.43948e-12
Esyt2	7.68844e-17	-0.177533	0.992	0.994	1.47487e-12
Ugdh	7.88661e-17	0.18135	0.997	0.993	1.51289e-12
Ank3	8.20923e-17	-0.405239	0.408	0.537	1.57478e-12
Sdha	8.59534e-17	-0.211993	0.954	0.975	1.64884e-12
Phf3	9.10119e-17	-0.437557	0.411	0.527	1.74588e-12
Ago2	9.55576e-17	-0.200982	0.939	0.962	1.83308e-12
Tob1	9.66105e-17	-0.152382	0.998	0.998	1.85328e-12
Tmem127	9.80631e-17	-0.294811	0.744	0.81	1.88114e-12
Ehbp1l1	1.01285e-16	0.262209	0.889	0.833	1.94295e-12
Ifit1	1.04512e-16	-1.62584	0.112	0.2	2.00486e-12
Ctla2a	1.09396e-16	2.67106	0.047	0.007	2.09854e-12
Cyp2c29	1.10735e-16	0.71124	0.282	0.181	2.12423e-12
Insig2	1.18895e-16	-0.305956	0.751	0.819	2.28077e-12
Mkrn1	1.26567e-16	-0.181866	0.989	0.993	2.42793e-12
Chmp5	1.2975e-16	-0.17786	0.994	0.998	2.489e-12
Mdh1	1.30769e-16	-0.150324	1	1	2.50854e-12
Acsl4	1.32441e-16	-0.529505	0.257	0.373	2.54062e-12
Cops2	1.33623e-16	-0.302784	0.721	0.783	2.56328e-12
Mertk	1.34864e-16	0.322933	0.825	0.765	2.5871e-12
Med13	1.36156e-16	-0.191023	0.949	0.967	2.61188e-12
Psma3	1.36605e-16	-0.290886	0.772	0.832	2.62049e-12
Pigs	1.36913e-16	0.25818	0.914	0.865	2.62639e-12
Cnep1r1	1.39741e-16	-0.402761	0.683	0.745	2.68065e-12
Prkaa2	1.42744e-16	-0.254079	0.851	0.883	2.73827e-12
Rnf13	1.46968e-16	-0.260104	0.837	0.874	2.81928e-12
Sptssb	1.52673e-16	0.529145	0.505	0.409	2.92873e-12
Cmip	1.58999e-16	-0.374425	0.532	0.647	3.05008e-12
Herc4	1.65594e-16	-0.517622	0.285	0.403	3.17659e-12
Shb	1.72284e-16	-0.313112	0.599	0.721	3.30492e-12
Naprt	1.75609e-16	0.386682	0.692	0.624	3.36872e-12
Cand1	1.77349e-16	-0.346298	0.582	0.691	3.40209e-12
Gjb4	1.80607e-16	-0.634168	0.209	0.316	3.46458e-12
Dcaf11	1.83159e-16	0.240913	0.934	0.888	3.51354e-12
Snx6	1.86727e-16	-0.357322	0.65	0.739	3.58198e-12
Sh3glb2	1.88568e-16	0.27183	0.914	0.88	3.6173e-12
Slc25a25	1.90352e-16	-0.416478	0.511	0.62	3.65153e-12
Baz1a	2.02471e-16	-0.460563	0.34	0.459	3.884e-12
Calm3	2.0374e-16	0.176048	0.992	0.991	3.90834e-12
Pnkd	2.06764e-16	0.340012	0.776	0.695	3.96635e-12
Nt5c2	2.46842e-16	-0.306294	0.645	0.743	4.73517e-12
Lpin2	2.50217e-16	-0.330502	0.897	0.912	4.79991e-12
Fndc3a	2.63682e-16	-0.304796	0.666	0.759	5.05821e-12
Abl1	2.73035e-16	0.343125	0.748	0.665	5.23762e-12
Igsf5	2.73951e-16	0.222609	0.965	0.942	5.25519e-12
Tmcc1	2.83027e-16	0.363355	0.731	0.668	5.4293e-12
Tmed7	2.90018e-16	-0.217424	0.924	0.946	5.56341e-12
Ttc7	2.91644e-16	0.238379	0.94	0.889	5.59461e-12
Vat1	3.38358e-16	0.158032	0.999	0.99	6.49073e-12
Adam10	3.53629e-16	-0.278606	0.776	0.844	6.78366e-12
Grasp	3.61882e-16	-0.419746	0.287	0.412	6.94199e-12
Ccdc59	3.6673e-16	0.395073	0.665	0.59	7.03498e-12
Gmcl1	3.68642e-16	0.345821	0.804	0.748	7.07167e-12
Pafah1b2	3.87836e-16	-0.286224	0.828	0.867	7.43986e-12
Fam193b	3.92186e-16	0.463019	0.613	0.54	7.5233e-12
Tiam2	3.96461e-16	-1.10585	0.056	0.125	7.60531e-12
Duoxa2	4.10393e-16	-1.13792	0.066	0.139	7.87256e-12
Rlf	4.16364e-16	-0.592247	0.205	0.31	7.98712e-12
P2ry2	4.23984e-16	-0.388344	0.463	0.579	8.13328e-12
Grpel2	4.98403e-16	-0.228761	0.887	0.912	9.56087e-12
Sorbs2	5.10026e-16	-0.417784	0.522	0.626	9.78384e-12
Me2	5.11731e-16	-0.251304	0.936	0.946	9.81654e-12
Trim40	5.20129e-16	-0.41822	0.537	0.638	9.97763e-12
Ndrg2	5.21736e-16	-0.909403	0.083	0.162	1.00085e-11
Fam8a1	5.3835e-16	0.257465	0.937	0.918	1.03272e-11
Emp2	5.41153e-16	-0.269982	0.736	0.817	1.03809e-11
Hectd3	5.45576e-16	0.231994	0.946	0.911	1.04658e-11
Gnpnat1	5.74778e-16	-0.358518	0.712	0.764	1.1026e-11
Pcgf3	5.98966e-16	-0.348987	0.512	0.631	1.149e-11
Rreb1	6.19705e-16	0.246552	0.925	0.889	1.18878e-11
Khdrbs3	6.37233e-16	-1.68401	0.02	0.07	1.2224e-11
Emd	6.87578e-16	-0.375641	0.485	0.603	1.31898e-11
Fundc2	6.91019e-16	-0.446314	0.368	0.487	1.32558e-11
Psmd13	7.11202e-16	0.286626	0.809	0.732	1.3643e-11
Ifit3	7.28028e-16	-2.12867	0.026	0.078	1.39658e-11
Dbndd2	7.40653e-16	-0.184305	0.968	0.976	1.42079e-11
Fbp1	7.41905e-16	-1.43096	0.053	0.119	1.4232e-11
Gdf15	7.4428e-16	-0.619448	0.812	0.832	1.42775e-11
Upp1	7.44814e-16	-0.615351	0.196	0.299	1.42878e-11
Tjp1	7.4791e-16	-0.141045	1	0.997	1.43472e-11
Asap1	7.64063e-16	-0.373358	0.682	0.738	1.4657e-11
BC031181	7.93921e-16	-0.309006	0.656	0.76	1.52298e-11
Vopp1	8.11213e-16	-0.358972	0.454	0.571	1.55615e-11
Cln5	8.12239e-16	-0.455996	0.363	0.481	1.55812e-11
Mospd1	8.13322e-16	-0.4233	0.392	0.511	1.5602e-11
Wapl	8.51812e-16	-0.253811	0.934	0.948	1.63403e-11
Appl1	8.52089e-16	-0.400366	0.428	0.547	1.63456e-11
2200002D01Rik	8.53459e-16	-0.123319	0.998	0.998	1.63719e-11
Asns	8.73179e-16	-0.383199	0.517	0.634	1.67502e-11
Stim1	8.78951e-16	-0.321557	0.587	0.699	1.68609e-11
Cyp2u1	9.50024e-16	0.430397	0.515	0.402	1.82243e-11
Slc31a2	9.71639e-16	-0.437669	0.331	0.45	1.8639e-11
Paxbp1	9.80584e-16	0.499914	0.616	0.551	1.88105e-11
Ap1g2	9.89793e-16	0.354043	0.692	0.605	1.89872e-11
Nudt14	9.92197e-16	-0.754069	0.137	0.229	1.90333e-11
Dnajb11	1.02295e-15	-0.284982	0.78	0.834	1.96232e-11
Pkdcc	1.02604e-15	-0.450872	0.422	0.536	1.96825e-11
Gtpbp2	1.04246e-15	0.281242	0.909	0.851	1.99976e-11
Sf3b6	1.06076e-15	-0.337544	0.619	0.718	2.03486e-11
Ist1	1.10145e-15	-0.263769	0.846	0.873	2.11292e-11
Cirbp	1.1245e-15	0.272286	0.889	0.843	2.15714e-11
Hnrnpab	1.15741e-15	0.207008	0.987	0.972	2.22026e-11
Ppp2r2d	1.18768e-15	-0.537581	0.268	0.377	2.27833e-11
Mtx2	1.24102e-15	-0.484935	0.417	0.527	2.38065e-11
Atp6v1e1	1.25784e-15	-0.154763	0.992	0.995	2.41292e-11
Zfp664	1.25964e-15	-0.523997	0.394	0.501	2.41638e-11
Bcl6	1.32983e-15	-0.291741	0.729	0.799	2.55101e-11
Chtop	1.40744e-15	0.289132	0.84	0.768	2.6999e-11
Timm8b	1.48743e-15	0.193651	0.986	0.97	2.85334e-11
Chmp6	1.50103e-15	0.317535	0.798	0.745	2.87942e-11
Smurf2	1.58417e-15	-0.410838	0.488	0.597	3.03892e-11
Osbpl3	1.58898e-15	0.386773	0.699	0.634	3.04815e-11
Serinc2	1.61758e-15	-0.233886	0.811	0.87	3.103e-11
Nectin2	1.62952e-15	-0.189034	0.948	0.961	3.1259e-11
Cacnb3	1.69486e-15	0.44593	0.568	0.478	3.25125e-11
Syk	1.72275e-15	-1.00206	0.067	0.139	3.30476e-11
Ak3	1.75599e-15	-0.207708	0.901	0.921	3.36851e-11
Ndufb5	1.78135e-15	-0.229336	0.929	0.946	3.41716e-11
AW549877	1.78368e-15	-0.368297	0.428	0.555	3.42163e-11
Fbxw9	1.78534e-15	0.352134	0.761	0.683	3.42481e-11
Tcea1	1.79465e-15	-0.339029	0.618	0.712	3.44268e-11
Rap2b	1.82482e-15	-0.356011	0.507	0.63	3.50055e-11
5031439G07Rik	1.82913e-15	-0.216703	0.886	0.922	3.50882e-11
Trappc8	1.89975e-15	-0.460438	0.314	0.43	3.64429e-11
Cpne3	1.9021e-15	-0.46605	0.385	0.497	3.6488e-11
Slc16a1	1.92359e-15	-0.549934	0.305	0.418	3.69002e-11
Prpf40a	2.20425e-15	-0.357795	0.505	0.611	4.22841e-11
Kif5b	2.32694e-15	-0.233827	0.949	0.957	4.46377e-11
Fxr1	2.41831e-15	-0.329364	0.635	0.731	4.63904e-11
Usp12	2.49051e-15	-0.318232	0.516	0.638	4.77754e-11
Jak2	2.51911e-15	-0.252137	0.824	0.876	4.83241e-11
Slc17a5	2.51941e-15	-0.538324	0.284	0.394	4.83299e-11
Tbc1d15	2.56158e-15	-0.274913	0.807	0.844	4.91388e-11
Slc28a2	2.57964e-15	-0.770941	0.419	0.508	4.94852e-11
Rnf2	2.76507e-15	-0.540636	0.247	0.354	5.30423e-11
Usf2	2.81112e-15	0.373466	0.685	0.611	5.39258e-11
BC005537	2.95177e-15	0.140825	1	1	5.66238e-11
Spink4	3.01977e-15	0.828831	0.371	0.275	5.79283e-11
Elf1	3.21384e-15	-0.473463	0.34	0.451	6.16511e-11
Atp6v0a1	3.29896e-15	-0.212474	0.939	0.955	6.32839e-11
Zfand5	3.56394e-15	-0.293418	0.734	0.795	6.83671e-11
Cxcl16	3.6257e-15	-0.192088	0.972	0.981	6.95519e-11
Spats2l	3.73483e-15	-0.767354	0.128	0.217	7.16453e-11
Ndufb6	3.8643e-15	0.230285	0.961	0.945	7.41288e-11
Insl6	3.89302e-15	-0.434194	0.38	0.491	7.46797e-11
Zfand3	3.91582e-15	-0.284466	0.7	0.779	7.51172e-11
Snapc1	3.91604e-15	-0.653535	0.156	0.251	7.51215e-11
Ttc38	3.99512e-15	0.518832	0.515	0.427	7.66384e-11
Tomm22	4.11665e-15	-0.483113	0.32	0.431	7.89696e-11
Trak1	4.28412e-15	0.200832	0.983	0.975	8.21824e-11
Ppp1r12a	4.33636e-15	-0.179105	0.938	0.96	8.31844e-11
Ccz1	4.34026e-15	-0.3375	0.618	0.719	8.32593e-11
Tmem43	4.7304e-15	-0.471023	0.367	0.48	9.07433e-11
Nbl1	5.01501e-15	-0.372685	0.533	0.634	9.62029e-11
Mob1a	5.08305e-15	-0.361394	0.49	0.606	9.75081e-11
Ubc	5.15107e-15	-0.120622	1	1	9.88129e-11
Tom1l1	5.18308e-15	-0.354524	0.566	0.658	9.9427e-11
Hsbp1	5.19305e-15	-0.202594	0.974	0.981	9.96183e-11
Zmat2	5.52176e-15	0.259634	0.89	0.838	1.05924e-10
Uqcrfs1	5.63446e-15	-0.149701	0.995	0.997	1.08086e-10
Pcx	5.75404e-15	-0.290347	0.766	0.801	1.1038e-10
Vps37b	5.99504e-15	-0.352189	0.751	0.792	1.15003e-10
Ostc	6.00357e-15	-0.323796	0.628	0.728	1.15167e-10
Capzb	6.07744e-15	-0.108137	1	1	1.16584e-10
Mpp6	6.09904e-15	-0.358212	0.507	0.619	1.16998e-10
Lin7c	6.81661e-15	-0.241636	0.868	0.896	1.30763e-10
Klk6	6.85518e-15	1.06692	0.166	0.09	1.31503e-10
Mcts1	6.86194e-15	-0.784033	0.118	0.202	1.31633e-10
Hes6	7.03657e-15	0.212001	0.917	0.87	1.34983e-10
Plin2	7.19963e-15	-0.468311	0.301	0.412	1.3811e-10
Cnppd1	7.20941e-15	-0.366511	0.45	0.567	1.38298e-10
Clic5	7.26188e-15	0.198503	0.977	0.963	1.39305e-10
Vamp4	7.52541e-15	-0.387419	0.371	0.491	1.4436e-10
Vps4b	7.64869e-15	-0.143036	0.997	0.999	1.46725e-10
Naa30	7.66469e-15	-0.339805	0.524	0.636	1.47032e-10
Gna13	7.81017e-15	-0.160326	0.99	0.994	1.49822e-10
Hdac1	8.08009e-15	0.266231	0.872	0.827	1.55e-10
Vti1b	8.757e-15	-0.198883	0.925	0.949	1.67986e-10
Kdelr1	8.9442e-15	-0.334063	0.542	0.649	1.71577e-10
Kcnj8	9.68482e-15	-0.887393	0.081	0.155	1.85784e-10
Anp32e	9.76656e-15	0.312065	0.759	0.691	1.87352e-10
Asah2	9.966e-15	-0.298497	0.709	0.795	1.91178e-10
Syngr2	1.02702e-14	0.228735	0.937	0.896	1.97012e-10
Mical2	1.05395e-14	0.237117	0.927	0.904	2.02178e-10
Rpp21	1.07019e-14	0.289777	0.77	0.693	2.05294e-10
Kctd9	1.12016e-14	-0.417721	0.382	0.495	2.14881e-10
Ube2e3	1.14895e-14	0.187058	0.965	0.933	2.20403e-10
Gatad1	1.16717e-14	-0.280942	0.719	0.797	2.23898e-10
Pitrm1	1.17268e-14	-0.462343	0.267	0.378	2.24955e-10
Psme1	1.17726e-14	0.286522	0.808	0.738	2.25834e-10
Fbxw8	1.21692e-14	0.351742	0.703	0.626	2.33441e-10
Mgat4a	1.23109e-14	0.201323	0.972	0.948	2.3616e-10
Pcmtd1	1.23664e-14	-0.448386	0.319	0.432	2.37224e-10
Srsf6	1.2587e-14	0.187122	0.984	0.964	2.41456e-10
Tepsin	1.31922e-14	0.320719	0.753	0.671	2.53065e-10
Renbp	1.33563e-14	-1.7072	0.017	0.061	2.56214e-10
Atp13a3	1.39178e-14	-0.314374	0.5	0.61	2.66986e-10
Scarb1	1.39308e-14	-0.519831	0.298	0.405	2.67235e-10
Zdhhc20	1.41378e-14	-0.620653	0.185	0.281	2.71205e-10
Tnrc18	1.54683e-14	0.356182	0.688	0.632	2.96728e-10
Lpin3	1.63468e-14	0.258558	0.894	0.847	3.13581e-10
Slc31a1	1.677e-14	-0.205433	0.857	0.887	3.21698e-10
Fam102b	1.72997e-14	-0.303856	0.638	0.73	3.31859e-10
Cox17	1.83723e-14	-0.140315	0.997	0.998	3.52437e-10
Dap	1.88907e-14	-0.18079	0.98	0.981	3.62381e-10
Tsc22d3	1.9238e-14	0.172463	0.994	0.995	3.69043e-10
Larp1b	1.9276e-14	0.187226	0.986	0.965	3.69772e-10
Edem3	1.94776e-14	-0.362071	0.419	0.537	3.73638e-10
Lgmn	1.95755e-14	-0.368383	0.36	0.481	3.75518e-10
Insig1	2.12858e-14	-0.138229	0.996	0.995	4.08325e-10
Krt19	2.19466e-14	0.104863	1	1	4.21002e-10
Krcc1	2.21078e-14	-0.396575	0.406	0.514	4.24093e-10
Mtm1	2.36182e-14	-0.25417	0.792	0.854	4.53068e-10
Myl7	2.4398e-14	-1.01434	0.059	0.125	4.68028e-10
Ak4	2.44825e-14	-0.551526	0.217	0.317	4.69649e-10
Strbp	2.46968e-14	-0.406234	0.382	0.493	4.73759e-10
Mob1b	2.47564e-14	-0.365571	0.448	0.565	4.74903e-10
Eif4ebp3	2.51522e-14	0.304737	0.803	0.75	4.82495e-10
Clstn1	2.53186e-14	0.211902	0.972	0.946	4.85687e-10
Lce3f	2.54754e-14	-1.48019	0.032	0.084	4.88694e-10
Tead1	2.65549e-14	-0.472275	0.258	0.366	5.09402e-10
Tmigd1	2.66282e-14	-0.232348	0.993	0.997	5.10808e-10
Stim2	2.67832e-14	-0.290507	0.677	0.764	5.13783e-10
Exoc4	2.77243e-14	0.42926	0.595	0.51	5.31834e-10
Ripk1	2.84778e-14	-0.539165	0.252	0.353	5.46289e-10
Lipa	2.85246e-14	-0.352728	0.491	0.606	5.47188e-10
Scaf1	2.90722e-14	0.275535	0.856	0.819	5.57691e-10
Vps37a	2.92783e-14	-0.463924	0.338	0.446	5.61646e-10
Zfp292	3.02291e-14	-0.681844	0.161	0.251	5.79884e-10
Trib1	3.09853e-14	-0.294289	0.736	0.798	5.94391e-10
Rsrc2	3.14695e-14	0.203279	0.986	0.975	6.0368e-10
Ier5	3.20546e-14	0.193597	0.982	0.971	6.14903e-10
Fbxw11	3.54538e-14	-0.243321	0.756	0.818	6.8011e-10
Sharpin	3.75987e-14	0.500427	0.474	0.379	7.21256e-10
Plat	3.8673e-14	-0.434556	0.379	0.485	7.41864e-10
Csnk2a1	3.92057e-14	-0.282126	0.744	0.808	7.52084e-10
Prdx3	4.01876e-14	-0.490127	0.333	0.44	7.7092e-10
Pim3	4.10439e-14	0.225482	0.948	0.914	7.87345e-10
Fam83e	4.15775e-14	0.277944	0.852	0.794	7.97581e-10
Atp7a	4.23516e-14	-0.334054	0.511	0.623	8.12431e-10
Rab35	4.31663e-14	-0.370932	0.456	0.571	8.28059e-10
Capn15	4.37151e-14	0.399185	0.636	0.551	8.38588e-10
Sars	4.39643e-14	-0.192345	0.928	0.949	8.43368e-10
Jun	4.69289e-14	-0.331125	0.711	0.766	9.00238e-10
Zfp91	4.71273e-14	-0.216748	0.874	0.899	9.04042e-10
Ndufb1-ps	4.88538e-14	-0.282604	0.816	0.856	9.37161e-10
Rp2	4.90032e-14	-0.294976	0.651	0.733	9.40028e-10
Snx5	4.93246e-14	-0.137792	0.997	0.996	9.46195e-10
2310011J03Rik	4.99165e-14	0.358824	0.683	0.62	9.57548e-10
Nt5e	5.14181e-14	0.593291	0.506	0.43	9.86354e-10
Ik	5.44391e-14	-0.22987	0.752	0.827	1.04431e-09
Dennd3	5.44434e-14	0.379601	0.637	0.559	1.04439e-09
Vcp	5.92552e-14	0.152475	0.997	0.997	1.13669e-09
Slc25a11	6.03833e-14	0.273313	0.799	0.736	1.15833e-09
Tax1bp3	6.07253e-14	-0.214318	0.895	0.922	1.16489e-09
Ddah1	6.14679e-14	-0.733091	0.127	0.21	1.17914e-09
Eppk1	6.35455e-14	0.154178	0.995	0.983	1.21899e-09
Rab30	6.56348e-14	-0.440457	0.41	0.516	1.25907e-09
Met	6.57344e-14	-0.400114	0.349	0.46	1.26098e-09
Lpgat1	7.00327e-14	-0.250595	0.758	0.832	1.34344e-09
Ndrg3	7.20294e-14	-0.39472	0.428	0.536	1.38174e-09
Syncrip	7.39426e-14	0.243227	0.902	0.852	1.41844e-09
Orc4	7.46969e-14	-0.377483	0.408	0.522	1.43291e-09
Eid3	7.64045e-14	0.298671	0.833	0.772	1.46567e-09
Txnl1	7.70113e-14	-0.301567	0.7	0.759	1.47731e-09
Brk1	7.98844e-14	-0.235119	0.862	0.893	1.53242e-09
Dcun1d4	8.10522e-14	-0.336222	0.446	0.563	1.55483e-09
Mfhas1	8.12029e-14	-0.253414	0.65	0.753	1.55772e-09
Gml2	8.55e-14	-0.374998	0.487	0.595	1.64015e-09
Clptm1	8.61332e-14	-0.244595	0.778	0.831	1.65229e-09
Sf3a1	8.82401e-14	0.311034	0.752	0.677	1.69271e-09
Ppp1r1b	9.12412e-14	-0.331517	0.821	0.858	1.75028e-09
Tank	9.16421e-14	-0.387961	0.447	0.55	1.75797e-09
Pkp4	9.2345e-14	-0.318954	0.503	0.621	1.77145e-09
Cyth1	9.338e-14	-0.367085	0.459	0.572	1.79131e-09
Tmem95	9.60125e-14	-0.819223	0.091	0.165	1.84181e-09
Nkiras2	1.01679e-13	0.194429	0.957	0.927	1.95051e-09
Naa80	1.02337e-13	-0.455989	0.341	0.445	1.96313e-09
Gsk3b	1.10539e-13	-0.198802	0.933	0.958	2.12048e-09
Tmem238l	1.12957e-13	-0.295862	0.566	0.671	2.16685e-09
Arhgap31	1.15253e-13	-0.700215	0.135	0.218	2.2109e-09
Wls	1.16471e-13	-0.33709	0.507	0.619	2.23427e-09
Tnip1	1.20211e-13	0.170654	0.994	0.987	2.30601e-09
Usp48	1.21766e-13	0.329391	0.751	0.683	2.33584e-09
Vstm5	1.24884e-13	-0.248264	0.84	0.881	2.39565e-09
Cybrd1	1.2988e-13	-0.808213	0.125	0.206	2.49149e-09
Tcta	1.35205e-13	0.327179	0.741	0.668	2.59364e-09
Fcgbp	1.38752e-13	-0.24198	0.982	0.976	2.66168e-09
Gemin7	1.50345e-13	-0.349133	0.391	0.509	2.88407e-09
Pithd1	1.60324e-13	0.424119	0.58	0.5	3.0755e-09
Fam83b	1.64706e-13	-0.386739	0.404	0.518	3.15956e-09
Foxa1	1.73343e-13	-0.411322	0.364	0.47	3.32523e-09
Alas1	1.73377e-13	0.269888	0.83	0.777	3.32589e-09
Pcgf5	1.78185e-13	-0.384183	0.387	0.494	3.41812e-09
Dynll2	1.81701e-13	-0.182027	0.996	0.997	3.48557e-09
Lrp10	1.86095e-13	-0.152268	0.979	0.989	3.56986e-09
Gpbp1	1.8764e-13	-0.319245	0.635	0.73	3.5995e-09
Wsb1	1.93998e-13	-0.161698	0.971	0.972	3.72146e-09
Smc6	1.98341e-13	-0.512667	0.276	0.375	3.80478e-09
Col4a2	2.15137e-13	0.33201	0.62	0.529	4.12697e-09
Inpp5e	2.23588e-13	-0.513665	0.245	0.345	4.28909e-09
Mpc2	2.35708e-13	-0.306045	0.786	0.828	4.52158e-09
Cdc34	2.36858e-13	0.199251	0.971	0.943	4.54365e-09
Wac	2.62677e-13	-0.262303	0.623	0.736	5.03894e-09
Yipf5	2.62953e-13	-0.334934	0.474	0.583	5.04422e-09
Sugt1	2.6659e-13	-0.30651	0.634	0.723	5.114e-09
Klhl28	2.69472e-13	-0.53514	0.226	0.322	5.16928e-09
Pgd	2.74085e-13	0.18066	0.991	0.986	5.25778e-09
Scd2	2.77148e-13	-0.13751	0.997	1	5.31653e-09
Pcnp	2.7886e-13	-0.327076	0.477	0.587	5.34936e-09
Frmd8	2.83063e-13	0.271879	0.802	0.748	5.42999e-09
Tmco3	2.91664e-13	-0.39147	0.385	0.495	5.595e-09
Dcun1d3	2.92209e-13	-0.457023	0.287	0.39	5.60545e-09
Usp8	2.93586e-13	0.306305	0.727	0.668	5.63187e-09
Fbxl19	2.95726e-13	0.528476	0.439	0.349	5.67292e-09
Saraf	2.99474e-13	-0.322768	0.518	0.622	5.74482e-09
Hist2h2ac	3.01805e-13	0.602551	0.471	0.387	5.78953e-09
Mavs	3.05759e-13	0.313794	0.747	0.682	5.86538e-09
Cept1	3.18896e-13	-0.25447	0.668	0.755	6.11738e-09
Vcpip1	3.2481e-13	-0.405628	0.369	0.478	6.23082e-09
Cnih4	3.41815e-13	-0.25571	0.772	0.818	6.55703e-09
Tbcb	3.44025e-13	0.265735	0.831	0.769	6.59944e-09
Dctn1	3.4446e-13	0.218978	0.949	0.933	6.60778e-09
Ube2g1	3.50159e-13	-0.317126	0.604	0.697	6.7171e-09
Hif3a	3.50194e-13	-0.515952	0.311	0.407	6.71777e-09
Socs6	3.57151e-13	-0.389182	0.378	0.483	6.85123e-09
Trim2	3.60059e-13	0.268714	0.815	0.761	6.90701e-09
Ppp6c	3.64423e-13	-0.28202	0.66	0.74	6.99073e-09
Gnl1	3.76476e-13	-0.283801	0.694	0.774	7.22194e-09
Psmb6	3.79679e-13	0.240984	0.866	0.819	7.28339e-09
Ret	3.81322e-13	-0.688697	0.117	0.196	7.3149e-09
Sept11	3.88592e-13	-0.32183	0.57	0.661	7.45436e-09
Eif4a1	3.90241e-13	0.1871	0.989	0.985	7.486e-09
Impa2	3.99942e-13	-0.430429	0.299	0.407	7.67209e-09
Appbp2	4.09568e-13	-0.303144	0.586	0.69	7.85675e-09
Pex2	4.26158e-13	-0.360057	0.421	0.528	8.17499e-09
Vipr1	4.50324e-13	0.210691	0.861	0.792	8.63856e-09
Chuk	4.85517e-13	-0.225544	0.792	0.848	9.31367e-09
Eif3a	4.96025e-13	-0.342909	0.636	0.715	9.51524e-09
Gapvd1	5.07567e-13	-0.360213	0.37	0.482	9.73666e-09
Vezf1	5.1217e-13	-0.395	0.335	0.444	9.82497e-09
Plcxd2	5.27191e-13	-0.48789	0.248	0.345	1.01131e-08
Rnf141	5.41924e-13	0.224193	0.926	0.887	1.03957e-08
Trim16	5.41931e-13	-0.321733	0.417	0.535	1.03959e-08
Naa15	5.74835e-13	-0.365634	0.4	0.512	1.10271e-08
Avl9	5.75409e-13	-0.371339	0.394	0.505	1.10381e-08
Suco	5.78496e-13	-0.334654	0.521	0.621	1.10973e-08
Ankrd16	5.78746e-13	0.398433	0.596	0.529	1.11021e-08
Emc2	6.35066e-13	-0.380847	0.447	0.55	1.21825e-08
Psmb3	6.41118e-13	0.223798	0.916	0.877	1.22986e-08
Tnnt2	6.66271e-13	-0.446664	0.526	0.606	1.27811e-08
Cideb	6.76925e-13	0.151919	0.996	0.994	1.29855e-08
Ube2k	6.87113e-13	-0.211419	0.83	0.869	1.31809e-08
Txndc15	7.52807e-13	0.392977	0.629	0.564	1.44411e-08
Ptrh1	7.6988e-13	-0.246704	0.787	0.826	1.47686e-08
Bcl2l1	7.83537e-13	-0.138948	0.989	0.989	1.50306e-08
Ap2m1	7.94705e-13	-0.325472	0.519	0.622	1.52448e-08
Pyroxd2	8.01119e-13	-1.01063	0.059	0.119	1.53679e-08
Gimd1	8.24488e-13	0.367694	0.651	0.575	1.58161e-08
Gramd1b	8.37985e-13	0.241983	0.921	0.899	1.60751e-08
Gnaq	8.70296e-13	-0.40486	0.344	0.448	1.66949e-08
Sec63	8.7736e-13	-0.263902	0.661	0.744	1.68304e-08
Ube2s	8.77376e-13	-0.184354	0.854	0.903	1.68307e-08
Bmp8b	8.91526e-13	-0.295429	0.678	0.747	1.71021e-08
Ppp2r3c	8.95196e-13	-0.419914	0.34	0.441	1.71726e-08
Tmem106b	9.04937e-13	-0.249733	0.748	0.799	1.73594e-08
Ube2v1	9.0719e-13	-0.260242	0.543	0.663	1.74026e-08
Rabgap1l	9.08331e-13	0.360444	0.641	0.569	1.74245e-08
Cdk6	9.12754e-13	-0.3383	0.592	0.683	1.75094e-08
Bet1	9.4677e-13	-0.436443	0.316	0.419	1.81619e-08
Dnase1l1	9.60979e-13	-0.379583	0.292	0.4	1.84345e-08
Larp4b	9.81888e-13	0.234671	0.924	0.886	1.88356e-08
Sqstm1	1.02359e-12	-0.191329	0.995	0.993	1.96355e-08
1700025G04Rik	1.05124e-12	-0.28561	0.631	0.72	2.0166e-08
Ppp1r13l	1.09636e-12	-0.396767	0.321	0.427	2.10315e-08
Rhox5	1.10719e-12	0.944825	0.178	0.106	2.12393e-08
Usp2	1.12985e-12	-0.976906	0.064	0.125	2.16739e-08
Smarca4	1.14136e-12	0.314147	0.774	0.715	2.18948e-08
Ppp1r3e	1.1584e-12	0.439959	0.502	0.421	2.22215e-08
Atp6v1b2	1.16379e-12	-0.271988	0.627	0.723	2.2325e-08
Atp2b4	1.17549e-12	1.12757	0.118	0.059	2.25495e-08
Avpi1	1.18431e-12	-0.35067	0.467	0.568	2.27186e-08
Trim36	1.2014e-12	-0.641435	0.156	0.24	2.30465e-08
Zfp326	1.25247e-12	-0.422052	0.34	0.439	2.40262e-08
Vps26a	1.27177e-12	-0.166688	0.955	0.969	2.43964e-08
Ptpn22	1.30898e-12	0.53521	0.494	0.422	2.51102e-08
Ubp1	1.32416e-12	0.226659	0.908	0.887	2.54014e-08
Otud3	1.40041e-12	-0.367793	0.366	0.471	2.6864e-08
Suz12	1.41387e-12	-0.374211	0.381	0.488	2.71223e-08
Trim33	1.43302e-12	-0.396011	0.311	0.414	2.74897e-08
Hmox1	1.57776e-12	-0.422265	0.323	0.423	3.02662e-08
Arf2	1.61525e-12	-0.381358	0.372	0.477	3.09853e-08
Dhx9	1.64735e-12	-0.337374	0.454	0.561	3.16011e-08
Rad21	1.67451e-12	-0.237329	0.736	0.806	3.21221e-08
Mob3b	1.73553e-12	0.570629	0.414	0.333	3.32927e-08
Slc35e4	1.81147e-12	-0.398922	0.306	0.41	3.47495e-08
Limk2	1.83716e-12	0.32843	0.689	0.632	3.52422e-08
Gadd45a	1.84945e-12	-0.151538	0.995	0.997	3.5478e-08
Clpp	1.92245e-12	0.468499	0.491	0.412	3.68784e-08
Atrn	1.93905e-12	-0.298606	0.528	0.625	3.71968e-08
Rab1b	1.96466e-12	0.179413	0.97	0.95	3.76881e-08
Magt1	1.98713e-12	-0.308532	0.467	0.584	3.81192e-08
Baiap2l2	1.98999e-12	0.210534	0.976	0.959	3.81741e-08
Ugt1a1	2.06047e-12	0.192994	0.975	0.963	3.9526e-08
Fam129a	2.1109e-12	-0.387923	0.27	0.375	4.04933e-08
Srebf1	2.2778e-12	0.297036	0.794	0.729	4.36951e-08
Amn1	2.30136e-12	-0.33769	0.343	0.455	4.41469e-08
Man2a1	2.39438e-12	-0.254215	0.741	0.801	4.59315e-08
Lrrc8d	2.40254e-12	-0.334741	0.447	0.555	4.6088e-08
Anapc11	2.42261e-12	0.251331	0.824	0.764	4.64729e-08
Glmp	2.43038e-12	-0.341008	0.439	0.545	4.6622e-08
Akirin2	2.5853e-12	-0.187762	0.854	0.885	4.95937e-08
Glyr1	2.63933e-12	-0.2926	0.714	0.771	5.06302e-08
Klhl22	2.73001e-12	-0.325317	0.443	0.552	5.23699e-08
Slc35a3	2.74852e-12	-0.232033	0.738	0.795	5.2725e-08
Mtpap	2.76587e-12	-0.636805	0.148	0.229	5.30577e-08
Ubap1	2.79259e-12	-0.300633	0.589	0.686	5.35702e-08
Mapk9	2.82696e-12	-0.464748	0.208	0.301	5.42295e-08
Snx16	2.89687e-12	-0.343688	0.393	0.502	5.55707e-08
Taok2	2.98867e-12	0.422116	0.544	0.471	5.73317e-08
Asb13	3.01455e-12	0.385221	0.607	0.545	5.78281e-08
Tspo	3.0321e-12	-0.206221	0.77	0.826	5.81647e-08
Trappc6b	3.05073e-12	-0.343726	0.443	0.545	5.85222e-08
Uggt1	3.06872e-12	-0.336698	0.389	0.495	5.88673e-08
Tmem251	3.06887e-12	-0.426231	0.256	0.356	5.88702e-08
Uty	3.0733e-12	-0.343666	0.382	0.494	5.89552e-08
Grcc10	3.13911e-12	0.231211	0.879	0.829	6.02176e-08
Patl1	3.14492e-12	-0.348155	0.353	0.458	6.0329e-08
Rnf10	3.23122e-12	0.157794	0.996	0.992	6.19844e-08
Slc4a7	3.32161e-12	-0.401164	0.325	0.426	6.37184e-08
Prss30	3.35055e-12	-0.249695	0.852	0.88	6.42736e-08
Trim14	3.6487e-12	0.214476	0.95	0.917	6.99929e-08
Mnt	3.75211e-12	0.236578	0.878	0.828	7.19768e-08
Rab18	3.84053e-12	0.170833	0.978	0.972	7.36728e-08
Med10	3.89268e-12	-0.325251	0.406	0.515	7.46733e-08
Dgka	3.89752e-12	0.264861	0.854	0.802	7.47661e-08
Txnip	3.94086e-12	-0.148806	1	1	7.55975e-08
Tbrg4	4.03066e-12	0.312498	0.678	0.602	7.73201e-08
Themis3	4.08973e-12	-0.2071	0.844	0.888	7.84533e-08
Anxa3	4.17654e-12	-0.218581	0.965	0.962	8.01186e-08
Rnf11	4.20904e-12	-0.272298	0.607	0.701	8.0742e-08
Ppfibp1	4.39016e-12	-0.374267	0.371	0.476	8.42165e-08
Ndufb7	4.47473e-12	0.163112	0.993	0.991	8.58387e-08
Mep1a	4.58904e-12	-0.204527	0.945	0.964	8.80315e-08
Ptk2	4.63298e-12	-0.291315	0.548	0.651	8.88744e-08
Ggct	4.86658e-12	-0.35828	0.392	0.495	9.33557e-08
Fbxo38	4.93879e-12	-0.34386	0.394	0.5	9.47408e-08
Eif2d	5.00781e-12	0.381544	0.632	0.567	9.60648e-08
Wars	5.02684e-12	-0.191995	0.773	0.835	9.64299e-08
Hnrnpul1	5.04791e-12	-0.176322	0.934	0.956	9.68341e-08
Slc9a8	5.10127e-12	0.412488	0.547	0.471	9.78578e-08
Als2cl	5.12085e-12	0.384671	0.646	0.593	9.82332e-08
Ssx2ip	5.21848e-12	-0.350812	0.379	0.481	1.00106e-07
Serbp1	5.22228e-12	0.160837	0.994	0.985	1.00179e-07
Gpr17	5.23713e-12	-0.634148	0.158	0.24	1.00464e-07
Ppib	5.24355e-12	0.18416	0.974	0.966	1.00587e-07
St3gal6	5.34787e-12	0.511513	0.431	0.35	1.02588e-07
Nags	5.36404e-12	0.314687	0.684	0.612	1.02898e-07
Gas2l3	5.45209e-12	-0.506436	0.274	0.365	1.04587e-07
Psma1	5.45591e-12	-0.307406	0.513	0.616	1.04661e-07
Aagab	5.47093e-12	0.407504	0.568	0.5	1.04949e-07
Anxa10	5.6634e-12	0.215555	0.499	0.392	1.08641e-07
Crat	5.70361e-12	0.30171	0.739	0.674	1.09412e-07
Dennd5b	5.99789e-12	0.402593	0.564	0.493	1.15057e-07
Cd38	6.12993e-12	-0.392512	0.345	0.446	1.17591e-07
Sgsm2	6.18166e-12	0.507008	0.421	0.337	1.18583e-07
4930539E08Rik	6.19086e-12	-0.552086	0.141	0.222	1.18759e-07
Mgat5	6.35189e-12	-0.146824	0.983	0.988	1.21848e-07
Clca3b	6.37962e-12	-0.482895	0.288	0.383	1.2238e-07
Zfp800	6.65018e-12	-0.48486	0.232	0.323	1.2757e-07
Gnl3l	7.10526e-12	-0.403615	0.289	0.389	1.363e-07
Hsd3b7	7.41901e-12	-0.619034	0.131	0.208	1.42319e-07
Fam241a	7.50662e-12	-0.404935	0.327	0.424	1.44e-07
Pglyrp1	7.5303e-12	-0.126305	0.999	0.997	1.44454e-07
Emc9	7.81025e-12	0.589862	0.375	0.297	1.49824e-07
Sptan1	7.83543e-12	-0.12804	0.993	0.995	1.50307e-07
Mta2	7.86282e-12	0.260648	0.838	0.778	1.50833e-07
Psma6	8.18137e-12	-0.221343	0.876	0.912	1.56943e-07
Ints6	8.22707e-12	-0.396594	0.32	0.419	1.5782e-07
Gtf2ird1	8.27918e-12	0.262256	0.801	0.745	1.58819e-07
C1galt1c1	8.31023e-12	-0.373216	0.367	0.466	1.59415e-07
Ddhd2	8.33326e-12	0.33549	0.655	0.59	1.59857e-07
Crk	8.55854e-12	0.180738	0.981	0.963	1.64179e-07
Parg	8.67845e-12	-0.50183	0.228	0.317	1.66479e-07
Nol7	8.71305e-12	-0.273767	0.715	0.776	1.67142e-07
Dcaf13	8.96928e-12	-0.446745	0.336	0.431	1.72058e-07
Pdcd10	9.24227e-12	-0.529515	0.203	0.29	1.77294e-07
Dvl3	9.31974e-12	0.242015	0.86	0.808	1.78781e-07
Gm2a	9.37476e-12	-0.587475	0.158	0.24	1.79836e-07
Fmo5	9.82726e-12	-0.754312	0.087	0.153	1.88516e-07
Ythdc1	1.00158e-11	-0.282771	0.614	0.71	1.92133e-07
Plekha8	1.00187e-11	-0.281313	0.425	0.542	1.92189e-07
Tmem9	1.02204e-11	-0.824583	0.087	0.152	1.96058e-07
Mier3	1.02333e-11	-0.340858	0.397	0.498	1.96305e-07
Gsr	1.0403e-11	0.150883	0.997	0.992	1.99561e-07
Narf	1.05072e-11	0.322489	0.742	0.695	2.01559e-07
Marc2	1.05746e-11	-0.180199	0.962	0.969	2.02853e-07
Bbip1	1.08537e-11	-0.36415	0.365	0.47	2.08207e-07
Ugt1a6b	1.10354e-11	0.526725	0.379	0.296	2.11693e-07
Raet1e	1.10513e-11	-0.674632	0.105	0.176	2.11996e-07
Ctss	1.11062e-11	-0.476707	0.248	0.339	2.13049e-07
Zfp51	1.12355e-11	-0.554816	0.168	0.25	2.1553e-07
4833420G17Rik	1.20049e-11	0.365361	0.602	0.526	2.3029e-07
Tmem33	1.21023e-11	-0.416709	0.294	0.391	2.32159e-07
Tatdn2	1.23438e-11	0.254839	0.8	0.755	2.36792e-07
Kmt2e	1.25107e-11	-0.297293	0.592	0.679	2.39993e-07
Slc12a7	1.25276e-11	0.339129	0.655	0.595	2.40317e-07
Mal2	1.26145e-11	-0.26372	0.584	0.677	2.41985e-07
Evpl	1.26508e-11	-0.244251	0.705	0.784	2.4268e-07
Zfp654	1.28092e-11	-0.445889	0.242	0.334	2.4572e-07
Nadk	1.3063e-11	0.116385	1	0.998	2.50587e-07
Cct8	1.36758e-11	-0.276085	0.751	0.795	2.62343e-07
Spink1	1.38017e-11	-0.74583	0.134	0.208	2.64759e-07
Ier3	1.40127e-11	-0.356915	0.637	0.703	2.68806e-07
B3gnt3	1.41272e-11	-0.135735	0.988	0.989	2.71002e-07
Uhmk1	1.42363e-11	-0.168509	0.875	0.911	2.73096e-07
Cyp2d22	1.43382e-11	-1.24513	0.033	0.079	2.7505e-07
Zfp467	1.47569e-11	-0.337817	0.358	0.463	2.83081e-07
Usp16	1.49202e-11	-0.494713	0.199	0.286	2.86213e-07
Lancl2	1.50111e-11	-0.73518	0.099	0.167	2.87958e-07
Ppp1r15a	1.73877e-11	-0.394541	0.355	0.453	3.33548e-07
Psmd1	1.78855e-11	-0.349524	0.393	0.493	3.43097e-07
Plscr2	1.80054e-11	-1.06784	0.044	0.094	3.45397e-07
Abhd17b	1.82879e-11	-0.423189	0.311	0.404	3.50818e-07
Maea	1.83139e-11	-0.23278	0.695	0.765	3.51316e-07
Actr2	1.92374e-11	-0.353699	0.412	0.515	3.69031e-07
Phf13	1.93757e-11	-0.342395	0.395	0.499	3.71685e-07
Pcsk1	1.95673e-11	-1.07484	0.047	0.099	3.75359e-07
Ptp4a2	1.98419e-11	-0.224767	0.656	0.744	3.80628e-07
Dpp3	1.99089e-11	0.222627	0.903	0.87	3.81913e-07
Sgpp1	1.99168e-11	-0.44969	0.29	0.385	3.82064e-07
Etfa	2.07218e-11	-0.148257	0.945	0.949	3.97507e-07
Tmem183a	2.25798e-11	-0.270516	0.642	0.729	4.33149e-07
Rbm39	2.25908e-11	-0.207165	0.835	0.878	4.33358e-07
Tmem120a	2.34872e-11	0.35105	0.663	0.614	4.50555e-07
Uba6	2.3556e-11	-0.373553	0.366	0.467	4.51875e-07
Ptpn2	2.378e-11	-0.270279	0.541	0.641	4.56172e-07
Trim27	2.44847e-11	-0.410469	0.265	0.36	4.69691e-07
Prkaa1	2.47222e-11	-0.318452	0.465	0.567	4.74246e-07
Gcnt2	2.49494e-11	-0.260261	0.602	0.697	4.78605e-07
Rbm7	2.4964e-11	-0.327175	0.4	0.504	4.78884e-07
Chmp2b	2.50142e-11	-0.117234	0.998	0.997	4.79848e-07
Tmem150b	2.52275e-11	-0.159307	0.985	0.984	4.83939e-07
Tanc2	2.53521e-11	0.869403	0.16	0.095	4.86329e-07
Cbl	2.65788e-11	-0.696732	0.103	0.171	5.09862e-07
Cox7b	2.66967e-11	-0.13412	0.999	1	5.12122e-07
Pcsk5	2.68169e-11	0.226713	0.902	0.871	5.14429e-07
Gpd2	2.69577e-11	-0.143639	0.988	0.991	5.17129e-07
Oaf	2.76904e-11	0.577719	0.315	0.233	5.31184e-07
Ash1l	2.79116e-11	0.281358	0.699	0.643	5.35428e-07
Kdelr2	2.81343e-11	0.128238	0.999	0.997	5.397e-07
Svip	2.83772e-11	0.215077	0.905	0.873	5.44359e-07
Nsdhl	2.92672e-11	-0.175838	0.901	0.919	5.61433e-07
Ndel1	2.94972e-11	-0.251991	0.61	0.713	5.65844e-07
Metrnl	3.04868e-11	-0.160884	0.979	0.973	5.84828e-07
Ppp4r3a	3.16034e-11	-0.503575	0.195	0.279	6.06248e-07
Sult1b1	3.17781e-11	-0.262197	0.798	0.836	6.09599e-07
Rnf19a	3.18643e-11	-0.339768	0.346	0.449	6.11253e-07
Zfp955b	3.21621e-11	-0.536384	0.177	0.259	6.16966e-07
Drosha	3.33626e-11	0.332187	0.656	0.595	6.39994e-07
Stk10	3.35301e-11	-0.378509	0.376	0.47	6.43208e-07
Nr1i2	3.37938e-11	0.309775	0.727	0.684	6.48267e-07
Cab39	3.45706e-11	-0.12579	0.997	0.998	6.63169e-07
Nras	3.48667e-11	-0.226728	0.883	0.901	6.68847e-07
Zmat5	3.54267e-11	0.418647	0.546	0.48	6.7959e-07
Tinagl1	3.68498e-11	-0.278718	0.6	0.695	7.06889e-07
6430548M08Rik	3.69142e-11	-0.807153	0.085	0.148	7.08126e-07
Auh	3.81315e-11	0.54734	0.375	0.297	7.31476e-07
Taf13	3.84424e-11	-0.416686	0.272	0.363	7.37441e-07
Rbms1	3.87742e-11	-0.457204	0.195	0.282	7.43805e-07
Nudt3	3.8883e-11	0.26555	0.802	0.743	7.45892e-07
Cog3	3.91655e-11	-0.413199	0.3	0.395	7.51311e-07
Ddx3y	3.91936e-11	-0.411726	0.346	0.439	7.51852e-07
Ftl1-ps1	3.93316e-11	-0.577792	0.161	0.239	7.54497e-07
H6pd	3.93821e-11	0.430504	0.473	0.395	7.55466e-07
Fndc3b	3.96601e-11	-0.33401	0.409	0.51	7.608e-07
Pik3r2	4.07507e-11	0.388049	0.575	0.512	7.81721e-07
Tmem9b	4.29243e-11	-0.249524	0.715	0.775	8.23417e-07
Mpzl1	4.31976e-11	-0.679004	0.116	0.186	8.2866e-07
Ppard	4.33735e-11	-0.330298	0.437	0.534	8.32034e-07
Xk	4.33854e-11	-0.483251	0.207	0.293	8.32262e-07
1810065E05Rik	4.39021e-11	-0.768339	0.107	0.174	8.42173e-07
Zkscan1	4.39407e-11	0.303875	0.684	0.625	8.42915e-07
Gsta3	4.42065e-11	0.20792	0.912	0.886	8.48013e-07
D1Ertd622e	4.6175e-11	-0.287818	0.454	0.561	8.85774e-07
Slmap	4.72643e-11	-0.213976	0.817	0.853	9.06672e-07
Zfp868	4.75822e-11	-0.699144	0.102	0.169	9.12769e-07
Zc3h7a	5.19845e-11	-0.275051	0.559	0.664	9.97219e-07
Aco2	5.21169e-11	-0.162834	0.958	0.969	9.99759e-07
Vti1a	5.47951e-11	0.262466	0.788	0.73	1.05114e-06
Ttyh2	5.78225e-11	0.247319	0.806	0.755	1.10921e-06
Irak2	5.84257e-11	0.242962	0.793	0.732	1.12078e-06
Trim12c	5.86793e-11	-0.441439	0.237	0.326	1.12565e-06
Dhcr24	5.9686e-11	-0.113409	1	1	1.14496e-06
Cnbp	5.98946e-11	-0.306623	0.961	0.968	1.14896e-06
Msl2	5.99668e-11	-0.286312	0.406	0.506	1.15034e-06
Sp3	6.04646e-11	-0.297639	0.491	0.593	1.15989e-06
Aen	6.10981e-11	0.423364	0.456	0.38	1.17204e-06
Apaf1	6.30835e-11	-0.304441	0.453	0.555	1.21013e-06
Sos2	6.40676e-11	-0.363331	0.365	0.459	1.22901e-06
Elp5	6.45898e-11	-0.323629	0.369	0.472	1.23903e-06
Eif2b4	6.54546e-11	0.379772	0.512	0.432	1.25562e-06
Aprt	6.65616e-11	0.19821	0.933	0.903	1.27685e-06
Ppp3r1	6.6872e-11	-0.31102	0.477	0.583	1.28281e-06
Tmem39a	6.72612e-11	-0.471208	0.225	0.311	1.29027e-06
Pex19	6.85508e-11	0.230732	0.83	0.767	1.31501e-06
Aloxe3	6.88015e-11	-0.788834	0.081	0.141	1.31982e-06
Kbtbd11	6.88247e-11	-1.23992	0.03	0.072	1.32026e-06
Tfrc	6.9426e-11	-0.319899	0.798	0.834	1.3318e-06
Trip12	7.01812e-11	-0.208389	0.812	0.851	1.34629e-06
Gcnt4	7.08719e-11	-0.504743	0.241	0.324	1.35954e-06
Ndufa8	7.0904e-11	-0.197594	0.934	0.955	1.36015e-06
Snx7	7.10562e-11	-0.279922	0.676	0.739	1.36307e-06
Map2k3	7.14012e-11	-0.164106	0.982	0.983	1.36969e-06
Espn	7.27425e-11	0.297339	0.718	0.657	1.39542e-06
Pmvk	7.32756e-11	-0.16319	0.993	0.993	1.40565e-06
Cyp3a13	7.33217e-11	0.116381	0.999	1	1.40653e-06
Sumo1	7.41916e-11	0.146996	0.981	0.966	1.42322e-06
Kpna1	7.61489e-11	-0.277743	0.696	0.751	1.46076e-06
Ppp2cb	7.62918e-11	-0.294189	0.538	0.631	1.46351e-06
Drg1	7.65603e-11	-0.300006	0.562	0.646	1.46866e-06
Rufy3	7.86629e-11	0.369349	0.569	0.499	1.50899e-06
Scin	7.8933e-11	0.185715	0.922	0.886	1.51417e-06
Fbln1	7.91492e-11	-0.317399	0.36	0.461	1.51832e-06
Ppp1r14d	7.91529e-11	0.148563	0.99	0.983	1.51839e-06
Fnip1	7.9364e-11	-0.325836	0.415	0.516	1.52244e-06
Arhgap17	8.06064e-11	0.213475	0.893	0.848	1.54627e-06
Enpp5	8.18722e-11	-0.530651	0.222	0.305	1.57055e-06
Pcnx3	8.44302e-11	0.317445	0.672	0.613	1.61962e-06
2510039O18Rik	8.50893e-11	-0.139621	0.965	0.972	1.63227e-06
Pcm1	8.51161e-11	-0.461549	0.221	0.307	1.63278e-06
Amd1	8.64138e-11	-0.713283	0.095	0.159	1.65768e-06
Tbl1xr1	8.75949e-11	-0.28293	0.643	0.718	1.68033e-06
Api5	9.02577e-11	-0.334373	0.529	0.607	1.73141e-06
Hspa4	9.9731e-11	-0.276525	0.433	0.538	1.91314e-06
Tnfrsf12a	1.00091e-10	-0.164233	0.927	0.944	1.92005e-06
Rab8b	1.03857e-10	-0.51842	0.178	0.258	1.9923e-06
Txndc17	1.04105e-10	-0.168875	0.942	0.951	1.99705e-06
Tnpo1	1.04563e-10	0.21874	0.893	0.858	2.00584e-06
Fbxl8	1.06898e-10	-0.434418	0.285	0.373	2.05063e-06
Cisd2	1.07364e-10	-0.270742	0.54	0.639	2.05957e-06
Ndufa13	1.09256e-10	0.15683	0.997	0.997	2.09585e-06
Mfsd14b	1.09478e-10	-0.206546	0.837	0.87	2.10011e-06
Cryl1	1.09634e-10	0.136736	0.995	0.991	2.10311e-06
Cdiptos	1.11387e-10	-0.595588	0.142	0.216	2.13674e-06
Esd	1.11797e-10	-0.121225	0.996	0.997	2.1446e-06
Pnpla6	1.13843e-10	0.360025	0.589	0.529	2.18385e-06
Rnf139	1.13911e-10	-0.53636	0.167	0.244	2.18516e-06
Azin1	1.14868e-10	-0.152129	0.968	0.976	2.20351e-06
Eif1a	1.15847e-10	-0.274997	0.597	0.689	2.2223e-06
Ndufa11	1.16055e-10	-0.324361	0.402	0.5	2.22628e-06
Wdr33	1.16172e-10	-0.329764	0.379	0.479	2.22853e-06
Blnk	1.16688e-10	-0.267454	0.44	0.545	2.23843e-06
2210016F16Rik	1.16705e-10	0.173753	0.914	0.86	2.23876e-06
Magi1	1.1941e-10	0.223512	0.866	0.809	2.29064e-06
Aftph	1.19612e-10	-0.244019	0.773	0.814	2.29452e-06
Perp	1.21371e-10	-0.354794	0.313	0.407	2.32827e-06
Tnfaip2	1.22139e-10	-0.72318	0.081	0.142	2.34299e-06
Dpp4	1.31501e-10	0.121158	0.999	1	2.52258e-06
Ubr7	1.34716e-10	-0.469039	0.218	0.301	2.58425e-06
Med25	1.34766e-10	0.246702	0.786	0.723	2.58522e-06
Emc6	1.35515e-10	-0.589549	0.156	0.23	2.59958e-06
Rab27b	1.36023e-10	-0.390226	0.278	0.37	2.60933e-06
Amfr	1.41586e-10	0.174341	0.967	0.93	2.71605e-06
Sephs2	1.45747e-10	0.10787	0.929	0.87	2.79586e-06
Smndc1	1.46719e-10	-0.363705	0.386	0.48	2.81451e-06
Nfxl1	1.47136e-10	-0.45079	0.245	0.331	2.8225e-06
Osr2	1.54891e-10	0.172838	0.962	0.92	2.97127e-06
Ralgapa1	1.55645e-10	-0.332121	0.399	0.496	2.98574e-06
Ube2n	1.5868e-10	-0.629635	0.13	0.199	3.04396e-06
Tmem176b	1.65703e-10	0.256372	0.785	0.726	3.17868e-06
Rab6a	1.67237e-10	-0.556967	0.144	0.218	3.2081e-06
Reps2	1.69897e-10	-0.312791	0.41	0.51	3.25913e-06
Sbno1	1.70489e-10	-0.22403	0.656	0.747	3.27049e-06
P2ry1	1.73739e-10	-0.39502	0.305	0.394	3.33284e-06
Atxn7l3	1.77927e-10	0.32303	0.634	0.574	3.41317e-06
Actn1	1.80545e-10	-0.227276	0.645	0.734	3.4634e-06
Sema4d	1.83335e-10	-0.474216	0.171	0.25	3.51692e-06
Ephb3	1.8697e-10	-0.685395	0.093	0.156	3.58665e-06
Oasl2	1.98854e-10	-1.09901	0.172	0.242	3.81461e-06
H2afz	1.99114e-10	0.162842	0.991	0.985	3.81959e-06
Atp6v0c	1.99781e-10	-0.116792	0.997	0.995	3.8324e-06
Elmo3	2.0561e-10	0.314718	0.589	0.526	3.94422e-06
Ctcf	2.06311e-10	0.20203	0.896	0.861	3.95766e-06
AI661453	2.09942e-10	-0.265222	0.815	0.817	4.02732e-06
Rai1	2.12731e-10	0.414052	0.519	0.453	4.08081e-06
Pank2	2.23037e-10	-0.343333	0.328	0.421	4.27852e-06
Specc1	2.23296e-10	-0.296666	0.448	0.546	4.28348e-06
Il18	2.24256e-10	-0.334649	0.674	0.712	4.3019e-06
Acss2	2.28382e-10	0.169874	0.966	0.976	4.38106e-06
Ran	2.32816e-10	-0.824494	0.085	0.144	4.46611e-06
Nmd3	2.38158e-10	-0.346439	0.388	0.484	4.56859e-06
Eif3c	2.47834e-10	-0.132399	0.974	0.981	4.7542e-06
Zfp622	2.48494e-10	-0.216336	0.753	0.807	4.76686e-06
Adamtsl5	2.50584e-10	0.219295	0.85	0.815	4.80696e-06
Gtf2h1	2.53234e-10	-0.374746	0.351	0.441	4.85779e-06
Per1	2.54647e-10	-0.276299	0.634	0.702	4.88489e-06
Lman2	2.64542e-10	0.212579	0.885	0.862	5.07472e-06
Bcl9l	2.6687e-10	0.272412	0.789	0.745	5.11937e-06
Trp53inp2	2.69321e-10	-0.242089	0.718	0.771	5.16639e-06
Chml	2.69368e-10	-0.468038	0.201	0.282	5.16728e-06
Tldc2	2.69973e-10	0.400214	0.522	0.459	5.17889e-06
Gpd1	2.7466e-10	0.14354	0.968	0.955	5.2688e-06
Rundc1	2.76822e-10	0.339494	0.633	0.575	5.31028e-06
Elovl5	2.91311e-10	-0.269012	0.593	0.676	5.58822e-06
Lama3	2.99089e-10	-0.286914	0.61	0.681	5.73742e-06
Epc1	3.01357e-10	0.298051	0.651	0.586	5.78093e-06
Csk	3.03667e-10	0.169659	0.963	0.926	5.82524e-06
Dse	3.05399e-10	-0.642442	0.118	0.185	5.85846e-06
Frat2	3.06041e-10	0.338993	0.611	0.549	5.87078e-06
Zfp948	3.24999e-10	-0.400847	0.238	0.326	6.23446e-06
Clca1	3.25066e-10	1.33209	0.128	0.074	6.23575e-06
Ssr1	3.26327e-10	-0.286535	0.485	0.581	6.25992e-06
2210407C18Rik	3.26926e-10	0.675206	0.485	0.43	6.27143e-06
Zfand6	3.30683e-10	-0.250724	0.566	0.662	6.34348e-06
Ddx47	3.31335e-10	-0.319314	0.409	0.505	6.35601e-06
Gfm1	3.31756e-10	-0.467264	0.228	0.31	6.36407e-06
Map7d1	3.32079e-10	-0.279009	0.52	0.611	6.37026e-06
Polr2e	3.48363e-10	0.226884	0.731	0.653	6.68266e-06
Htatsf1	3.55717e-10	-0.441896	0.232	0.315	6.82373e-06
Tatdn1	3.5902e-10	-0.294987	0.396	0.499	6.88707e-06
Gbf1	3.6186e-10	0.235286	0.886	0.853	6.94156e-06
Arhgef16	3.65393e-10	0.1753	0.957	0.932	7.00933e-06
Ms4a18	3.65552e-10	0.190056	0.887	0.847	7.01239e-06
Rab11fip1	3.67884e-10	-0.176349	0.976	0.978	7.05711e-06
Chic2	3.81547e-10	-0.282233	0.431	0.529	7.31921e-06
Slc25a46	3.86366e-10	-0.334147	0.39	0.482	7.41165e-06
Psmd14	3.92571e-10	-0.257061	0.581	0.681	7.53069e-06
Agtrap	4.04522e-10	-0.49685	0.168	0.244	7.75994e-06
Rbbp8	4.06153e-10	-0.441583	0.23	0.313	7.79123e-06
Klf4	4.07644e-10	-0.313182	0.671	0.722	7.81983e-06
Cdc42se2	4.09669e-10	-0.103546	0.999	1	7.85868e-06
Gm49336	4.23093e-10	-0.273567	0.519	0.611	8.1162e-06
Rbpj	4.25075e-10	-0.494517	0.179	0.255	8.15421e-06
Topors	4.27755e-10	-0.452983	0.202	0.283	8.20562e-06
Ap3d1	4.28022e-10	0.187328	0.947	0.92	8.21075e-06
Cry1	4.31908e-10	-0.318761	0.471	0.565	8.28529e-06
Nfatc3	4.32727e-10	-0.456669	0.224	0.306	8.30099e-06
Drap1	4.39225e-10	0.173744	0.967	0.942	8.42564e-06
Tmem123	4.58945e-10	-0.369095	0.282	0.371	8.80394e-06
Gga1	4.61255e-10	0.256492	0.788	0.745	8.84826e-06
Slc34a2	4.73546e-10	-0.290342	0.315	0.415	9.08404e-06
Babam2	4.90558e-10	-0.273563	0.503	0.604	9.41038e-06
Plxna2	4.97629e-10	-0.255576	0.592	0.686	9.54603e-06
Slc49a4	5.0499e-10	-0.35862	0.329	0.417	9.68723e-06
Stam	5.08419e-10	-0.307935	0.38	0.476	9.753e-06
Dmxl1	5.14867e-10	-0.329783	0.339	0.434	9.8767e-06
Esrp2	5.28905e-10	0.28939	0.66	0.603	1.0146e-05
Lamc1	5.61974e-10	-0.215421	0.422	0.532	1.07804e-05
Hacd1	5.63344e-10	-0.54536	0.158	0.231	1.08066e-05
Stx3	5.71975e-10	-0.120883	0.986	0.991	1.09722e-05
Tigd2	5.75162e-10	-0.545835	0.161	0.233	1.10333e-05
Atg4b	5.82332e-10	-0.350358	0.379	0.47	1.11709e-05
Dync1i2	5.88847e-10	-0.13906	0.943	0.96	1.12959e-05
Maf	5.91232e-10	-0.169008	0.948	0.949	1.13416e-05
4930402H24Rik	5.9194e-10	-0.269278	0.574	0.653	1.13552e-05
1700037H04Rik	5.96269e-10	-0.317486	0.338	0.432	1.14382e-05
Spa17	6.16388e-10	-0.412986	0.262	0.347	1.18242e-05
Pgf	6.19795e-10	-1.68093	0.012	0.042	1.18895e-05
Trpm4	6.22501e-10	0.181201	0.931	0.903	1.19414e-05
Dusp3	6.31182e-10	-0.227213	0.669	0.745	1.2108e-05
Fam173a	6.35189e-10	0.195756	0.905	0.86	1.21848e-05
Mospd2	6.36824e-10	-0.249738	0.599	0.69	1.22162e-05
Epb41l3	6.38983e-10	0.231269	0.878	0.852	1.22576e-05
Cyp2c55	6.56393e-10	0.120403	0.968	0.949	1.25916e-05
Hnf4g	6.58396e-10	-0.109687	1	1	1.263e-05
[truncated: 921 more rows]

[truncated: 1 more sheets: TableS13_Nlrc4_vs_WT_infected]
