# Supplementary material for: ProbeST: a custom probe design pipeline for dual host–pathogen Spatial Transcriptomics
Source: BMC Genomics. 2026 Jun 25;27:561. doi: 10.1186/s12864-026-13077-z (PMC13295851; doi:10.1186/s12864-026-13077-z)
Supplement: Supplementary file 9 — Supplementary Material 9. [file 12864_2026_13077_MOESM9_ESM.xlsx]

## Sheet: TableS14_Wt_infected
Additional file 13, Table S14: Colocalisation analysis: differentially expressed (DE) genes of WT infected condition (WT+) with adjusted p-value < 0.05, using wilcoxon test.
	p_val	avg_log2FC	pct.1	pct.2	p_val_adj
Olfr605	4.38818e-12	5.90374	0.021	0	8.41785e-08
Pcdhac1	3.09704e-11	4.38917	0.031	0.001	5.94104e-07
Kcnn4	1.09794e-10	1.84821	0.168	0.052	2.10618e-06
Meiob	2.03487e-09	5.58181	0.016	0	3.90348e-05
Igkv8-27	2.03488e-09	6.16677	0.016	0	3.90351e-05
Hoxa4	4.5325e-09	3.29231	0.042	0.004	8.69469e-05
Itga2	8.75212e-09	1.42035	0.178	0.064	0.000167892
Xlr3c	5.47612e-08	3.0513	0.042	0.005	0.00105048
Pcsk6	1.4053e-07	0.734879	0.435	0.254	0.00269578
Dynap	1.70162e-07	1.59159	0.136	0.047	0.00326422
Fpr-rs4	4.45787e-07	4.58181	0.016	0	0.00855153
Mefv	4.51118e-07	3.99685	0.016	0	0.0086538
Pmepa1	4.55266e-07	1.44906	0.225	0.108	0.00873337
Fam83d	8.50558e-07	1.65289	0.11	0.036	0.0163162
Ppan	9.3973e-07	0.993183	0.366	0.218	0.0180268
Nlrp4c	9.90326e-07	5.16677	0.01	0	0.0189974
Spag11b	9.90326e-07	5.16677	0.01	0	0.0189974
Olfr148	9.90326e-07	5.16677	0.01	0	0.0189974
Nalcn	9.90326e-07	5.16677	0.01	0	0.0189974
Ice2	1.11238e-06	1.23536	0.173	0.073	0.0213388
Ctps	1.22209e-06	1.2425	0.209	0.098	0.0234433
Bub1	1.35642e-06	2.08431	0.073	0.019	0.0260203
Scel	1.45143e-06	2.27925	0.063	0.014	0.0278428
Psmd7	1.54601e-06	0.640738	0.628	0.476	0.0296571
Cd3eap	1.8044e-06	1.44095	0.152	0.062	0.0346139
Mdfi	1.82671e-06	1.48784	0.12	0.043	0.0350418
Myc	1.8326e-06	0.705102	0.66	0.528	0.0351548
Tmem30b	1.86955e-06	-0.228504	1	0.998	0.0358636
Angptl4	2.05616e-06	-0.265661	0.979	0.986	0.0394434
Pole	2.06762e-06	1.97176	0.073	0.019	0.0396632
Egln3	2.19691e-06	-0.250439	1	0.999	0.0421433

## Sheet: TableS15_Nlrc4_infected
Additional file 13, Table S15: Colocalisation analysis: differentially expressed (DE) genes of Nlrc4-/- infected condition with adjusted p-value < 0.05, using wilcoxon test.
	p_val	avg_log2FC	pct.1	pct.2	p_val_adj
Atp1a1	7.39872e-14	-0.201089	1	1	1.4193e-09
Sis	4.83651e-11	-0.255576	1	1	9.27788e-07
Atp1b1	3.62444e-09	-0.194688	1	1	6.95277e-05
Il1rn	5.22919e-09	0.37059	0.997	0.992	0.000100312
Smim24	6.64787e-09	-0.186281	1	1	0.000127526
Per2	1.70131e-08	-0.319887	0.906	0.942	0.000326361
Cyp51	4.90044e-08	0.260276	1	0.999	0.000940052
Myo1a	2.01536e-07	-0.1577	1	1	0.00386607
Gpi1	2.26195e-07	-0.13363	1	1	0.0043391
Arrdc3	2.95727e-07	-0.233522	0.944	0.98	0.00567293
Arf4	3.25679e-07	0.225742	0.997	0.997	0.0062475
Tnf	3.40302e-07	1.4581	0.082	0.027	0.00652802
Clec2h	3.94115e-07	-0.186464	0.991	0.994	0.00756031
Dsg2	4.36535e-07	0.20724	1	0.999	0.00837404
Dpp4	5.27373e-07	-0.185209	0.997	1	0.0101166
Sbk3	5.46273e-07	3.33193	0.026	0.003	0.0104792
Eid3	5.52331e-07	-0.347486	0.777	0.843	0.0105954
Prom1	1.02331e-06	0.409888	0.836	0.767	0.0196302
Ywhaz	1.13474e-06	0.133237	1	1	0.0217677
Ttc39d	1.23632e-06	4.87625	0.012	0	0.0237162
Olfr1458	1.23632e-06	4.87625	0.012	0	0.0237162
Serinc3	1.35609e-06	0.176421	1	1	0.0260138
Anxa1	1.36771e-06	0.320391	0.982	0.954	0.0262368
Cdk18	1.46075e-06	-0.222856	0.947	0.969	0.0280215
Pld1	1.54411e-06	-0.225069	0.988	0.994	0.0296206
Atg3	1.86303e-06	0.443316	0.695	0.587	0.0357385
Cul3	2.29099e-06	0.306947	0.85	0.772	0.0439481
Eif4g2	2.34622e-06	0.203384	0.997	0.981	0.0450075
Tle5	2.49245e-06	-0.111134	1	1	0.0478127

## Sheet: TableS16_GsdmD_infected
Additional file 13, Table S16: Colocalisation analysis: differentially expressed (DE) genes of GsdmD-/- infected condition with adjusted p-value < 0.05, using wilcoxon test.
	p_val	avg_log2FC	pct.1	pct.2	p_val_adj
Tunar	4.793e-09	3.38239	0.032	0.003	9.194e-05
Dsg3	2.247e-07	1.07684	0.288	0.162	0.0043095
Aadacl4	5.024e-07	4.38239	0.016	0.001	0.0096378
Hsf2	6.861e-07	1.94499	0.076	0.023	0.0131616
