# Supplementary material for: ProbeST: a custom probe design pipeline for dual host–pathogen Spatial Transcriptomics
Source: BMC Genomics. 2026 Jun 25;27:561. doi: 10.1186/s12864-026-13077-z (PMC13295851; doi:10.1186/s12864-026-13077-z)
Supplement: Supplementary file 10 — Supplementary Material 10. [file 12864_2026_13077_MOESM10_ESM.xlsx]

## Sheet: TableS17_Study_Summary
Additional file 14, Table S17: Study Summary
What is supported by the data	What remains exploratory	What requires future validation
Custom pathogen probes detect target genes	Differential gene expression analysis (DEA) of the host genes between host conditions (WT, WT+, Nlrc4-/-, GsdmD-/-)	Biological interpretations of the DEA and colocalization analyzes with functional insights and more replicates
Custom pathogen probes enable gene-specific bacterial transcriptome profiling	Colocalization analysis of the host genes differentially expressed in Salmo+ spots vs Salmo- spots	Identifying spots with cytosolic and vacuolar S. Tm lifestyles
Custom probes are of high specificity but lower sensitivity
Custom probes allow to detect both host and pathogen gene transcripts in the tissue
Pathogen data remains sparse as less genes are targeted compared to the host
Spatial gene-pair colocalization analysis recovers Salmonella gene pairs known to be co-regulated
