# Supplementary material for: ProbeST: a custom probe design pipeline for dual host–pathogen Spatial Transcriptomics
Source: BMC Genomics. 2026 Jun 25;27:561. doi: 10.1186/s12864-026-13077-z (PMC13295851; doi:10.1186/s12864-026-13077-z)
Supplement: Supplementary file 11 — Supplementary Material 11. [file 12864_2026_13077_MOESM11_ESM.xlsx]

## Sheet: TableS1
Additional file 1, Table S1: Genes of interest of S. Tm targeted for the custom probe design.
Locus Tag	Gene Name	Marker for
SL1344_2863	sipC	Cytosol/Invasion		Data from: https://doi.org/10.1371/journal.ppat.1009280
SL1344_3753	uhpT	Cytosol
SL1344_2762	iroN	Cytosol
SL1344_0848	grxA	Cytosol
SL1344_2841	sitA	Cytosol
SL1344_4483	yjjZ	Cytosol
SL1344_2183	fruB	Cytosol
SL1344_2852	prgJ	Cytosol/Invasion
SL1344_1340	ssaG	Vacoule
SL1344_1198	zinT	Vacoule
SL1344_1334	sseC	Vacoule
SL1344_1027	pipB	Vacoule
SL1344_3729	mgtC	Vacoule
SL1344_1161	sifA	Vacoule
SL1344_1825	znuA	Vacoule
SL1344_4255	phoN	Vacoule
SL1344_1268	infC	All S. Tm (housekeeping)
SL1344_4266	groES	All S. Tm (housekeeping)
SL1344_1311	lpp	All S. Tm (housekeeping)
